# Supplementary material for: Genome-Wide Identification of U-To-C RNA Editing Events for Nuclear Genes in Arabidopsis thaliana
Source: Cells. 2021 Mar 12;10(3):635. doi: 10.3390/cells10030635 (PMC8001311; doi:10.3390/cells10030635)
Supplement: Supplementary file 1 [file cells-10-00635-s001.zip]

Archive with 10 entries (8 files):
- supplementary.v5/
- supplementary.v5/Supplementary files/
- supplementary.v5/Supplementary files/.DS_Store
- supplementary.v5/Supplementary files/Supporting data S1-all gene.description-info.xlsx
- supplementary.v5/Supplementary files/Supporting data S2-Day12vsDay20.DEG.xls
- supplementary.v5/Supplementary files/Supporting data S3-Single nucleotide conversions.xls
- supplementary.v5/Supplementary files/Supporting data S4-PPR lists.xlsx
- supplementary.v5/Supplementary files/Supporting data S5- U to C gene descriptions-info.xlsx
- supplementary.v5/Supplementary files/Supporting data S6- RNA seq database table.xlsx
- supplementary.v5/Supplementary files/Supporting materials_Revised.pdf
