# Supplementary material for: Genome-Wide Identification of U-To-C RNA Editing Events for Nuclear Genes in Arabidopsis thaliana
Source: Cells. 2021 Mar 12;10(3):635. doi: 10.3390/cells10030635 (PMC8001311; doi:10.3390/cells10030635)
Supplement: Supplementary file 1 [file cells-10-00635-s001.zip › supplementary.v5/Supplementary files/Supporting data S1-all gene.description-info.xlsx]

## Sheet: all gene.description-info
Gene_id	chromosome	Strand	start	end	length	Day12_readcount	Day20_readcount	Day12_fpkm	Day20_fpkm	Day12_group_fpkm	Day20_group_fpkm	Day12_readcount(Day12vsDay20)	Day20_readcount(Day12vsDay20)	log2FoldChange(Day12vsDay20)	pval(Day12vsDay20)	padj(Day12vsDay20)	significant(Day12vsDay20)	biological_process	biological_process_description	cellular_component	cellular_component_description	molecular_function	molecular_function_description	KEGG AnnotInfo	KEGG url	Gene name	InterPro description
AT1G01010	1	+	3631	5899	1688	73	38	4.2267	2.16633	4.2267	2.16633	6.41909	4.0644	0.65933	0.28411	0.22587	FALSE	GO:0018130//GO:1903506//GO:0006355//GO:0044249//GO:2001141//GO:0060255//GO:0031326//GO:1901362//GO:0006351//GO:0034645//GO:0034654//GO:0008150//GO:0051252//GO:0031323//GO:0051171//GO:0009889//GO:0044237//GO:0019222//GO:0009059//GO:0090304//GO:0019219//GO:0044260//GO:0010467//GO:0006807//GO:0046483//GO:1901576//GO:0080090//GO:0010556//GO:0044238//GO:0019438//GO:0044271//GO:0043170//GO:0032774//GO:…	heterocycle biosynthetic process//regulation of nucleic acid-templated transcription//regulation of transcription, DNA-templated//cellular biosynthetic process//regulation of RNA biosynthetic process//regulation of macromolecule metabolic process//regulation of cellular biosynthetic process//organic cyclic compound biosynthetic process//transcription, DNA-templated//cellular macromolecule biosynt…	--	--	GO:0005488//GO:0097159//GO:0003674//GO:0003676//GO:0003677//GO:1901363	binding//organic cyclic compound binding//molecular_function//nucleic acid binding//DNA binding//heterocyclic compound binding	--	--	ANAC001	No apical meristem (NAM) protein|No apical meristem (NAM) protein|No apical meristem (NAM) protein
AT1G01020	1	-	5928	8737	1623	208	106	15.014	7.53355	15.014	7.53355	18.29	11.3375	0.68995	0.063508	0.076895	FALSE	GO:0044238//GO:0016042//GO:0044699//GO:0044712//GO:0006629//GO:0071704//GO:0044710//GO:0009056//GO:1901575//GO:0008152//GO:0008150	primary metabolic process//lipid catabolic process//single-organism process//single-organism catabolic process//lipid metabolic process//organic substance metabolic process//single-organism metabolic process//catabolic process//organic substance catabolic process//metabolic process//biological_process	--	--	--	--	--	--	ARV1	Arv1 protein|Arv1 protein|Arv1 protein|Arv1 protein
AT1G01030	1	-	11649	13714	1905	155	41	7.9522	2.0711	7.9522	2.0711	13.6296	4.38527	1.636	0.0079894	0.014982	FALSE	--	--	--	--	GO:0003677//GO:1901363//GO:0005488//GO:0003676//GO:0097159//GO:0003674	DNA binding//heterocyclic compound binding//binding//nucleic acid binding//organic cyclic compound binding//molecular_function	--	--	NGA3	DNA-binding pseudobarrel domain|DNA-binding pseudobarrel domain|B3 DNA binding domain|B3 DNA binding domain|B3 DNA binding domain
AT1G01040	1	+	23146	31227	6251	243	253	3.9165	4.01489	3.9165	4.01489	21.3677	27.0603	-0.34075	0.93125	0.46367	FALSE	GO:0016032//GO:0044419//GO:0090304//GO:0044237//GO:0009079//GO:0006522//GO:0006520//GO:0006807//GO:0006082//GO:0010467//GO:0046483//GO:1901576//GO:0046394//GO:0044260//GO:0044249//GO:0019079//GO:0009078//GO:0008150//GO:0044764//GO:0044281//GO:0016053//GO:1901564//GO:0044283//GO:1901607//GO:0071704//GO:0044710//GO:0006725//GO:0019058//GO:0006139//GO:1901360//GO:1901605//GO:0009058//GO:0006523//GO:…	viral process//interspecies interaction between organisms//nucleic acid metabolic process//cellular metabolic process//pyruvate family amino acid biosynthetic process//alanine metabolic process//cellular amino acid metabolic process//nitrogen compound metabolic process//organic acid metabolic process//gene expression//heterocycle metabolic process//organic substance biosynthetic process//carboxyl…	--	--	GO:0004519//GO:0004540//GO:0003674//GO:0016830//GO:0035639//GO:0097159//GO:0016891//GO:0043168//GO:0003676//GO:0016462//GO:0016893//GO:0043167//GO:0016829//GO:0030554//GO:0016787//GO:0005488//GO:0017111//GO:0070035//GO:0005524//GO:0000166//GO:0004386//GO:1901265//GO:0042623//GO:0016887//GO:0032559//GO:0003723//GO:0004525//GO:1901363//GO:0004068//GO:0032555//GO:0001883//GO:0036094//GO:0003824//GO:…	endonuclease activity//ribonuclease activity//molecular_function//carbon-carbon lyase activity//purine ribonucleoside triphosphate binding//organic cyclic compound binding//endoribonuclease activity, producing 5'-phosphomonoesters//anion binding//nucleic acid binding//pyrophosphatase activity//endonuclease activity, active with either ribo- or deoxyribonucleic acids and producing 5'-phosphomonoes…	--	--	DCL1	Helicase, superfamily 1/2, ATP-binding domain|Helicase, superfamily 1/2, ATP-binding domain|Helicase/UvrB domain|Dicer double-stranded RNA-binding fold|Dicer double-stranded RNA-binding fold|Argonaute/Dicer protein, PAZ|Argonaute/Dicer protein, PAZ|Argonaute/Dicer protein, PAZ|Argonaute/Dicer protein, PAZ|Helicase, C-terminal|Helicase, C-terminal|Helicase, C-terminal|Ribonuclease III domain|Ribon…
AT1G01046	1	+	28500	28706	207	0	0	0	0	0	0	NA	NA	NA	NA	NA	NA	--	--	--	--	--	--	--	--	--	--
AT1G01050	1	-	31170	33153	976	363	492	36.3503	48.5096	36.3503	48.5096	31.9196	52.6233	-0.72126	0.19022	0.17139	FALSE	GO:0044237//GO:0008150//GO:0006796//GO:0008152//GO:0006793//GO:0009987	cellular metabolic process//biological_process//phosphate-containing compound metabolic process//metabolic process//phosphorus metabolic process//cellular process	GO:0044464//GO:0044424//GO:0005575//GO:0005622//GO:0005623//GO:0005737	cell part//intracellular part//cellular_component//intracellular//cell//cytoplasm	GO:0003674//GO:0016462//GO:0043167//GO:0000287//GO:0016787//GO:0005488//GO:0046872//GO:0004427//GO:0043169//GO:0003824//GO:0016818//GO:0016817	molecular_function//pyrophosphatase activity//ion binding//magnesium ion binding//hydrolase activity//binding//metal ion binding//inorganic diphosphatase activity//cation binding//catalytic activity//hydrolase activity, acting on acid anhydrides, in phosphorus-containing anhydrides//hydrolase activity, acting on acid anhydrides	--	--	AtPPa1	Inorganic pyrophosphatase|Inorganic pyrophosphatase|Inorganic pyrophosphatase|Inorganic pyrophosphatase|Inorganic pyrophosphatase|Inorganic pyrophosphatase
AT1G01060	1	-	33379	37871	2814	1094	50	39.8964	1.79534	39.8964	1.79534	96.1984	5.34789	4.169	1.1549e-25	2.2209e-24	UP	--	--	GO:0016021//GO:0005575//GO:0044425//GO:0016020//GO:0031224	integral component of membrane//cellular_component//membrane part//membrane//intrinsic component of membrane	GO:0003824//GO:0016755//GO:0016746//GO:0003674//GO:0016740	catalytic activity//transferase activity, transferring amino-acyl groups//transferase activity, transferring acyl groups//molecular_function//transferase activity	LHY; protein LHY; K12133 MYB-related transcription factor LHY	http://www.genome.jp/dbget-bin/www_bget?ath:AT1G01060	LHY	Myb domain|Homeodomain-like|Homeodomain-like|Myb domain, plants|SANT/Myb domain|SANT/Myb domain|-|Myb domain|Homeodomain-like|Homeodomain-like|Myb domain, plants|SANT/Myb domain|SANT/Myb domain|Myb domain|Homeodomain-like|Homeodomain-like|Myb domain, plants|SANT/Myb domain|SANT/Myb domain|Myb domain|Homeodomain-like|Homeodomain-like|Myb domain, plants|SANT/Myb domain|SANT/Myb domain
AT1G01070	1	-	38752	40944	1433	12	12	0.854826	0.841666	0.854826	0.841666	1.05519	1.28349	-0.28257	0.99053	0.47864	FALSE	--	--	GO:0005575//GO:0016020	cellular_component//membrane	--	--	--	--	-	Drug/metabolite transporter|Drug/metabolite transporter
AT1G01073	1	+	44677	44787	111	0	0	0	0	0	0	NA	NA	NA	NA	NA	NA	--	--	--	--	--	--	--	--	-	-
AT1G01080	1	-	45296	47019	1322	625	636	46.2411	46.3305	46.2411	46.3305	54.958	68.0252	-0.30774	0.99146	0.47879	FALSE	--	--	--	--	GO:1901363//GO:0005488//GO:0003676//GO:0003674//GO:0097159	heterocyclic compound binding//binding//nucleic acid binding//molecular_function//organic cyclic compound binding	--	--	-	RNA recognition motif domain|RNA recognition motif domain|RNA recognition motif domain|Nucleotide-binding, alpha-beta plait|RNA recognition motif domain|RNA recognition motif domain|RNA recognition motif domain|Nucleotide-binding, alpha-beta plait
AT1G01090	1	-	47485	49286	1627	1284	1147	77.1309	67.8404	77.1309	67.8404	112.906	122.681	-0.11979	0.32347	0.24565	FALSE	GO:0008299//GO:0044237//GO:0006721//GO:0006720//GO:1901576//GO:0044255//GO:0044249//GO:0016114//GO:0008150//GO:0044710//GO:0071704//GO:0008610//GO:0008152//GO:0009058//GO:0044711//GO:0044238//GO:0044763//GO:0044699//GO:0006629//GO:0009987	isoprenoid biosynthetic process//cellular metabolic process//terpenoid metabolic process//isoprenoid metabolic process//organic substance biosynthetic process//cellular lipid metabolic process//cellular biosynthetic process//terpenoid biosynthetic process//biological_process//single-organism metabolic process//organic substance metabolic process//lipid biosynthetic process//metabolic process//bio…	--	--	GO:0030976//GO:0097159//GO:0016491//GO:0003674//GO:0043167//GO:0048037//GO:0043168//GO:0019842//GO:0016740//GO:1901681//GO:0016744//GO:0008661//GO:0005488//GO:0050662//GO:0036094//GO:0003824//GO:1901363//GO:0043169//GO:0016903//GO:0016624	thiamine pyrophosphate binding//organic cyclic compound binding//oxidoreductase activity//molecular_function//ion binding//cofactor binding//anion binding//vitamin binding//transferase activity//sulfur compound binding//transferase activity, transferring aldehyde or ketonic groups//1-deoxy-D-xylulose-5-phosphate synthase activity//binding//coenzyme binding//small molecule binding//catalytic activ…	--	--	PDH-E1 ALPHA	Pyruvate dehydrogenase (acetyl-transferring) E1 component, alpha subunit, subgroup y|Dehydrogenase, E1 component|Thiamin diphosphate-binding fold|Thiamin diphosphate-binding fold
AT1G01100	1	-	50075	51199	631	1991	820	325.402	131.955	325.402	131.955	175.074	87.7054	0.99723	1.0412e-12	9.5221e-12	FALSE	GO:0006412//GO:0044249//GO:0034645//GO:1901564//GO:0043603//GO:0008150//GO:0044237//GO:0019538//GO:0009059//GO:0044260//GO:1901576//GO:0010467//GO:0006807//GO:0006414//GO:0044238//GO:0044267//GO:0043043//GO:0044271//GO:0009987//GO:0034641//GO:0043170//GO:0071704//GO:0043604//GO:0006518//GO:0008152//GO:0009058//GO:1901566	translation//cellular biosynthetic process//cellular macromolecule biosynthetic process//organonitrogen compound metabolic process//cellular amide metabolic process//biological_process//cellular metabolic process//protein metabolic process//macromolecule biosynthetic process//cellular macromolecule metabolic process//organic substance biosynthetic process//gene expression//nitrogen compound metab…	GO:0043226//GO:0005840//GO:0043228//GO:0030529//GO:0044464//GO:0043232//GO:0005575//GO:0043229//GO:0044424//GO:0005737//GO:0044444//GO:0005623//GO:0005622//GO:1990904//GO:0032991	organelle//ribosome//non-membrane-bounded organelle//intracellular ribonucleoprotein complex//cell part//intracellular non-membrane-bounded organelle//cellular_component//intracellular organelle//intracellular part//cytoplasm//cytoplasmic part//cell//intracellular//ribonucleoprotein complex//macromolecular complex	GO:0003735//GO:0003674//GO:0005198	structural constituent of ribosome//molecular_function//structural molecule activity	--	--	RPP1A	Ribosomal protein 60S|Ribosomal protein L12 family|Ribosomal protein 60S|Ribosomal protein L12 family|Ribosomal protein 60S|Ribosomal protein L12 family|Ribosomal protein 60S|Ribosomal protein L12 family
AT1G01110	1	+	52239	54692	1782	89	24	5.3994	1.4336	5.3994	1.4336	7.82602	2.56699	1.6082	0.04651	0.060708	FALSE	--	--	--	--	--	--	--	--	IQD18	Domain of unknown function DUF4005|Domain of unknown function DUF4005|IQ motif, EF-hand binding site|IQ motif, EF-hand binding site|IQ motif, EF-hand binding site|P-loop containing nucleoside triphosphate hydrolase
AT1G01115	1	+	56624	56740	117	0	0	0	0	0	0	NA	NA	NA	NA	NA	NA	--	--	--	--	--	--	--	--	-	-
AT1G01120	1	-	57269	59167	1899	5661	1448	291.353	73.3763	291.353	73.3763	497.787	154.875	1.6844	1.0705e-59	5.3306e-58	UP	GO:0009058//GO:0008152//GO:0044283//GO:0008610//GO:0006631//GO:0071704//GO:0044710//GO:0009987//GO:0006629//GO:0044238//GO:0043436//GO:0019752//GO:0044763//GO:0044699//GO:0044711//GO:0006082//GO:1901576//GO:0046394//GO:0032787//GO:0044237//GO:0008150//GO:0044281//GO:0016053//GO:0044249//GO:0006633//GO:0072330//GO:0044255	biosynthetic process//metabolic process//small molecule biosynthetic process//lipid biosynthetic process//fatty acid metabolic process//organic substance metabolic process//single-organism metabolic process//cellular process//lipid metabolic process//primary metabolic process//oxoacid metabolic process//carboxylic acid metabolic process//single-organism cellular process//single-organism process//…	GO:0016020//GO:0005575	membrane//cellular_component	GO:0003824//GO:0004315//GO:0004312//GO:0016746//GO:0003674//GO:0016747//GO:0016740	catalytic activity//3-oxoacyl-[acyl-carrier-protein] synthase activity//fatty acid synthase activity//transferase activity, transferring acyl groups//molecular_function//transferase activity, transferring acyl groups other than amino-acyl groups//transferase activity	KCS1; 3-ketoacyl-CoA synthase 1; K15397 3-ketoacyl-CoA synthase [EC:2.3.1.199]	http://www.genome.jp/dbget-bin/www_bget?ath:AT1G01120	KCS1	Thiolase-like|3-Oxoacyl-[acyl-carrier-protein (ACP)] synthase III C-terminal|FAE1/Type III polyketide synthase-like protein|Very-long-chain 3-ketoacyl-CoA synthase|Thiolase-like, subgroup
AT1G01130	1	-	61905	63811	375	101	93	26.3233	23.8651	26.3233	23.8651	8.88121	9.94708	-0.16352	0.83123	0.43551	FALSE	--	--	--	--	--	--	--	--	-	-
AT1G01140	1	-	64166	67625	1700	2065	5104	119.14	289.941	119.14	289.941	181.581	545.913	-1.5881	4.4736e-29	9.9327e-28	DOWN	GO:0036211//GO:0019538//GO:0051716//GO:0044237//GO:0044700//GO:0044260//GO:0016310//GO:0050896//GO:0008150//GO:0023052//GO:0006796//GO:0007154//GO:0071704//GO:0065007//GO:0050789//GO:0008152//GO:0006464//GO:0043412//GO:0050794//GO:0044763//GO:0006468//GO:0044699//GO:0044238//GO:0006793//GO:0009987//GO:0043170//GO:0007165//GO:0044267	protein modification process//protein metabolic process//cellular response to stimulus//cellular metabolic process//single organism signaling//cellular macromolecule metabolic process//phosphorylation//response to stimulus//biological_process//signaling//phosphate-containing compound metabolic process//cell communication//organic substance metabolic process//biological regulation//regulation of b…	--	--	GO:0003674//GO:0097159//GO:0035639//GO:0043168//GO:0043167//GO:0005488//GO:0030554//GO:0016773//GO:0016740//GO:0005524//GO:1901265//GO:0000166//GO:0016772//GO:0032559//GO:0032555//GO:0001883//GO:1901363//GO:0004672//GO:0032550//GO:0003824//GO:0036094//GO:0032553//GO:0017076//GO:0097367//GO:0005515//GO:0032549//GO:0001882//GO:0016301	molecular_function//organic cyclic compound binding//purine ribonucleoside triphosphate binding//anion binding//ion binding//binding//adenyl nucleotide binding//phosphotransferase activity, alcohol group as acceptor//transferase activity//ATP binding//nucleoside phosphate binding//nucleotide binding//transferase activity, transferring phosphorus-containing groups//adenyl ribonucleotide binding//p…	CIPK9; CBL-interacting serine/threonine-protein kinase 9	http://www.genome.jp/dbget-bin/www_bget?ath:AT1G01140	CIPK9	NAF/FISL domain|Protein kinase, ATP binding site|Protein kinase-like domain|Serine/threonine-protein kinase, active site|NAF domain|Serine/threonine- / dual specificity protein kinase, catalytic domain|Protein kinase, catalytic domain|Protein kinase, catalytic domain|Calcium/calmodulin-dependent/calcium-dependent protein kinase|NAF/FISL domain|Protein kinase, ATP binding site|Protein kinase-like …
AT1G01150	1	-	70115	72138	1178	0	2	0	0.163379	0	0.163379	0	0	NA	NA	NA	NA	GO:1903506//GO:0018130//GO:0006355//GO:2001141//GO:0044249//GO:0034655//GO:0060255//GO:0031326//GO:1901362//GO:0006351//GO:0034654//GO:0034645//GO:0051252//GO:0008150//GO:0044248//GO:0009889//GO:0051171//GO:0031323//GO:0044237//GO:0019222//GO:0009059//GO:0090304//GO:1901361//GO:0019219//GO:0006308//GO:0044260//GO:0046483//GO:0006807//GO:0010467//GO:1901576//GO:0080090//GO:0010556//GO:0044238//GO:…	regulation of nucleic acid-templated transcription//heterocycle biosynthetic process//regulation of transcription, DNA-templated//regulation of RNA biosynthetic process//cellular biosynthetic process//nucleobase-containing compound catabolic process//regulation of macromolecule metabolic process//regulation of cellular biosynthetic process//organic cyclic compound biosynthetic process//transcript…	GO:1902494//GO:0044464//GO:0005575//GO:0044424//GO:0005622//GO:0005623//GO:0043234//GO:0032991//GO:0009318	catalytic complex//cell part//cellular_component//intracellular part//intracellular//cell//protein complex//macromolecular complex//exodeoxyribonuclease VII complex	GO:0016787//GO:0016895//GO:0005488//GO:0043565//GO:0008855//GO:0001071//GO:0097159//GO:0004527//GO:0004536//GO:0003674//GO:0003700//GO:0003676//GO:0003677//GO:0016788//GO:0003682//GO:0004518//GO:0044877//GO:0004529//GO:0016796//GO:0003824//GO:1901363	hydrolase activity//exodeoxyribonuclease activity, producing 5'-phosphomonoesters//binding//sequence-specific DNA binding//exodeoxyribonuclease VII activity//nucleic acid binding transcription factor activity//organic cyclic compound binding//exonuclease activity//deoxyribonuclease activity//molecular_function//transcription factor activity, sequence-specific DNA binding//nucleic acid binding//DN…	--	--	-	Zinc finger, PHD-type, conserved site|Myb-like domain|Zinc finger, FYVE/PHD-type|Homeodomain-like|Homeodomain-like|SANT/Myb domain|Zinc finger, RING/FYVE/PHD-type
AT1G01160	1	+	72339	74096	1129	403	266	36.2348	23.5486	36.2348	23.5486	35.4369	28.4508	0.31678	0.085077	0.096019	FALSE	--	--	--	--	GO:1901363//GO:0003723//GO:0003676//GO:0097159//GO:0003674//GO:0005488	heterocyclic compound binding//RNA binding//nucleic acid binding//organic cyclic compound binding//molecular_function//binding	--	--	GIF2	SSXT|SSXT|SSXT|SSXT
AT1G01170	1	-	73931	74737	515	169	369	32.4504	69.7623	32.4504	69.7623	14.8606	39.4674	-1.4092	0.0075661	0.0143	FALSE	--	--	--	--	--	--	--	--	-	Protein of unknown function DUF1138|Protein of unknown function DUF1138
AT1G01180	1	+	75583	76758	1176	78	92	6.48243	7.52823	6.48243	7.52823	6.85876	9.84012	-0.52073	0.76115	0.41398	FALSE	GO:0044711//GO:0044238//GO:0044699//GO:0006629//GO:0071704//GO:0044710//GO:0008610//GO:0008152//GO:0009058//GO:0008150//GO:1901576	single-organism biosynthetic process//primary metabolic process//single-organism process//lipid metabolic process//organic substance metabolic process//single-organism metabolic process//lipid biosynthetic process//metabolic process//biosynthetic process//biological_process//organic substance biosynthetic process	--	--	GO:0008171//GO:0016741//GO:0003824//GO:0016740//GO:0008168//GO:0003674	O-methyltransferase activity//transferase activity, transferring one-carbon groups//catalytic activity//transferase activity//methyltransferase activity//molecular_function	--	--	-	S-adenosyl-L-methionine-dependent methyltransferase-like|S-adenosyl-L-methionine-dependent methyltransferase-like
AT1G01183	1	-	78932	79032	101	0	0	0	0	0	0	NA	NA	NA	NA	NA	NA	--	--	--	--	--	--	--	--	--	--
AT1G01190	1	-	83045	84864	1608	95	8	5.77415	0.478758	5.77415	0.478758	8.35361	0	3.2873	0.0038906	0.0081748	FALSE	GO:0055114//GO:0008150//GO:0044710//GO:0008152//GO:0044699	oxidation-reduction process//biological_process//single-organism metabolic process//metabolic process//single-organism process	--	--	GO:0016491//GO:0003674//GO:0005506//GO:0097159//GO:0046914//GO:0043167//GO:0005488//GO:0046906//GO:0020037//GO:0046872//GO:0043169//GO:1901363//GO:0016705//GO:0003824	oxidoreductase activity//molecular_function//iron ion binding//organic cyclic compound binding//transition metal ion binding//ion binding//binding//tetrapyrrole binding//heme binding//metal ion binding//cation binding//heterocyclic compound binding//oxidoreductase activity, acting on paired donors, with incorporation or reduction of molecular oxygen//catalytic activity	--	--	CYP78A8	Cytochrome P450, conserved site|Cytochrome P450, E-class, group I|Cytochrome P450|Cytochrome P450|Cytochrome P450|Cytochrome P450
AT1G01200	1	-	86515	88213	982	41	4	4.08059	0.391977	4.08059	0.391977	3.60524	0	3.075	0.064123	0.077379	FALSE	GO:0007154//GO:0035556//GO:0065007//GO:0071704//GO:0009308//GO:0050789//GO:0008152//GO:0050794//GO:0044763//GO:0044699//GO:0044106//GO:0034641//GO:0009987//GO:0007165//GO:0051716//GO:0006576//GO:0044237//GO:0007264//GO:0006807//GO:0044700//GO:0050896//GO:0008150//GO:1901564//GO:0023052	cell communication//intracellular signal transduction//biological regulation//organic substance metabolic process//amine metabolic process//regulation of biological process//metabolic process//regulation of cellular process//single-organism cellular process//single-organism process//cellular amine metabolic process//cellular nitrogen compound metabolic process//cellular process//signal transducti…	GO:0005634//GO:0043227//GO:0044424//GO:0043229//GO:0043231//GO:0005575//GO:0005622//GO:0005623//GO:0005737//GO:0044464//GO:0043226	nucleus//membrane-bounded organelle//intracellular part//intracellular organelle//intracellular membrane-bounded organelle//cellular_component//intracellular//cell//cytoplasm//cell part//organelle	GO:0032561//GO:0032559//GO:0001883//GO:0032555//GO:1901363//GO:0005525//GO:0032550//GO:0036094//GO:0019001//GO:0032553//GO:0017076//GO:0097367//GO:0001882//GO:0032549//GO:0003674//GO:0097159//GO:0035639//GO:0043168//GO:0043167//GO:0005488//GO:0030554//GO:0005524//GO:1901265//GO:0000166	guanyl ribonucleotide binding//adenyl ribonucleotide binding//purine nucleoside binding//purine ribonucleotide binding//heterocyclic compound binding//GTP binding//purine ribonucleoside binding//small molecule binding//guanyl nucleotide binding//ribonucleotide binding//purine nucleotide binding//carbohydrate derivative binding//nucleoside binding//ribonucleoside binding//molecular_function//organ…	--	--	ATRABA3	Small GTP-binding protein domain|Small GTPase superfamily, Rab type|Small GTPase superfamily|Small GTPase superfamily|P-loop containing nucleoside triphosphate hydrolase|P-loop containing nucleoside triphosphate hydrolase
AT1G01210	1	+	88898	89745	616	35	46	5.55313	7.18604	5.55313	7.18604	3.07765	4.92006	-0.67685	0.71842	0.40183	FALSE	GO:0044271//GO:0009987//GO:0034641//GO:0032774//GO:0007165//GO:0043170//GO:0044699//GO:0044763//GO:0019438//GO:0044238//GO:0008152//GO:0016070//GO:0050794//GO:0009058//GO:0050789//GO:1901360//GO:0006139//GO:0097659//GO:0065007//GO:0071704//GO:0035556//GO:0006725//GO:0007154//GO:0034654//GO:0034645//GO:0006351//GO:1901362//GO:0023052//GO:0008150//GO:0018130//GO:0050896//GO:0044249//GO:0044260//GO:…	cellular nitrogen compound biosynthetic process//cellular process//cellular nitrogen compound metabolic process//RNA biosynthetic process//signal transduction//macromolecule metabolic process//single-organism process//single-organism cellular process//aromatic compound biosynthetic process//primary metabolic process//metabolic process//RNA metabolic process//regulation of cellular process//biosyn…	--	--	GO:0003677//GO:0003899//GO:0003824//GO:0043169//GO:1901363//GO:0016772//GO:0046872//GO:0034062//GO:0016740//GO:0008270//GO:0005488//GO:0046914//GO:0043167//GO:0003676//GO:0097159//GO:0003674//GO:0016779	DNA binding//DNA-directed RNA polymerase activity//catalytic activity//cation binding//heterocyclic compound binding//transferase activity, transferring phosphorus-containing groups//metal ion binding//RNA polymerase activity//transferase activity//zinc ion binding//binding//transition metal ion binding//ion binding//nucleic acid binding//organic cyclic compound binding//molecular_function//nucle…	--	--	-	DNA-directed RNA polymerase M, 15kDa subunit, conserved site|DNA-directed RNA polymerase, subunit C11/M/9|Transcription factor S|DNA-directed RNA polymerase, M/15kDa subunit|DNA-directed RNA polymerase, M/15kDa subunit|Zinc finger, TFIIS-type|Zinc finger, TFIIS-type|Zinc finger, TFIIS-type|Zinc finger, TFIIS-type
AT1G01220	1	+	91376	95651	3532	103	179	2.85015	4.87691	2.85015	4.87691	9.05707	19.1455	-1.0799	0.16693	0.15669	FALSE	GO:0009987//GO:0051704//GO:0000746//GO:0008150//GO:0044764	cellular process//multi-organism process//conjugation//biological_process//multi-organism cellular process	GO:0016021//GO:0031224//GO:0016020//GO:0044425//GO:0005575	integral component of membrane//intrinsic component of membrane//membrane//membrane part//cellular_component	GO:0032555//GO:0001883//GO:1901363//GO:0003824//GO:0032550//GO:0036094//GO:0003678//GO:0032559//GO:0016772//GO:0005515//GO:0016817//GO:0032549//GO:0001882//GO:0032553//GO:0016818//GO:0017076//GO:0003677//GO:0097367//GO:0003676//GO:0043168//GO:0016462//GO:0043167//GO:0003674//GO:0035639//GO:0097159//GO:0005524//GO:0000166//GO:0004386//GO:1901265//GO:0005488//GO:0030554//GO:0016787//GO:0016740//GO:…	purine ribonucleotide binding//purine nucleoside binding//heterocyclic compound binding//catalytic activity//purine ribonucleoside binding//small molecule binding//DNA helicase activity//adenyl ribonucleotide binding//transferase activity, transferring phosphorus-containing groups//protein binding//hydrolase activity, acting on acid anhydrides//ribonucleoside binding//nucleoside binding//ribonucl…	--	--	FKGP	Ribosomal protein S5 domain 2-type fold|GHMP kinase, C-terminal domain|GHMP kinase, C-terminal domain|GHMP kinase, C-terminal domain|L-fucokinase|Mevalonate/galactokinase|GHMP kinase N-terminal domain|Ribosomal protein S5 domain 2-type fold, subgroup
AT1G01225	1	+	95987	97407	1025	0	23	0	2.15932	0	2.15932	0	2.46003	NA	NA	NA	NA	--	--	--	--	--	--	--	--	-	LRAT-like domain
AT1G01230	1	+	97456	99240	832	306	207	35.9459	23.9419	35.9459	23.9419	26.9074	22.1403	0.28133	0.15455	0.14865	FALSE	--	--	GO:0016021//GO:0044425//GO:0005575//GO:0031224//GO:0016020	integral component of membrane//membrane part//cellular_component//intrinsic component of membrane//membrane	--	--	--	--	-	ORMDL|ORMDL|ORMDL
AT1G01240	1	+	99894	101834	1941	74	279	4.72089	17.525	4.72089	17.525	6.50702	29.8412	-2.1972	0.0005169	0.0014341	DOWN	GO:0019438//GO:0044238//GO:0080090//GO:0010556//GO:0032774//GO:0043170//GO:0009987//GO:0034641//GO:0044271//GO:0071704//GO:0097659//GO:2000112//GO:0065007//GO:0006725//GO:0006139//GO:1901360//GO:0009058//GO:0050789//GO:0010468//GO:0050794//GO:0016070//GO:0008152//GO:0044249//GO:2001141//GO:0031326//GO:0060255//GO:0006355//GO:0018130//GO:1903506//GO:0051252//GO:0008150//GO:0051171//GO:0031323//GO:…	aromatic compound biosynthetic process//primary metabolic process//regulation of primary metabolic process//regulation of macromolecule biosynthetic process//RNA biosynthetic process//macromolecule metabolic process//cellular process//cellular nitrogen compound metabolic process//cellular nitrogen compound biosynthetic process//organic substance metabolic process//nucleic acid-templated transcrip…	GO:0043229//GO:0016020//GO:0044424//GO:0031224//GO:0043227//GO:0005575//GO:0043231//GO:0044425//GO:0005623//GO:0005622//GO:0016021//GO:0005634//GO:0043226//GO:0044464	intracellular organelle//membrane//intracellular part//intrinsic component of membrane//membrane-bounded organelle//cellular_component//intracellular membrane-bounded organelle//membrane part//cell//intracellular//integral component of membrane//nucleus//organelle//cell part	--	--	hypothetical protein	http://www.genome.jp/dbget-bin/www_bget?ath:AT1G01240	-	-|-|-
AT1G01250	1	-	104491	105330	840	19	15	2.21068	1.7184	2.21068	1.7184	1.67072	1.60437	0.058467	0.81922	0.43191	FALSE	GO:2000112//GO:0065007//GO:0097659//GO:0071704//GO:0006725//GO:0009058//GO:0050789//GO:1901360//GO:0006139//GO:0008152//GO:0016070//GO:0050794//GO:0010468//GO:0019438//GO:0044238//GO:0010556//GO:0080090//GO:0009987//GO:0034641//GO:0032774//GO:0043170//GO:0044271//GO:0090304//GO:0009059//GO:0019222//GO:0044237//GO:1901576//GO:0046483//GO:0010467//GO:0006807//GO:0044260//GO:0019219//GO:0031326//GO:…	regulation of cellular macromolecule biosynthetic process//biological regulation//nucleic acid-templated transcription//organic substance metabolic process//cellular aromatic compound metabolic process//biosynthetic process//regulation of biological process//organic cyclic compound metabolic process//nucleobase-containing compound metabolic process//metabolic process//RNA metabolic process//regul…	--	--	GO:0003674//GO:0001071//GO:0003700	molecular_function//nucleic acid binding transcription factor activity//transcription factor activity, sequence-specific DNA binding	--	--	ERF023	DNA-binding, integrase-type|AP2/ERF domain|AP2/ERF domain|AP2/ERF domain|AP2/ERF domain|AP2/ERF domain
AT1G01260	1	+	108946	111609	2578	385	287	14.9853	10.9989	14.9853	10.9989	33.8541	30.6969	0.14124	0.21307	0.18569	FALSE	--	--	--	--	GO:0005488//GO:0046983//GO:0003674//GO:0005515	binding//protein dimerization activity//molecular_function//protein binding	--	--	BHLH13	Transcription factor MYC/MYB N-terminal|Myc-type, basic helix-loop-helix (bHLH) domain|Myc-type, basic helix-loop-helix (bHLH) domain|Myc-type, basic helix-loop-helix (bHLH) domain|Myc-type, basic helix-loop-helix (bHLH) domain|Myc-type, basic helix-loop-helix (bHLH) domain|Transcription factor MYC/MYB N-terminal|Myc-type, basic helix-loop-helix (bHLH) domain|Myc-type, basic helix-loop-helix (bHL…
AT1G01270	1	-	111890	111961	72	0	0	0	0	0	0	NA	NA	NA	NA	NA	NA	--	--	--	--	--	--	--	--	--	--
AT1G01280	1	+	112263	113947	1602	0	0	0	0	0	0	NA	NA	NA	NA	NA	NA	GO:0044699//GO:0044710//GO:0008152//GO:0008150//GO:0055114	single-organism process//single-organism metabolic process//metabolic process//biological_process//oxidation-reduction process	--	--	GO:0016705//GO:1901363//GO:0043169//GO:0003824//GO:0020037//GO:0005488//GO:0046906//GO:0046872//GO:0005506//GO:0003674//GO:0016491//GO:0097159//GO:0043167//GO:0046914	oxidoreductase activity, acting on paired donors, with incorporation or reduction of molecular oxygen//heterocyclic compound binding//cation binding//catalytic activity//heme binding//binding//tetrapyrrole binding//metal ion binding//iron ion binding//molecular_function//oxidoreductase activity//organic cyclic compound binding//ion binding//transition metal ion binding	--	--	CYP703A2	Cytochrome P450, conserved site|Cytochrome P450, E-class, group I|Cytochrome P450|Cytochrome P450|Cytochrome P450|Cytochrome P450
AT1G01290	1	+	114286	116108	1079	37	98	3.45057	8.99865	3.45057	8.99865	3.25351	10.4819	-1.6878	0.10049	0.10874	FALSE	GO:0051188//GO:0006796//GO:0071704//GO:1901360//GO:1901566//GO:0009058//GO:0008152//GO:0044238//GO:0043545//GO:0006793//GO:0032324//GO:0043170//GO:0009987//GO:0044267//GO:0006777//GO:0019538//GO:0044237//GO:0046483//GO:0006807//GO:1901576//GO:0044260//GO:0051186//GO:0044249//GO:0009108//GO:0019637//GO:0018130//GO:0019720//GO:0090407//GO:0051189//GO:0008150//GO:1901564//GO:1901362//GO:0006732	cofactor biosynthetic process//phosphate-containing compound metabolic process//organic substance metabolic process//organic cyclic compound metabolic process//organonitrogen compound biosynthetic process//biosynthetic process//metabolic process//primary metabolic process//molybdopterin cofactor metabolic process//phosphorus metabolic process//molybdopterin cofactor biosynthetic process//macromol…	--	--	--	--	--	--	CNX3	Molybdenum cofactor biosynthesis C|Molybdopterin cofactor biosynthesis C (MoaC) domain|Molybdopterin cofactor biosynthesis C (MoaC) domain|Molybdopterin cofactor biosynthesis C (MoaC) domain|Molybdenum cofactor biosynthesis C, bacterial-type|Molybdenum cofactor biosynthesis C|Molybdopterin cofactor biosynthesis C (MoaC) domain|Molybdopterin cofactor biosynthesis C (MoaC) domain|Molybdopterin cofa…
AT1G01300	1	+	116943	118764	1822	1924	1035	103.207	54.6644	103.207	54.6644	169.183	110.701	0.61191	1.3489e-07	7.3825e-07	FALSE	GO:0006508//GO:0019538//GO:0008150//GO:0071704//GO:0008152//GO:0044238//GO:0043170	proteolysis//protein metabolic process//biological_process//organic substance metabolic process//metabolic process//primary metabolic process//macromolecule metabolic process	GO:0044421//GO:0031012//GO:0005576//GO:0005575//GO:0005578	extracellular region part//extracellular matrix//extracellular region//cellular_component//proteinaceous extracellular matrix	GO:0003674//GO:0008233//GO:0070011//GO:0016787//GO:0070001//GO:0003824//GO:0004175//GO:0005198//GO:0004190	molecular_function//peptidase activity//peptidase activity, acting on L-amino acid peptides//hydrolase activity//aspartic-type peptidase activity//catalytic activity//endopeptidase activity//structural molecule activity//aspartic-type endopeptidase activity	--	--	-	Aspartic peptidase|Aspartic peptidase|Peptidase A1|Peptidase A1
AT1G01305	1	+	119397	119997	601	0	0	0	0	0	0	NA	NA	NA	NA	NA	NA	--	--	--	--	--	--	--	--	-	-
AT1G01310	1	+	120154	121130	977	0	11	0	1.08345	0	1.08345	0	1.17654	NA	NA	NA	NA	--	--	--	--	--	--	--	--	-	Allergen V5/Tpx-1-related, conserved site|CAP domain|CAP domain|CAP domain|CAP domain|Ves allergen|Allergen V5/Tpx-1-related|Allergen V5/Tpx-1-related
AT1G01320	1	-	121067	130577	6049	1206	1351	19.5405	21.5529	19.5405	21.5529	106.047	144.5	-0.44637	0.43931	0.29748	FALSE	GO:1901564//GO:0008150//GO:0044281//GO:0034660//GO:0044260//GO:0043038//GO:0006807//GO:0006082//GO:0046483//GO:0006520//GO:0006399//GO:0044237//GO:0090304//GO:0009987//GO:0034641//GO:0043170//GO:0043039//GO:0044699//GO:0044763//GO:0043436//GO:0044238//GO:0019752//GO:0008152//GO:0016070//GO:0006139//GO:1901360//GO:0044710//GO:0071704//GO:0006725	organonitrogen compound metabolic process//biological_process//small molecule metabolic process//ncRNA metabolic process//cellular macromolecule metabolic process//amino acid activation//nitrogen compound metabolic process//organic acid metabolic process//heterocycle metabolic process//cellular amino acid metabolic process//tRNA metabolic process//cellular metabolic process//nucleic acid metaboli…	--	--	GO:0016875//GO:0000166//GO:1901265//GO:0005524//GO:0005488//GO:0030554//GO:0043167//GO:0043168//GO:0035639//GO:0097159//GO:0003674//GO:0016874//GO:0005515//GO:0032549//GO:0001882//GO:0017076//GO:0097367//GO:0032553//GO:0003824//GO:0032550//GO:0036094//GO:0032555//GO:0001883//GO:1901363//GO:0016876//GO:0032559	ligase activity, forming carbon-oxygen bonds//nucleotide binding//nucleoside phosphate binding//ATP binding//binding//adenyl nucleotide binding//ion binding//anion binding//purine ribonucleoside triphosphate binding//organic cyclic compound binding//molecular_function//ligase activity//protein binding//ribonucleoside binding//nucleoside binding//purine nucleotide binding//carbohydrate derivative …	--	--	-	GSKIP/TIF31 domain|Tetratricopeptide repeat|Tetratricopeptide repeat|Tetratricopeptide repeat-containing domain|Tetratricopeptide-like helical|Clustered mitochondria protein, N-terminal|GSKIP/TIF31 domain|Tetratricopeptide repeat|Tetratricopeptide repeat|Tetratricopeptide repeat-containing domain|Tetratricopeptide-like helical|Clustered mitochondria protein, N-terminal
AT1G01340	1	-	132328	135831	2411	399	146	16.2214	5.84428	16.2214	5.84428	35.0852	15.6158	1.1679	0.0004614	0.0012943	UP	GO:0006810//GO:0055085//GO:0008150//GO:1902578//GO:0044765//GO:0006811//GO:0051234//GO:0044699//GO:0044763//GO:0051179//GO:0009987	transport//transmembrane transport//biological_process//single-organism localization//single-organism transport//ion transport//establishment of localization//single-organism process//single-organism cellular process//localization//cellular process	GO:0005575//GO:0016020	cellular_component//membrane	GO:0005215//GO:0003674//GO:0043167//GO:0022838//GO:0046914//GO:0008270//GO:0005488//GO:0005216//GO:0022857//GO:0046872//GO:0022891//GO:0015267//GO:0015075//GO:0043169//GO:0022892//GO:0022803	transporter activity//molecular_function//ion binding//substrate-specific channel activity//transition metal ion binding//zinc ion binding//binding//ion channel activity//transmembrane transporter activity//metal ion binding//substrate-specific transmembrane transporter activity//channel activity//ion transmembrane transporter activity//cation binding//substrate-specific transporter activity//pas…	CNGC10; cyclic nucleotide gated channel 10; K05391 cyclic nucleotide gated channel, other eukaryote	http://www.genome.jp/dbget-bin/www_bget?ath:AT1G01340	ATCNGC10	Cyclic nucleotide-binding-like|Ion transport domain|Cyclic nucleotide-binding domain|Cyclic nucleotide-binding domain|Cyclic nucleotide-binding domain|IQ motif, EF-hand binding site|RmlC-like jelly roll fold|Cyclic nucleotide-binding-like|Ion transport domain|Cyclic nucleotide-binding domain|Cyclic nucleotide-binding domain|Cyclic nucleotide-binding domain|IQ motif, EF-hand binding site|RmlC-like…
AT1G01350	1	+	136124	138162	1400	333	180	23.247	12.3725	23.247	12.3725	29.2816	19.2524	0.60496	0.029318	0.042129	FALSE	GO:0008150//GO:0005975//GO:0044238//GO:0071704//GO:0008152	biological_process//carbohydrate metabolic process//primary metabolic process//organic substance metabolic process//metabolic process	GO:0033644//GO:0044216//GO:0018995//GO:0043657//GO:0044218//GO:0055036//GO:0044217//GO:0005575//GO:0016020//GO:0019012//GO:0044423//GO:0033643//GO:0044215//GO:0044279	host cell membrane//other organism cell//host//host cell//other organism cell membrane//virion membrane//other organism part//cellular_component//membrane//virion//virion part//host cell part//other organism//other organism membrane	GO:0016997//GO:0008270//GO:0005488//GO:0016798//GO:0016787//GO:0046872//GO:0004308//GO:0003674//GO:0046914//GO:0043167//GO:0004553//GO:0005515//GO:0003824//GO:0043169	alpha-sialidase activity//zinc ion binding//binding//hydrolase activity, acting on glycosyl bonds//hydrolase activity//metal ion binding//exo-alpha-sialidase activity//molecular_function//transition metal ion binding//ion binding//hydrolase activity, hydrolyzing O-glycosyl compounds//protein binding//catalytic activity//cation binding	--	--	-	Zinc finger, RING-type, conserved site|Zinc finger, RING-type|Zinc finger, RING-type|Zinc finger, CCCH-type|Zinc finger, CCCH-type|Zinc finger, CCCH-type|Zinc finger, CCCH-type|Zinc finger, RING/FYVE/PHD-type
AT1G01355	1	+	138513	139568	687	0	1	0	0.140073	0	0.140073	0	0	NA	NA	NA	NA	--	--	--	--	GO:0046872//GO:0005488//GO:0008270//GO:0003676//GO:0043167//GO:0046914//GO:0003674//GO:0097159//GO:1901363//GO:0043169	metal ion binding//binding//zinc ion binding//nucleic acid binding//ion binding//transition metal ion binding//molecular_function//organic cyclic compound binding//heterocyclic compound binding//cation binding	--	--	-	NYN domain, limkain-b1-type|Zinc finger, C2H2-like|Zinc finger, C2H2|Meiosis arrest female protein 1
AT1G01360	1	+	141971	143183	1000	99	99	9.67578	9.52681	9.67578	9.52681	8.70534	10.5888	-0.28257	0.97281	0.47471	FALSE	--	--	--	--	--	--	--	--	RCAR1	Polyketide cyclase/dehydrase|START-like domain
AT1G01370	1	+	143564	145684	909	35	13	3.82632	1.39932	3.82632	1.39932	3.07765	1.39045	1.1463	0.30494	0.23645	FALSE	GO:0015979//GO:0044763//GO:0044699//GO:0019438//GO:0044711//GO:0034641//GO:0009987//GO:0006779//GO:0044271//GO:0015994//GO:0051188//GO:0033013//GO:0006725//GO:0071704//GO:0044710//GO:1901566//GO:0042440//GO:0009058//GO:1901360//GO:0008152//GO:0006778//GO:0051186//GO:0044249//GO:0018130//GO:0008150//GO:0046148//GO:1901564//GO:1901362//GO:0044237//GO:0055114//GO:0015995//GO:1901576//GO:0046483//GO:…	photosynthesis//single-organism cellular process//single-organism process//aromatic compound biosynthetic process//single-organism biosynthetic process//cellular nitrogen compound metabolic process//cellular process//porphyrin-containing compound biosynthetic process//cellular nitrogen compound biosynthetic process//chlorophyll metabolic process//cofactor biosynthetic process//tetrapyrrole metabo…	--	--	GO:0003824//GO:0016491//GO:0003674	catalytic activity//oxidoreductase activity//molecular_function	--	--	HTR12	Histone-fold|Histone-fold|Histone core|Histone H3|Histone H3|Histone H3|Histone-fold|Histone-fold|Histone core|Histone H3|Histone H3|Histone H3
AT1G01380	1	+	147153	147942	568	0	2	0	0.33884	0	0.33884	0	0	NA	NA	NA	NA	--	--	--	--	--	--	--	--	ETC1	Homeodomain-like|Homeodomain-like|SANT/Myb domain|SANT/Myb domain
AT1G01390	1	-	148120	149806	1687	20	31	1.15869	1.76831	1.15869	1.76831	1.75866	3.31569	-0.91484	0.64135	0.37445	FALSE	GO:0044723//GO:0044281//GO:0008150//GO:0008152//GO:0006012//GO:0071704//GO:0044710//GO:0019318//GO:0005996//GO:0005975//GO:0044238//GO:0044699	single-organism carbohydrate metabolic process//small molecule metabolic process//biological_process//metabolic process//galactose metabolic process//organic substance metabolic process//single-organism metabolic process//hexose metabolic process//monosaccharide metabolic process//carbohydrate metabolic process//primary metabolic process//single-organism process	--	--	GO:0016757//GO:0016779//GO:0003674//GO:0070569//GO:0016740//GO:0003824//GO:0016772//GO:0016758//GO:0008108	transferase activity, transferring glycosyl groups//nucleotidyltransferase activity//molecular_function//uridylyltransferase activity//transferase activity//catalytic activity//transferase activity, transferring phosphorus-containing groups//transferase activity, transferring hexosyl groups//UDP-glucose:hexose-1-phosphate uridylyltransferase activity	--	--	UGT72B2	UDP-glucuronosyl/UDP-glucosyltransferase|UDP-glucuronosyl/UDP-glucosyltransferase|UDP-glucuronosyl/UDP-glucosyltransferase
AT1G01400	1	-	150689	152210	1145	0	0	0	0	0	0	NA	NA	NA	NA	NA	NA	GO:0044237//GO:0008150//GO:0008152//GO:0009987//GO:0015979	cellular metabolic process//biological_process//metabolic process//cellular process//photosynthesis	GO:0034357//GO:0044436//GO:0044464//GO:0098796//GO:0009521//GO:0009539//GO:0032991//GO:0043234//GO:0009579//GO:0005623//GO:0009523//GO:0005622//GO:0044425//GO:0005575//GO:0016020//GO:0044424	photosynthetic membrane//thylakoid part//cell part//membrane protein complex//photosystem//photosystem II reaction center//macromolecular complex//protein complex//thylakoid//cell//photosystem II//intracellular//membrane part//cellular_component//membrane//intracellular part	--	--	--	--	-	-
AT1G01410	1	+	153113	154198	1086	0	0	0	0	0	0	NA	NA	NA	NA	NA	NA	GO:0050794//GO:0008152//GO:0050789//GO:0065007//GO:0006796//GO:0009987//GO:0006793//GO:0019220//GO:0044237//GO:0019222//GO:0051174//GO:0008150//GO:0031323//GO:0016310//GO:0042325	regulation of cellular process//metabolic process//regulation of biological process//biological regulation//phosphate-containing compound metabolic process//cellular process//phosphorus metabolic process//regulation of phosphate metabolic process//cellular metabolic process//regulation of metabolic process//regulation of phosphorus metabolic process//biological_process//regulation of cellular met…	GO:0005737//GO:0005622//GO:0005623//GO:0005575//GO:0044424//GO:0044464	cytoplasm//intracellular//cell//cellular_component//intracellular part//cell part	GO:1901363//GO:0003723//GO:0003676//GO:0097159//GO:0003674//GO:0005488	heterocyclic compound binding//RNA binding//nucleic acid binding//organic cyclic compound binding//molecular_function//binding	--	--	APUM22	Armadillo-type fold|Pumilio RNA-binding repeat|Pumilio RNA-binding repeat|Armadillo-like helical
AT1G01420	1	-	154492	156011	1520	60	38	3.85797	2.40576	3.85797	2.40576	5.27597	4.0644	0.37639	0.47113	0.31062	FALSE	GO:0030259//GO:0044710//GO:0071704//GO:0008152//GO:0044238//GO:0030258//GO:0044699//GO:0044763//GO:0005975//GO:0070085//GO:0009987//GO:0006629//GO:0044237//GO:0044723//GO:0044255//GO:0008150	lipid glycosylation//single-organism metabolic process//organic substance metabolic process//metabolic process//primary metabolic process//lipid modification//single-organism process//single-organism cellular process//carbohydrate metabolic process//glycosylation//cellular process//lipid metabolic process//cellular metabolic process//single-organism carbohydrate metabolic process//cellular lipid …	--	--	GO:0003824//GO:0016758//GO:0003674//GO:0016757//GO:0030246//GO:0005488//GO:0016740	catalytic activity//transferase activity, transferring hexosyl groups//molecular_function//transferase activity, transferring glycosyl groups//carbohydrate binding//binding//transferase activity	--	--	UGT72B3	UDP-glucuronosyl/UDP-glucosyltransferase|UDP-glucuronosyl/UDP-glucosyltransferase|UDP-glucuronosyl/UDP-glucosyltransferase
AT1G01430	1	-	156801	158655	1642	384	178	22.8565	10.4318	22.8565	10.4318	33.7662	19.0385	0.82666	0.0051006	0.010292	FALSE	--	--	--	--	--	--	--	--	TBL25	PC-Esterase|PMR5 N-terminal domain
AT1G01440	1	-	159856	162572	2221	86	183	3.78443	7.92894	3.78443	7.92894	7.56222	19.5733	-1.372	0.067353	0.080454	FALSE	GO:0051828//GO:0019058//GO:0030260//GO:0052126//GO:0051806//GO:0051704//GO:0052192//GO:0009987//GO:0044403//GO:0016032//GO:0044419//GO:0046718//GO:0051701//GO:0044409//GO:0040011//GO:0008150//GO:0044764	entry into other organism involved in symbiotic interaction//viral life cycle//entry into host cell//movement in host environment//entry into cell of other organism involved in symbiotic interaction//multi-organism process//movement in environment of other organism involved in symbiotic interaction//cellular process//symbiosis, encompassing mutualism through parasitism//viral process//interspecie…	GO:0019012//GO:0005575//GO:0044423//GO:0019028	virion//cellular_component//virion part//viral capsid	--	--	--	--	-	Protein of unknown function DUF3133
AT1G01448	1	+	163419	166239	2119	60	39	4.62469	2.95977	4.62469	2.95977	5.27597	4.17136	0.33892	0.49307	0.31937	FALSE	GO:0016310//GO:0008150//GO:0044237//GO:0036211//GO:0019538//GO:0044260//GO:0006793//GO:0006468//GO:0044238//GO:0044267//GO:0009987//GO:0043170//GO:0071704//GO:0006796//GO:0008152//GO:0006464//GO:0043412	phosphorylation//biological_process//cellular metabolic process//protein modification process//protein metabolic process//cellular macromolecule metabolic process//phosphorus metabolic process//protein phosphorylation//primary metabolic process//cellular protein metabolic process//cellular process//macromolecule metabolic process//organic substance metabolic process//phosphate-containing compound…	--	--	GO:0016740//GO:0005488//GO:0030554//GO:0016773//GO:1901265//GO:0000166//GO:0005524//GO:0097159//GO:0035639//GO:0003674//GO:0043167//GO:0043168//GO:0017076//GO:0097367//GO:0032553//GO:0016301//GO:0032549//GO:0001882//GO:0016772//GO:0032559//GO:0032550//GO:0004672//GO:0003824//GO:0036094//GO:0032555//GO:0001883//GO:1901363	transferase activity//binding//adenyl nucleotide binding//phosphotransferase activity, alcohol group as acceptor//nucleoside phosphate binding//nucleotide binding//ATP binding//organic cyclic compound binding//purine ribonucleoside triphosphate binding//molecular_function//ion binding//anion binding//purine nucleotide binding//carbohydrate derivative binding//ribonucleotide binding//kinase activi…	--	--	--	--
AT1G01450	1	-	164105	165517	1413	0	0	0	0	0	0	NA	NA	NA	NA	NA	NA	GO:0016051//GO:0006793//GO:0044711//GO:0005975//GO:0044238//GO:1901135//GO:0044699//GO:0006468//GO:0044763//GO:0044267//GO:0006629//GO:0043170//GO:0009987//GO:0044710//GO:0071704//GO:0008610//GO:0006796//GO:0043412//GO:0006464//GO:0008653//GO:0008152//GO:0033692//GO:0009058//GO:0044255//GO:0034637//GO:0009103//GO:0044249//GO:1903509//GO:0016310//GO:0005976//GO:0034645//GO:0008150//GO:0044237//GO:…	carbohydrate biosynthetic process//phosphorus metabolic process//single-organism biosynthetic process//carbohydrate metabolic process//primary metabolic process//carbohydrate derivative metabolic process//single-organism process//protein phosphorylation//single-organism cellular process//cellular protein metabolic process//lipid metabolic process//macromolecule metabolic process//cellular process…	GO:0005575//GO:0016020	cellular_component//membrane	GO:0097367//GO:0017076//GO:0032553//GO:0016301//GO:0001882//GO:0032549//GO:0032559//GO:0016772//GO:0036094//GO:0003824//GO:0004672//GO:0032550//GO:1901363//GO:0001883//GO:0032555//GO:0016740//GO:0016773//GO:0030554//GO:0005488//GO:0000166//GO:1901265//GO:0005524//GO:0035639//GO:0097159//GO:0003674//GO:0043167//GO:0043168	carbohydrate derivative binding//purine nucleotide binding//ribonucleotide binding//kinase activity//nucleoside binding//ribonucleoside binding//adenyl ribonucleotide binding//transferase activity, transferring phosphorus-containing groups//small molecule binding//catalytic activity//protein kinase activity//purine ribonucleoside binding//heterocyclic compound binding//purine nucleoside binding//…	--	--	-	Protein kinase-like domain|Serine-threonine/tyrosine-protein kinase catalytic domain|Protein kinase, catalytic domain
AT1G01453	1	-	166589	167842	1225	0	0	0	0	0	0	NA	NA	NA	NA	NA	NA	--	--	--	--	--	--	--	--	-	-|-
AT1G01460	1	+	168723	171165	1452	0	0	0	0	0	0	NA	NA	NA	NA	NA	NA	GO:0019222//GO:0044237//GO:0090304//GO:0009059//GO:0006644//GO:0044260//GO:0019219//GO:1901576//GO:0046483//GO:0006807//GO:0010467//GO:0044255//GO:1903506//GO:0018130//GO:0006355//GO:0019637//GO:0060255//GO:0031326//GO:2001141//GO:0044249//GO:0006351//GO:0034654//GO:0034645//GO:1901362//GO:0009889//GO:0051171//GO:0031323//GO:0051252//GO:0008150//GO:0006650//GO:0006725//GO:0071704//GO:0044710//GO:…	regulation of metabolic process//cellular metabolic process//nucleic acid metabolic process//macromolecule biosynthetic process//phospholipid metabolic process//cellular macromolecule metabolic process//regulation of nucleobase-containing compound metabolic process//organic substance biosynthetic process//heterocycle metabolic process//nitrogen compound metabolic process//gene expression//cellula…	--	--	GO:0000988//GO:0003674//GO:0016779//GO:0016740//GO:0016987//GO:0016773//GO:0034062//GO:0016772//GO:0000996//GO:0003899//GO:0003824//GO:0000990//GO:0016307//GO:0016301	transcription factor activity, protein binding//molecular_function//nucleotidyltransferase activity//transferase activity//sigma factor activity//phosphotransferase activity, alcohol group as acceptor//RNA polymerase activity//transferase activity, transferring phosphorus-containing groups//core DNA-dependent RNA polymerase binding promoter specificity activity//DNA-directed RNA polymerase activi…	--	--	ATPIPK11	Phosphatidylinositol-4-phosphate 5-kinase, core, subgroup|Phosphatidylinositol-4-phosphate 5-kinase, core|Phosphatidylinositol-4-phosphate 5-kinase, core|Phosphatidylinositol-4-phosphate 5-kinase, C-terminal|Phosphatidylinositol-4-phosphate 5-kinase, N-terminal domain|Phosphatidylinositol-4-phosphate 5-kinase
AT1G01470	1	-	172146	172948	727	7752	11145	1042.15	1475.22	1042.15	1475.22	681.655	1192.05	-0.80633	1.3429e-13	1.3116e-12	FALSE	--	--	--	--	--	--	--	--	LEA14	Water stress and hypersensitive response domain|Late embryogenesis abundant protein, LEA-14|Immunoglobulin-like fold
AT1G01471	1	+	173251	173466	216	0	0	0	0	0	0	NA	NA	NA	NA	NA	NA	--	--	--	--	--	--	--	--	-	-
AT1G01480	1	+	175782	178400	1920	90	31	4.81191	1.63192	4.81191	1.63192	7.91395	3.31569	1.2551	0.08267	0.093918	FALSE	GO:0044710//GO:0009058//GO:0008152//GO:0044699//GO:0055114//GO:0008150	single-organism metabolic process//biosynthetic process//metabolic process//single-organism process//oxidation-reduction process//biological_process	--	--	GO:1901363//GO:0030170//GO:0003824//GO:0003674//GO:0016491//GO:0097159//GO:0043168//GO:0009916//GO:0048037//GO:0043167//GO:0005488//GO:0016679//GO:0016682	heterocyclic compound binding//pyridoxal phosphate binding//catalytic activity//molecular_function//oxidoreductase activity//organic cyclic compound binding//anion binding//alternative oxidase activity//cofactor binding//ion binding//binding//oxidoreductase activity, acting on diphenols and related substances as donors//oxidoreductase activity, acting on diphenols and related substances as donors…	--	--	ACS2	Pyridoxal phosphate-dependent transferase|Aminotransferase, class I/classII|Aminotransferases, class-I, pyridoxal-phosphate-binding site|Pyridoxal phosphate-dependent transferase, major region, subdomain 1|Pyridoxal phosphate-dependent transferase, major region, subdomain 2|Pyridoxal phosphate-dependent transferase|Aminotransferase, class I/classII|Aminotransferases, class-I, pyridoxal-phosphate-…
AT1G01490	1	-	180059	182358	1107	598	334	55.822	30.6982	55.822	30.6982	52.5838	35.7239	0.55773	0.0052468	0.010539	FALSE	GO:0006260//GO:0033036//GO:0044249//GO:0055080//GO:0008104//GO:0034645//GO:0046907//GO:0008150//GO:0055074//GO:0050801//GO:0044237//GO:0006810//GO:0072503//GO:0045184//GO:0006886//GO:0009059//GO:0055065//GO:0051641//GO:0051649//GO:0055082//GO:0090304//GO:0006875//GO:0044260//GO:0006807//GO:0046483//GO:1901576//GO:0042592//GO:0051234//GO:0006270//GO:0044238//GO:0044699//GO:0006873//GO:0044763//GO:…	DNA replication//macromolecule localization//cellular biosynthetic process//cation homeostasis//protein localization//cellular macromolecule biosynthetic process//intracellular transport//biological_process//calcium ion homeostasis//ion homeostasis//cellular metabolic process//transport//cellular divalent inorganic cation homeostasis//establishment of protein localization//intracellular protein t…	GO:0036338//GO:0019031//GO:0005575//GO:0044425//GO:0019012//GO:0016020//GO:0031224//GO:0016021//GO:0044423	viral membrane//viral envelope//cellular_component//membrane part//virion//membrane//intrinsic component of membrane//integral component of membrane//virion part	GO:0008324//GO:0008270//GO:0005488//GO:0005216//GO:0046873//GO:0005261//GO:0022857//GO:0031267//GO:0046872//GO:0022834//GO:0005215//GO:0017137//GO:0017016//GO:0003674//GO:0043167//GO:0005218//GO:0022838//GO:0046914//GO:0022836//GO:0022892//GO:0005262//GO:0022803//GO:0022890//GO:0005219//GO:0019899//GO:0015276//GO:0051020//GO:0015085//GO:0015278//GO:0005515//GO:0072509//GO:0022891//GO:0005217//GO:…	cation transmembrane transporter activity//zinc ion binding//binding//ion channel activity//metal ion transmembrane transporter activity//cation channel activity//transmembrane transporter activity//small GTPase binding//metal ion binding//ligand-gated channel activity//transporter activity//Rab GTPase binding//Ras GTPase binding//molecular_function//ion binding//intracellular ligand-gated calciu…	--	--	-	Heavy metal-associated domain, HMA|Heavy metal-associated domain, HMA|Heavy metal-associated domain, HMA|Heavy metal-associated domain, HMA
AT1G01500	1	+	185133	186923	1461	46	127	3.07722	8.365	3.07722	8.365	4.04491	13.5836	-1.7477	0.053533	0.067452	FALSE	--	--	--	--	--	--	--	--	-	-
AT1G01510	1	+	187211	190056	2155	231	253	10.4765	11.2976	10.4765	11.2976	20.3125	27.0603	-0.41381	0.79558	0.42469	FALSE	GO:0044765//GO:0033365//GO:0071702//GO:0006605//GO:0072594//GO:0044710//GO:0016043//GO:0070585//GO:0034613//GO:0008152//GO:0072655//GO:0071840//GO:0044699//GO:0051234//GO:0015031//GO:0009987//GO:0006839//GO:0070727//GO:0051179//GO:0051649//GO:0051641//GO:0006886//GO:0006810//GO:0055114//GO:0045184//GO:0006996//GO:0007005//GO:0006626//GO:1902582//GO:0033036//GO:0016482//GO:0008150//GO:1902580//GO:…	single-organism transport//protein localization to organelle//organic substance transport//protein targeting//establishment of protein localization to organelle//single-organism metabolic process//cellular component organization//protein localization to mitochondrion//cellular protein localization//metabolic process//establishment of protein localization to mitochondrion//cellular component organ…	GO:0044446//GO:0031968//GO:0031966//GO:0031967//GO:0044424//GO:0044422//GO:0016020//GO:0044429//GO:0043229//GO:0043227//GO:0043231//GO:0005575//GO:0005622//GO:0005623//GO:0044444//GO:0005739//GO:0005737//GO:0031090//GO:0031975//GO:0098588//GO:0019867//GO:0044464//GO:0005741//GO:0005740//GO:0043226//GO:0098805	intracellular organelle part//organelle outer membrane//mitochondrial membrane//organelle envelope//intracellular part//organelle part//membrane//mitochondrial part//intracellular organelle//membrane-bounded organelle//intracellular membrane-bounded organelle//cellular_component//intracellular//cell//cytoplasmic part//mitochondrion//cytoplasm//organelle membrane//envelope//bounding membrane of or…	GO:0003824//GO:0016491//GO:0003674//GO:0048037//GO:0005488//GO:0016616//GO:0016614	catalytic activity//oxidoreductase activity//molecular_function//cofactor binding//binding//oxidoreductase activity, acting on the CH-OH group of donors, NAD or NADP as acceptor//oxidoreductase activity, acting on CH-OH group of donors	--	--	AN	D-isomer specific 2-hydroxyacid dehydrogenase, NAD-binding|NAD(P)-binding domain
AT1G01520	1	+	190596	192139	864	0	7	0	0.779645	0	0.779645	0	0	NA	NA	NA	NA	--	--	--	--	GO:0005488//GO:0003674//GO:0044877//GO:0003682	binding//molecular_function//macromolecular complex binding//chromatin binding	--	--	ASG4	Myb domain|Homeodomain-like|Homeodomain-like|Myb domain, plants|SANT/Myb domain|SANT/Myb domain
AT1G01530	1	-	192640	193670	752	0	0	0	0	0	0	NA	NA	NA	NA	NA	NA	--	--	--	--	GO:0003677//GO:0005515//GO:0016817//GO:1901363//GO:0003824//GO:0005488//GO:0016787//GO:0046983//GO:0003674//GO:0097159//GO:0003676	DNA binding//protein binding//hydrolase activity, acting on acid anhydrides//heterocyclic compound binding//catalytic activity//binding//hydrolase activity//protein dimerization activity//molecular_function//organic cyclic compound binding//nucleic acid binding	--	--	AGL28	Transcription factor, MADS-box|Transcription factor, MADS-box|Transcription factor, MADS-box|Transcription factor, MADS-box|Transcription factor, MADS-box
AT1G01540	1	+	195780	198684	1920	1644	758	83.9481	38.1101	83.9481	38.1101	144.561	81.074	0.83437	5.6521e-09	3.6943e-08	FALSE	GO:0044237//GO:0036211//GO:0019538//GO:0044260//GO:0016310//GO:0008150//GO:0071704//GO:0006796//GO:0043412//GO:0006464//GO:0008152//GO:0006793//GO:0044238//GO:0006468//GO:0044267//GO:0043170//GO:0009987	cellular metabolic process//protein modification process//protein metabolic process//cellular macromolecule metabolic process//phosphorylation//biological_process//organic substance metabolic process//phosphate-containing compound metabolic process//macromolecule modification//cellular protein modification process//metabolic process//phosphorus metabolic process//primary metabolic process//protei…	--	--	GO:0035639//GO:0097159//GO:0003674//GO:0043167//GO:0043168//GO:0016740//GO:0016773//GO:0030554//GO:0005488//GO:0000166//GO:1901265//GO:0005524//GO:0032559//GO:0016772//GO:0036094//GO:0003824//GO:0004672//GO:0032550//GO:1901363//GO:0032555//GO:0001883//GO:0097367//GO:0017076//GO:0032553//GO:0016301//GO:0032549//GO:0001882	purine ribonucleoside triphosphate binding//organic cyclic compound binding//molecular_function//ion binding//anion binding//transferase activity//phosphotransferase activity, alcohol group as acceptor//adenyl nucleotide binding//binding//nucleotide binding//nucleoside phosphate binding//ATP binding//adenyl ribonucleotide binding//transferase activity, transferring phosphorus-containing groups//s…	--	--	-	Protein kinase, ATP binding site|Protein kinase-like domain|Serine/threonine-protein kinase, active site|Protein kinase, catalytic domain|Protein kinase, catalytic domain|Protein kinase, ATP binding site|Protein kinase-like domain|Serine/threonine-protein kinase, active site|Protein kinase, catalytic domain|Protein kinase, catalytic domain
AT1G01550	1	+	199639	201775	1460	2405	2743	162.442	182.419	162.442	182.419	211.478	293.385	-0.47229	0.19423	0.17391	FALSE	--	--	--	--	--	--	--	--	BPS1	Protein BYPASS-related|Protein BYPASS-related
AT1G01560	1	+	202136	204335	1710	252	1471	16.2569	93.4356	16.2569	93.4356	22.1591	157.335	-2.8279	1.5936e-21	2.5282e-20	DOWN	GO:0006793//GO:0044265//GO:0006468//GO:0044238//GO:0044267//GO:0006511//GO:0009987//GO:0043170//GO:0030163//GO:0009056//GO:0071704//GO:0006796//GO:0008152//GO:1901575//GO:0006464//GO:0009057//GO:0043412//GO:0043632//GO:0016310//GO:0044248//GO:0008150//GO:0019941//GO:0006508//GO:0044237//GO:0019538//GO:0036211//GO:0051603//GO:0044260//GO:0044257	phosphorus metabolic process//cellular macromolecule catabolic process//protein phosphorylation//primary metabolic process//cellular protein metabolic process//ubiquitin-dependent protein catabolic process//cellular process//macromolecule metabolic process//protein catabolic process//catabolic process//organic substance metabolic process//phosphate-containing compound metabolic process//metabolic…	GO:0005575//GO:0044424//GO:0005622//GO:0005623//GO:0043234//GO:0031461//GO:1990234//GO:0032991//GO:1902494//GO:0000151//GO:0044464	cellular_component//intracellular part//intracellular//cell//protein complex//cullin-RING ubiquitin ligase complex//transferase complex//macromolecular complex//catalytic complex//ubiquitin ligase complex//cell part	GO:0017076//GO:0097367//GO:0019899//GO:0032553//GO:0016301//GO:0005515//GO:0001882//GO:0032549//GO:0016772//GO:0032559//GO:0032550//GO:0004672//GO:0003824//GO:0036094//GO:0001883//GO:0032555//GO:0031625//GO:1901363//GO:0016740//GO:0005488//GO:0030554//GO:0016773//GO:1901265//GO:0000166//GO:0044389//GO:0005524//GO:0097159//GO:0035639//GO:0003674//GO:0043167//GO:0043168	purine nucleotide binding//carbohydrate derivative binding//enzyme binding//ribonucleotide binding//kinase activity//protein binding//nucleoside binding//ribonucleoside binding//transferase activity, transferring phosphorus-containing groups//adenyl ribonucleotide binding//purine ribonucleoside binding//protein kinase activity//catalytic activity//small molecule binding//purine nucleoside binding…	MPK11; mitogen-activated protein kinase 11; K04371 mitogen-activated protein kinase 1/3 [EC:2.7.11.24]	http://www.genome.jp/dbget-bin/www_bget?ath:AT1G01560	ATMPK11	Protein kinase, ATP binding site|Protein kinase-like domain|Serine/threonine-protein kinase, active site|Mitogen-activated protein (MAP) kinase, conserved site|Serine/threonine- / dual specificity protein kinase, catalytic domain|Protein kinase, catalytic domain|Protein kinase, catalytic domain|Protein kinase, ATP binding site|Protein kinase-like domain|Serine/threonine-protein kinase, active sit…
AT1G01570	1	+	205176	207435	1437	300	49	20.404	3.28134	20.404	3.28134	26.3798	5.24093	2.3315	8.8528e-06	3.6542e-05	UP	GO:1901135//GO:0044238//GO:0043436//GO:0019752//GO:0051128//GO:0019438//GO:0008652//GO:0044763//GO:0009067//GO:0044699//GO:0006486//GO:0080090//GO:0070085//GO:0010556//GO:0005975//GO:0044711//GO:0043170//GO:0032774//GO:0006353//GO:0034641//GO:0009987//GO:0031555//GO:0044271//GO:0044267//GO:0044283//GO:0031556//GO:1901607//GO:0043244//GO:0006725//GO:0071704//GO:0044710//GO:0097659//GO:2000112//GO:…	carbohydrate derivative metabolic process//primary metabolic process//oxoacid metabolic process//carboxylic acid metabolic process//regulation of cellular component organization//aromatic compound biosynthetic process//cellular amino acid biosynthetic process//single-organism cellular process//aspartate family amino acid biosynthetic process//single-organism process//protein glycosylation//regula…	GO:0016020//GO:0005575	membrane//cellular_component	GO:0016758//GO:0008378//GO:0003824//GO:0016740//GO:0003674//GO:0016757	transferase activity, transferring hexosyl groups//galactosyltransferase activity//catalytic activity//transferase activity//molecular_function//transferase activity, transferring glycosyl groups	hypothetical protein	http://www.genome.jp/dbget-bin/www_bget?ath:AT1G01570	-	Protein of unknown function DUF604
AT1G01580	1	+	209395	213041	2409	324	11	13.145	0.439408	13.145	0.439408	28.4902	1.17654	4.5978	6.7037e-09	4.3324e-08	UP	GO:0055086//GO:1901657//GO:0008152//GO:0006139//GO:1901360//GO:0044710//GO:0071704//GO:0043207//GO:0006725//GO:0009607//GO:0009117//GO:0006796//GO:0006119//GO:0009126//GO:0009141//GO:0051704//GO:0009987//GO:0042773//GO:0034641//GO:0006793//GO:0009167//GO:0019693//GO:0045333//GO:0009161//GO:1901135//GO:0009205//GO:0044238//GO:0051707//GO:0022900//GO:0044699//GO:0072521//GO:0044763//GO:0009119//GO:…	nucleobase-containing small molecule metabolic process//glycosyl compound metabolic process//metabolic process//nucleobase-containing compound metabolic process//organic cyclic compound metabolic process//single-organism metabolic process//organic substance metabolic process//response to external biotic stimulus//cellular aromatic compound metabolic process//response to biotic stimulus//nucleotid…	GO:0005576//GO:0005575	extracellular region//cellular_component	GO:0003824//GO:0016655//GO:0016651//GO:0003674//GO:0016491//GO:0008137//GO:0050136//GO:0003954	catalytic activity//oxidoreductase activity, acting on NAD(P)H, quinone or similar compound as acceptor//oxidoreductase activity, acting on NAD(P)H//molecular_function//oxidoreductase activity//NADH dehydrogenase (ubiquinone) activity//NADH dehydrogenase (quinone) activity//NADH dehydrogenase activity	FRO2; ferric reduction oxidase 2	http://www.genome.jp/dbget-bin/www_bget?ath:AT1G01580	FRO2	Riboflavin synthase-like beta-barrel|Ferredoxin reductase-type FAD-binding domain|Ferric reductase transmembrane component-like domain|Ferric reductase, NAD binding|FAD-binding 8
AT1G01590	1	+	214229	217304	2115	0	0	0	0	0	0	NA	NA	NA	NA	NA	NA	GO:0006807//GO:1901137//GO:0046483//GO:0009199//GO:0009165//GO:0009144//GO:0009259//GO:1901576//GO:0009260//GO:0009168//GO:0006164//GO:0046390//GO:0051641//GO:0006163//GO:0051649//GO:0072522//GO:0098660//GO:0044237//GO:0055114//GO:0006810//GO:0055085//GO:0006818//GO:0006753//GO:0046903//GO:0015985//GO:0098655//GO:0009150//GO:0045184//GO:0008150//GO:0046034//GO:0044281//GO:0042451//GO:0009145//GO:…	nitrogen compound metabolic process//carbohydrate derivative biosynthetic process//heterocycle metabolic process//ribonucleoside triphosphate metabolic process//nucleotide biosynthetic process//purine nucleoside triphosphate metabolic process//ribonucleotide metabolic process//organic substance biosynthetic process//ribonucleotide biosynthetic process//purine ribonucleoside monophosphate biosynth…	GO:0098796//GO:0000276//GO:0031975//GO:0044464//GO:0033177//GO:0031090//GO:0005753//GO:0098798//GO:0045263//GO:0043226//GO:0019866//GO:0044455//GO:0005740//GO:0032991//GO:0005743//GO:0031966//GO:0031967//GO:0098800//GO:0045259//GO:0016469//GO:0044446//GO:0043234//GO:0005623//GO:0005622//GO:0044444//GO:0005737//GO:0005739//GO:0043229//GO:0044429//GO:0016020//GO:0044424//GO:0044422//GO:0043227//GO:…	membrane protein complex//mitochondrial proton-transporting ATP synthase complex, coupling factor F(o)//envelope//cell part//proton-transporting two-sector ATPase complex, proton-transporting domain//organelle membrane//mitochondrial proton-transporting ATP synthase complex//mitochondrial protein complex//proton-transporting ATP synthase complex, coupling factor F(o)//organelle//organelle inner m…	GO:0003674//GO:0016491//GO:0005215//GO:0022857//GO:0015077//GO:0008324//GO:0022891//GO:0015075//GO:0003824//GO:0015078//GO:0022892//GO:0022890	molecular_function//oxidoreductase activity//transporter activity//transmembrane transporter activity//monovalent inorganic cation transmembrane transporter activity//cation transmembrane transporter activity//substrate-specific transmembrane transporter activity//ion transmembrane transporter activity//catalytic activity//hydrogen ion transmembrane transporter activity//substrate-specific transp…	--	--	FRO1	Riboflavin synthase-like beta-barrel|Ferredoxin reductase-type FAD-binding domain|Ferric reductase transmembrane component-like domain|Ferric reductase, NAD binding|FAD-binding 8
AT1G01600	1	+	218994	221286	2163	24	21	1.08444	0.934276	1.08444	0.934276	2.11039	2.24611	-0.089924	0.87608	0.44913	FALSE	GO:0008150//GO:0055114//GO:0044699//GO:0008152//GO:0044710	biological_process//oxidation-reduction process//single-organism process//metabolic process//single-organism metabolic process	--	--	GO:0046872//GO:0020037//GO:0005488//GO:0046906//GO:0046914//GO:0043167//GO:0097159//GO:0003674//GO:0016491//GO:0005506//GO:0051540//GO:0051536//GO:0003824//GO:0043169//GO:0016705//GO:1901363	metal ion binding//heme binding//binding//tetrapyrrole binding//transition metal ion binding//ion binding//organic cyclic compound binding//molecular_function//oxidoreductase activity//iron ion binding//metal cluster binding//iron-sulfur cluster binding//catalytic activity//cation binding//oxidoreductase activity, acting on paired donors, with incorporation or reduction of molecular oxygen//heter…	--	--	CYP86A4	Cytochrome P450, conserved site|Cytochrome P450, E-class, group I|Cytochrome P450|Cytochrome P450|Cytochrome P450|Cytochrome P450
AT1G01610	1	-	221691	224340	1856	592	217	31.1741	11.2511	31.1741	11.2511	52.0562	23.2098	1.1653	2.0392e-05	7.804e-05	UP	GO:0008150//GO:0008152	biological_process//metabolic process	--	--	GO:0016740//GO:0003824//GO:0016746//GO:0003674	transferase activity//catalytic activity//transferase activity, transferring acyl groups//molecular_function	GPAT4; bifunctional sn-glycerol-3-phosphate 2-O-acyltransferase/phosphatase; K13508 glycerol-3-phosphate acyltransferase [EC:2.3.1.15]	http://www.genome.jp/dbget-bin/www_bget?ath:AT1G01610	ATGPAT4	Phospholipid/glycerol acyltransferase|Phospholipid/glycerol acyltransferase
AT1G01620	1	-	225665	227302	1308	1637	1471	123.642	109.393	123.642	109.393	143.946	157.335	-0.12831	0.28682	0.22718	FALSE	GO:0008150//GO:0006810//GO:0051179//GO:0051234	biological_process//transport//localization//establishment of localization	GO:0016020//GO:0005575	membrane//cellular_component	GO:0003674//GO:0005215	molecular_function//transporter activity	--	--	PIP1C	Aquaporin-like|Aquaporin-like|Major intrinsic protein, conserved site|Major intrinsic protein|Major intrinsic protein|Major intrinsic protein|Major intrinsic protein|Aquaporin-like|Aquaporin-like|Major intrinsic protein, conserved site|Major intrinsic protein|Major intrinsic protein|Major intrinsic protein|Major intrinsic protein
AT1G01630	1	+	229013	230917	1203	573	375	46.5522	29.997	46.5522	29.997	50.3855	40.1092	0.32908	0.036669	0.050374	FALSE	--	--	--	--	GO:0003674//GO:0042302//GO:0005198	molecular_function//structural constituent of cuticle//structural molecule activity	--	--	-	CRAL/TRIO, N-terminal domain|CRAL/TRIO, N-terminal domain|CRAL/TRIO, N-terminal domain|CRAL-TRIO domain|CRAL-TRIO domain|CRAL-TRIO domain|CRAL-TRIO domain|CRAL-TRIO domain
AT1G01640	1	-	230994	232508	918	18	39	1.95253	4.16536	1.95253	4.16536	1.58279	4.17136	-1.398	0.38913	0.27594	FALSE	--	--	--	--	GO:0005488//GO:0003674//GO:0005515	binding//molecular_function//protein binding	--	--	-	BTB/POZ|BTB/POZ fold|BTB/POZ fold|BTB/POZ-like|BTB/POZ-like|BTB/POZ|BTB/POZ fold|BTB/POZ fold|BTB/POZ-like|BTB/POZ-like
AT1G01650	1	-	232841	237817	2220	1947	1688	87.2891	74.5124	87.2891	74.5124	171.205	180.545	-0.076632	0.13672	0.13612	FALSE	GO:0015979//GO:0044763//GO:0044699//GO:0044238//GO:0005975//GO:0019684//GO:0080090//GO:0009987//GO:0007165//GO:0007154//GO:0000160//GO:0035556//GO:0071704//GO:0065007//GO:0006109//GO:0050789//GO:0008152//GO:0050794//GO:0050896//GO:0008150//GO:0023052//GO:0051716//GO:0019222//GO:0044237//GO:0006091//GO:0044700	photosynthesis//single-organism cellular process//single-organism process//primary metabolic process//carbohydrate metabolic process//photosynthesis, light reaction//regulation of primary metabolic process//cellular process//signal transduction//cell communication//phosphorelay signal transduction system//intracellular signal transduction//organic substance metabolic process//biological regulatio…	GO:0031224//GO:0044424//GO:0016020//GO:0044425//GO:0005575//GO:0005622//GO:0009523//GO:0005623//GO:0016021//GO:0009579//GO:0043234//GO:0032991//GO:0009521//GO:0098796//GO:0034357//GO:0044464//GO:0044436	intrinsic component of membrane//intracellular part//membrane//membrane part//cellular_component//intracellular//photosystem II//cell//integral component of membrane//thylakoid//protein complex//macromolecular complex//photosystem//membrane protein complex//photosynthetic membrane//cell part//thylakoid part	GO:0032553//GO:0017076//GO:0000155//GO:0097367//GO:0032549//GO:0001882//GO:0016301//GO:0005057//GO:0004190//GO:0060089//GO:0070001//GO:0016772//GO:0032559//GO:0032555//GO:0004175//GO:0001883//GO:1901363//GO:0004672//GO:0032550//GO:0003824//GO:0036094//GO:0005488//GO:0030554//GO:0016787//GO:0016773//GO:0070011//GO:0016740//GO:0004871//GO:0005524//GO:1901265//GO:0000166//GO:0004673//GO:0003674//GO:…	ribonucleotide binding//purine nucleotide binding//phosphorelay sensor kinase activity//carbohydrate derivative binding//ribonucleoside binding//nucleoside binding//kinase activity//receptor signaling protein activity//aspartic-type endopeptidase activity//molecular transducer activity//aspartic-type peptidase activity//transferase activity, transferring phosphorus-containing groups//adenyl ribon…	--	--	SPPL4	Peptidase A22B, signal peptide peptidase|Peptidase A22B, signal peptide peptidase|Peptidase A22, presenilin signal peptide|Peptidase A22B, signal peptide peptidase|Peptidase A22B, signal peptide peptidase|Peptidase A22, presenilin signal peptide|Protease-associated domain, PA
AT1G01660	1	-	240057	242608	1707	0	26	0	1.46572	0	1.46572	0	2.7809	NA	NA	NA	NA	GO:0034613//GO:1902600//GO:0043412//GO:0006464//GO:0071840//GO:1901657//GO:0008152//GO:0006811//GO:0009163//GO:0055086//GO:1901360//GO:0016043//GO:0009124//GO:0034220//GO:0006139//GO:0009058//GO:1901566//GO:0071702//GO:0015986//GO:0070647//GO:0071704//GO:0044710//GO:0009127//GO:0006725//GO:0006259//GO:0044765//GO:0009117//GO:0015672//GO:1901659//GO:0006796//GO:1901293//GO:0070727//GO:0044271//GO:…	cellular protein localization//hydrogen ion transmembrane transport//macromolecule modification//cellular protein modification process//cellular component organization or biogenesis//glycosyl compound metabolic process//metabolic process//ion transport//nucleoside biosynthetic process//nucleobase-containing small molecule metabolic process//organic cyclic compound metabolic process//cellular comp…	GO:0005743//GO:0031966//GO:1990234//GO:0031301//GO:0031967//GO:0012505//GO:0032991//GO:0045259//GO:0016469//GO:0043234//GO:0044446//GO:0098800//GO:0005737//GO:0016021//GO:0005739//GO:0005623//GO:0005622//GO:0044444//GO:0031227//GO:0043231//GO:0005575//GO:0044425//GO:0016020//GO:0044429//GO:0043229//GO:0044424//GO:0044422//GO:0031224//GO:0043227//GO:0044464//GO:0033177//GO:0000276//GO:0098796//GO:…	mitochondrial inner membrane//mitochondrial membrane//transferase complex//integral component of organelle membrane//organelle envelope//endomembrane system//macromolecular complex//proton-transporting ATP synthase complex//proton-transporting two-sector ATPase complex//protein complex//intracellular organelle part//inner mitochondrial membrane protein complex//cytoplasm//integral component of me…	GO:0022891//GO:0015075//GO:0003824//GO:0016655//GO:0019787//GO:0015078//GO:0022892//GO:0022890//GO:0016651//GO:0005215//GO:0016491//GO:0003674//GO:0022857//GO:0015077//GO:0008324//GO:0016740//GO:0004842	substrate-specific transmembrane transporter activity//ion transmembrane transporter activity//catalytic activity//oxidoreductase activity, acting on NAD(P)H, quinone or similar compound as acceptor//ubiquitin-like protein transferase activity//hydrogen ion transmembrane transporter activity//substrate-specific transporter activity//inorganic cation transmembrane transporter activity//oxidoreduct…	--	--	PUB55	U box domain|U box domain|Rossmann-like alpha/beta/alpha sandwich fold|Zinc finger, RING/FYVE/PHD-type
AT1G01670	1	-	242843	245988	1411	0	31	0	2.11421	0	2.11421	0	3.31569	NA	NA	NA	NA	GO:0034645//GO:0005976//GO:0008150//GO:0044255//GO:0034637//GO:1903509//GO:0009103//GO:0044249//GO:0044260//GO:0044723//GO:0044264//GO:0044262//GO:1901576//GO:1901137//GO:0016567//GO:0000271//GO:0044237//GO:0019538//GO:0036211//GO:0009059//GO:0044267//GO:0006629//GO:0009987//GO:0043170//GO:0044711//GO:0005975//GO:0032446//GO:0016051//GO:0044699//GO:0044763//GO:0044238//GO:1901135//GO:0006464//GO:…	cellular macromolecule biosynthetic process//polysaccharide metabolic process//biological_process//cellular lipid metabolic process//cellular carbohydrate biosynthetic process//liposaccharide metabolic process//lipopolysaccharide biosynthetic process//cellular biosynthetic process//cellular macromolecule metabolic process//single-organism carbohydrate metabolic process//cellular polysaccharide me…	GO:1902494//GO:0044464//GO:0000151//GO:0005623//GO:0005622//GO:0005575//GO:0044424//GO:1990234//GO:0032991//GO:0043234	catalytic complex//cell part//ubiquitin ligase complex//cell//intracellular//cellular_component//intracellular part//transferase complex//macromolecular complex//protein complex	GO:0003978//GO:0004842//GO:0016740//GO:0003674//GO:0016853//GO:0016857//GO:0003824//GO:0016854//GO:0019787	UDP-glucose 4-epimerase activity//ubiquitin-protein transferase activity//transferase activity//molecular_function//isomerase activity//racemase and epimerase activity, acting on carbohydrates and derivatives//catalytic activity//racemase and epimerase activity//ubiquitin-like protein transferase activity	--	--	PUB56	U box domain|U box domain|Rossmann-like alpha/beta/alpha sandwich fold|Zinc finger, RING/FYVE/PHD-type
AT1G01680	1	-	246411	248367	965	39	9	3.94992	0.897486	3.94992	0.897486	3.42938	0	1.8329	0.15668	0.15003	FALSE	GO:0070647//GO:0071704//GO:0043412//GO:0006464//GO:0008152//GO:0044238//GO:0032446//GO:0043170//GO:0009987//GO:0044267//GO:0036211//GO:0019538//GO:0044237//GO:0016567//GO:0006950//GO:0044260//GO:0050896//GO:0008150	protein modification by small protein conjugation or removal//organic substance metabolic process//macromolecule modification//cellular protein modification process//metabolic process//primary metabolic process//protein modification by small protein conjugation//macromolecule metabolic process//cellular process//cellular protein metabolic process//protein modification process//protein metabolic p…	GO:0043234//GO:0032991//GO:1990234//GO:0044424//GO:0005575//GO:0005623//GO:0005622//GO:0000151//GO:0044464//GO:1902494	protein complex//macromolecular complex//transferase complex//intracellular part//cellular_component//cell//intracellular//ubiquitin ligase complex//cell part//catalytic complex	GO:0019787//GO:0003824//GO:0003674//GO:0016740//GO:0004842	ubiquitin-like protein transferase activity//catalytic activity//molecular_function//transferase activity//ubiquitin-protein transferase activity	--	--	ATPUB54	UspA|U box domain|U box domain|Rossmann-like alpha/beta/alpha sandwich fold|Zinc finger, RING/FYVE/PHD-type
AT1G01690	1	+	249141	252462	1692	92	18	5.3142	1.02373	5.3142	1.02373	8.08981	1.92524	2.0711	0.020344	0.031699	FALSE	--	--	--	--	--	--	--	--	ATPRD3	-
AT1G01695	1	+	252947	254495	1302	16	7	1.20105	0.517368	1.20105	0.517368	1.40692	0	0.91008	0.54518	0.33932	FALSE	--	--	--	--	--	--	--	--	-	Domain of unknown function DUF4378
AT1G01700	1	-	259495	261474	1458	0	42	0	2.77207	0	2.77207	0	4.49223	NA	NA	NA	NA	GO:0044699//GO:0044763//GO:0006412//GO:0019752//GO:0044238//GO:0043436//GO:0044249//GO:0034660//GO:0043039//GO:0006420//GO:0009987//GO:0034641//GO:0044281//GO:0008150//GO:0043170//GO:0044267//GO:0034645//GO:0043043//GO:0044271//GO:1901564//GO:0043603//GO:0019538//GO:0090304//GO:0009059//GO:0006520//GO:0071704//GO:0044710//GO:0043604//GO:0006725//GO:0044237//GO:0006399//GO:0006518//GO:0009058//GO:…	single-organism process//single-organism cellular process//translation//carboxylic acid metabolic process//primary metabolic process//oxoacid metabolic process//cellular biosynthetic process//ncRNA metabolic process//tRNA aminoacylation//arginyl-tRNA aminoacylation//cellular process//cellular nitrogen compound metabolic process//small molecule metabolic process//biological_process//macromolecule …	--	--	GO:0005488//GO:0032553//GO:0030554//GO:0017076//GO:0098772//GO:0005089//GO:0097367//GO:0001882//GO:0032549//GO:0005524//GO:0004812//GO:0000166//GO:0016875//GO:1901265//GO:0003674//GO:0016874//GO:0005085//GO:0032559//GO:0035639//GO:0097159//GO:0001883//GO:0032555//GO:0043168//GO:1901363//GO:0004814//GO:0016876//GO:0003824//GO:0005088//GO:0032550//GO:0043167//GO:0036094	binding//ribonucleotide binding//adenyl nucleotide binding//purine nucleotide binding//molecular function regulator//Rho guanyl-nucleotide exchange factor activity//carbohydrate derivative binding//nucleoside binding//ribonucleoside binding//ATP binding//aminoacyl-tRNA ligase activity//nucleotide binding//ligase activity, forming carbon-oxygen bonds//nucleoside phosphate binding//molecular_functi…	--	--	ATROPGEF2	Plant specific Rop nucleotide exchanger, PRONE|Plant specific Rop nucleotide exchanger, PRONE
AT1G01710	1	+	262828	267771	2492	428	397	16.786	15.3305	16.786	15.3305	37.6352	42.4623	-0.1741	0.68426	0.38978	FALSE	GO:1901566//GO:0009058//GO:0008152//GO:0043604//GO:0071704//GO:0006518//GO:0034641//GO:0009987//GO:0043170//GO:0043043//GO:0044267//GO:0044271//GO:0044238//GO:1901576//GO:0006807//GO:0010467//GO:0044260//GO:0019538//GO:0009059//GO:0044237//GO:0008150//GO:0034645//GO:0043603//GO:1901564//GO:0044249//GO:0006412	organonitrogen compound biosynthetic process//biosynthetic process//metabolic process//amide biosynthetic process//organic substance metabolic process//peptide metabolic process//cellular nitrogen compound metabolic process//cellular process//macromolecule metabolic process//peptide biosynthetic process//cellular protein metabolic process//cellular nitrogen compound biosynthetic process//primary …	GO:0032991//GO:1990904//GO:0044444//GO:0005622//GO:0005623//GO:0005737//GO:0044424//GO:0043229//GO:0043232//GO:0005575//GO:0044464//GO:0030529//GO:0043228//GO:0005840//GO:0043226	macromolecular complex//ribonucleoprotein complex//cytoplasmic part//intracellular//cell//cytoplasm//intracellular part//intracellular organelle//intracellular non-membrane-bounded organelle//cellular_component//cell part//intracellular ribonucleoprotein complex//non-membrane-bounded organelle//ribosome//organelle	GO:0005198//GO:0003674//GO:0003735	structural molecule activity//molecular_function//structural constituent of ribosome	--	--	-	Cyclic nucleotide-binding-like|Acyl-CoA thioesterase|Acyl-CoA thioesterase|Cyclic nucleotide-binding domain|Cyclic nucleotide-binding domain|Cyclic nucleotide-binding domain|RmlC-like jelly roll fold|HotDog domain|HotDog domain
AT1G01720	1	+	268330	269819	1316	1389	2393	103.157	174.984	103.157	174.984	122.139	255.95	-1.0673	6.2615e-07	3.1398e-06	DOWN	GO:0006351//GO:0034645//GO:0034654//GO:1901362//GO:0031323//GO:0051171//GO:0009889//GO:0051252//GO:0008150//GO:0018130//GO:1903506//GO:0006355//GO:0060255//GO:0031326//GO:0044249//GO:2001141//GO:0044260//GO:0019219//GO:1901576//GO:0010467//GO:0006807//GO:0046483//GO:0019222//GO:0044237//GO:0090304//GO:0009059//GO:0044271//GO:0034641//GO:0009987//GO:0043170//GO:0032774//GO:0010556//GO:0080090//GO:…	transcription, DNA-templated//cellular macromolecule biosynthetic process//nucleobase-containing compound biosynthetic process//organic cyclic compound biosynthetic process//regulation of cellular metabolic process//regulation of nitrogen compound metabolic process//regulation of biosynthetic process//regulation of RNA metabolic process//biological_process//heterocycle biosynthetic process//regul…	--	--	GO:0005488//GO:0003676//GO:0097159//GO:0003674//GO:0003677//GO:1901363	binding//nucleic acid binding//organic cyclic compound binding//molecular_function//DNA binding//heterocyclic compound binding	ATAF1; putative transcriptional activator with NAC domain	http://www.genome.jp/dbget-bin/www_bget?ath:AT1G01720	ATAF1	No apical meristem (NAM) protein|No apical meristem (NAM) protein|No apical meristem (NAM) protein
AT1G01725	1	-	269792	270775	453	41	137	8.84579	29.1028	8.84579	29.1028	3.60524	14.6532	-2.023	0.02281	0.03465	FALSE	--	--	--	--	--	--	--	--	-	-
AT1G01730	1	+	270956	272061	910	244	179	26.2059	18.9288	26.2059	18.9288	21.4556	19.1455	0.16435	0.29906	0.23379	FALSE	--	--	--	--	--	--	--	--	-	-
AT1G01740	1	-	272111	274569	1688	94	55	5.50786	3.17307	5.50786	3.17307	8.26568	5.88268	0.49066	0.30178	0.23513	FALSE	GO:0016310//GO:0008150//GO:0044237//GO:0019538//GO:0036211//GO:0044260//GO:0006793//GO:0044238//GO:0006468//GO:0044267//GO:0043170//GO:0009987//GO:0071704//GO:0006796//GO:0043412//GO:0006464//GO:0008152	phosphorylation//biological_process//cellular metabolic process//protein metabolic process//protein modification process//cellular macromolecule metabolic process//phosphorus metabolic process//primary metabolic process//protein phosphorylation//cellular protein metabolic process//macromolecule metabolic process//cellular process//organic substance metabolic process//phosphate-containing compound…	--	--	GO:0016740//GO:0016773//GO:0005488//GO:0003674//GO:0016301//GO:0005515//GO:0016772//GO:0003824//GO:0004672	transferase activity//phosphotransferase activity, alcohol group as acceptor//binding//molecular_function//kinase activity//protein binding//transferase activity, transferring phosphorus-containing groups//catalytic activity//protein kinase activity	--	--	-	Protein kinase-like domain|Serine-threonine/tyrosine-protein kinase catalytic domain|Protein kinase, catalytic domain|Tetratricopeptide-like helical|Protein kinase-like domain|Serine-threonine/tyrosine-protein kinase catalytic domain|Protein kinase, catalytic domain|Tetratricopeptide-like helical
AT1G01750	1	+	275366	276310	769	0	14	0	1.75192	0	1.75192	0	1.49741	NA	NA	NA	NA	--	--	GO:0044464//GO:0005623//GO:0005622//GO:0005575	cell part//cell//intracellular//cellular_component	GO:0003674//GO:0008092//GO:0005488//GO:0003779//GO:0005515	molecular_function//cytoskeletal protein binding//binding//actin binding//protein binding	--	--	ADF11	ADF/Cofilin/Destrin|Actin-binding, cofilin/tropomyosin type|Actin-binding, cofilin/tropomyosin type|Actin-binding, cofilin/tropomyosin type|ADF-H/Gelsolin-like domain
AT1G01760	1	-	276266	278448	1312	0	7	0	0.513425	0	0.513425	0	0	NA	NA	NA	NA	GO:0044260//GO:0046483//GO:0006807//GO:0010467//GO:0044237//GO:0090304//GO:0008150//GO:0008152//GO:0016070//GO:1901360//GO:0006139//GO:0071704//GO:0006725//GO:0009987//GO:0034641//GO:0043170//GO:0006396//GO:0044238	cellular macromolecule metabolic process//heterocycle metabolic process//nitrogen compound metabolic process//gene expression//cellular metabolic process//nucleic acid metabolic process//biological_process//metabolic process//RNA metabolic process//organic cyclic compound metabolic process//nucleobase-containing compound metabolic process//organic substance metabolic process//cellular aromatic co…	--	--	GO:0016810//GO:0003676//GO:0097159//GO:0003674//GO:0004000//GO:0005488//GO:0016787//GO:0003824//GO:1901363//GO:0003723//GO:0016814//GO:0019239	hydrolase activity, acting on carbon-nitrogen (but not peptide) bonds//nucleic acid binding//organic cyclic compound binding//molecular_function//adenosine deaminase activity//binding//hydrolase activity//catalytic activity//heterocyclic compound binding//RNA binding//hydrolase activity, acting on carbon-nitrogen (but not peptide) bonds, in cyclic amidines//deaminase activity	--	--	-	Adenosine deaminase/editase|Adenosine deaminase/editase|Adenosine deaminase/editase
AT1G01770	1	+	278615	282891	2362	82	88	3.39301	3.58522	3.39301	3.58522	7.21049	9.41229	-0.38445	0.91071	0.45844	FALSE	GO:0046483//GO:0006807//GO:1901576//GO:0044260//GO:0009059//GO:0090304//GO:0044237//GO:0008150//GO:0034645//GO:0044249//GO:0006260//GO:1901360//GO:0006139//GO:0009058//GO:0008152//GO:0006259//GO:0006725//GO:0071704//GO:0043170//GO:0034641//GO:0009987//GO:0044238	heterocycle metabolic process//nitrogen compound metabolic process//organic substance biosynthetic process//cellular macromolecule metabolic process//macromolecule biosynthetic process//nucleic acid metabolic process//cellular metabolic process//biological_process//cellular macromolecule biosynthetic process//cellular biosynthetic process//DNA replication//organic cyclic compound metabolic proces…	--	--	GO:0003674//GO:0004527//GO:0016787//GO:0003824//GO:0004518//GO:0008408//GO:0016788	molecular_function//exonuclease activity//hydrolase activity//catalytic activity//nuclease activity//3'-5' exonuclease activity//hydrolase activity, acting on ester bonds	--	--	-	Protein of unknown function DUF1446
AT1G01780	1	+	282761	284245	939	56	73	5.82872	7.48117	5.82872	7.48117	4.92423	7.80792	-0.66504	0.65943	0.3808	FALSE	--	--	--	--	GO:0043167//GO:0046914//GO:0005506//GO:0003674//GO:0046872//GO:0008270//GO:0005488//GO:0043169	ion binding//transition metal ion binding//iron ion binding//molecular_function//metal ion binding//zinc ion binding//binding//cation binding	--	--	-	Zinc finger, LIM-type|Zinc finger, LIM-type|Zinc finger, LIM-type|Zinc finger, LIM-type|Zinc finger, LIM-type
AT1G01790	1	+	284610	291094	3892	950	1116	23.8562	27.5933	23.8562	27.5933	83.5361	119.365	-0.51491	0.30244	0.23551	FALSE	GO:0051234//GO:0044763//GO:0044699//GO:0006812//GO:0051179//GO:0009987//GO:0044765//GO:0006811//GO:0008150//GO:1902578//GO:0055085//GO:0006810	establishment of localization//single-organism cellular process//single-organism process//cation transport//localization//cellular process//single-organism transport//ion transport//biological_process//single-organism localization//transmembrane transport//transport	GO:0005575//GO:0044425//GO:0016020//GO:0031224//GO:0016021	cellular_component//membrane part//membrane//intrinsic component of membrane//integral component of membrane	GO:0022892//GO:0022890//GO:0005515//GO:0015078//GO:0015291//GO:0015299//GO:0022891//GO:0015298//GO:0015075//GO:0015297//GO:0008324//GO:0005488//GO:0046983//GO:0015077//GO:0022857//GO:0005215//GO:0003674//GO:0022804	substrate-specific transporter activity//inorganic cation transmembrane transporter activity//protein binding//hydrogen ion transmembrane transporter activity//secondary active transmembrane transporter activity//solute:proton antiporter activity//substrate-specific transmembrane transporter activity//solute:cation antiporter activity//ion transmembrane transporter activity//antiporter activity//…	--	--	KEA1	Cation/H+ exchanger|K+/H+ exchanger|Regulator of K+ conductance, N-terminal|Regulator of K+ conductance, N-terminal|NAD(P)-binding domain
AT1G01800	1	+	293342	295040	1098	526	567	46.9057	49.7834	46.9057	49.7834	46.2526	60.6451	-0.39086	0.75864	0.4134	FALSE	GO:0009059//GO:0044237//GO:0000271//GO:1901576//GO:0044723//GO:0044264//GO:0044262//GO:0044260//GO:0044249//GO:0034637//GO:0008150//GO:0005976//GO:0034645//GO:0044710//GO:0071704//GO:0033692//GO:0009058//GO:0045226//GO:0008152//GO:0044238//GO:0044763//GO:0044699//GO:0016051//GO:0005975//GO:0044711//GO:0043170//GO:0009987//GO:0046379	macromolecule biosynthetic process//cellular metabolic process//polysaccharide biosynthetic process//organic substance biosynthetic process//single-organism carbohydrate metabolic process//cellular polysaccharide metabolic process//cellular carbohydrate metabolic process//cellular macromolecule metabolic process//cellular biosynthetic process//cellular carbohydrate biosynthetic process//biologica…	--	--	GO:0016491//GO:0003674//GO:0008831//GO:0048037//GO:0005488//GO:0016616//GO:0016614//GO:0050662//GO:0003824	oxidoreductase activity//molecular_function//dTDP-4-dehydrorhamnose reductase activity//cofactor binding//binding//oxidoreductase activity, acting on the CH-OH group of donors, NAD or NADP as acceptor//oxidoreductase activity, acting on CH-OH group of donors//coenzyme binding//catalytic activity	--	--	-	Glucose/ribitol dehydrogenase|Short-chain dehydrogenase/reductase SDR|Short-chain dehydrogenase/reductase SDR|NAD(P)-binding domain|Glucose/ribitol dehydrogenase|NAD(P)-binding domain
AT1G01810	1	+	295221	295859	639	0	2	0	0.301191	0	0.301191	0	0	NA	NA	NA	NA	--	--	GO:0005623//GO:0016020//GO:0005575//GO:0071944//GO:0005886//GO:0044464	cell//membrane//cellular_component//cell periphery//plasma membrane//cell part	GO:0005509//GO:0043169//GO:0004175//GO:0003824//GO:0046872//GO:0008236//GO:0016787//GO:0005488//GO:0070011//GO:0008233//GO:0004252//GO:0043167//GO:0017171//GO:0003674	calcium ion binding//cation binding//endopeptidase activity//catalytic activity//metal ion binding//serine-type peptidase activity//hydrolase activity//binding//peptidase activity, acting on L-amino acid peptides//peptidase activity//serine-type endopeptidase activity//ion binding//serine hydrolase activity//molecular_function	--	--	-	-
AT1G01820	1	-	296001	298120	1048	523	672	48.7743	61.705	48.7743	61.705	45.9888	71.8757	-0.64422	0.20609	0.18124	FALSE	GO:0006996//GO:0008150//GO:0016559//GO:0016043//GO:0071840//GO:0048285//GO:0007031//GO:0009987	organelle organization//biological_process//peroxisome fission//cellular component organization//cellular component organization or biogenesis//organelle fission//peroxisome organization//cellular process	GO:0031090//GO:0098588//GO:0044464//GO:0031300//GO:0005777//GO:0098805//GO:0043226//GO:0005779//GO:0044446//GO:0031301//GO:0031903//GO:0031224//GO:0005778//GO:0044439//GO:0043227//GO:0043229//GO:0016020//GO:0044422//GO:0044424//GO:0044425//GO:0005575//GO:0043231//GO:0044444//GO:0031231//GO:0005623//GO:0005622//GO:0016021//GO:0042579//GO:0005737//GO:0044438	organelle membrane//bounding membrane of organelle//cell part//intrinsic component of organelle membrane//peroxisome//whole membrane//organelle//integral component of peroxisomal membrane//intracellular organelle part//integral component of organelle membrane//microbody membrane//intrinsic component of membrane//peroxisomal membrane//peroxisomal part//membrane-bounded organelle//intracellular org…	--	--	--	--	PEX11C	Peroxisomal biogenesis factor 11
AT1G01830	1	-	298535	302315	2438	14	117	0.614135	5.05339	0.614135	5.05339	1.23106	12.5141	-3.3456	0.0030687	0.0066792	FALSE	--	--	--	--	GO:0005488//GO:0003674//GO:0005515	binding//molecular_function//protein binding	--	--	-	Armadillo-type fold|Armadillo|Armadillo|Armadillo|Armadillo-like helical|Armadillo-type fold|Armadillo|Armadillo|Armadillo|Armadillo-like helical|Armadillo-type fold|Armadillo|Armadillo|Armadillo|Armadillo-like helical
AT1G01840	1	+	303537	304358	822	0	1	0	0.117069	0	0.117069	0	0	NA	NA	NA	NA	--	--	--	--	--	--	--	--	-	-
AT1G01860	1	-	304133	306287	1350	36	24	2.60627	1.71076	2.60627	1.71076	3.16558	2.56699	0.30239	0.61426	0.36439	FALSE	GO:0050789//GO:0009058//GO:1901360//GO:0034470//GO:0006139//GO:0008152//GO:0000154//GO:0006464//GO:0071840//GO:0050794//GO:0016070//GO:0043412//GO:0010468//GO:0006259//GO:0006725//GO:0071704//GO:2000112//GO:0097659//GO:0065007//GO:0034641//GO:0009987//GO:0043170//GO:0032774//GO:0044267//GO:0044271//GO:0044238//GO:0019438//GO:0006396//GO:0010556//GO:0006310//GO:0080090//GO:1901576//GO:0042254//GO:…	regulation of biological process//biosynthetic process//organic cyclic compound metabolic process//ncRNA processing//nucleobase-containing compound metabolic process//metabolic process//rRNA modification//cellular protein modification process//cellular component organization or biogenesis//regulation of cellular process//RNA metabolic process//macromolecule modification//regulation of gene expres…	--	--	GO:1901363//GO:0003824//GO:0000150//GO:0004719//GO:0003723//GO:0000179//GO:0016741//GO:0008171//GO:0003677//GO:0051998//GO:0003700//GO:0003676//GO:0010340//GO:0008757//GO:0003674//GO:0097159//GO:0001071//GO:0008173//GO:0008649//GO:0008276//GO:0008170//GO:0005488//GO:0016433//GO:0008168//GO:0016740	heterocyclic compound binding//catalytic activity//recombinase activity//protein-L-isoaspartate (D-aspartate) O-methyltransferase activity//RNA binding//rRNA (adenine-N6,N6-)-dimethyltransferase activity//transferase activity, transferring one-carbon groups//O-methyltransferase activity//DNA binding//protein carboxyl O-methyltransferase activity//transcription factor activity, sequence-specific D…	--	--	PFC1	Ribosomal RNA adenine methylase transferase, N-terminal|Ribosomal RNA adenine methylase transferase, conserved site|Ribosomal RNA adenine methylase transferase|Ribosomal RNA adenine methylase transferase|rRNA adenine dimethylase-like|S-adenosyl-L-methionine-dependent methyltransferase-like|S-adenosyl-L-methionine-dependent methyltransferase-like
AT1G01870	1	+	306384	306456	73	0	0	0	0	0	0	NA	NA	NA	NA	NA	NA	--	--	--	--	--	--	--	--	--	--
AT1G01880	1	-	306480	309109	1996	23	12	1.12677	0.57883	1.12677	0.57883	2.02245	1.28349	0.65603	0.54882	0.34085	FALSE	GO:0044237//GO:0090304//GO:0051716//GO:0006281//GO:0044260//GO:0006950//GO:0046483//GO:0006807//GO:0050896//GO:0033554//GO:0008150//GO:0006725//GO:0044710//GO:0071704//GO:0006259//GO:0008152//GO:1901360//GO:0006139//GO:0044763//GO:0044699//GO:0044238//GO:0034641//GO:0009987//GO:0006974//GO:0043170	cellular metabolic process//nucleic acid metabolic process//cellular response to stimulus//DNA repair//cellular macromolecule metabolic process//response to stress//heterocycle metabolic process//nitrogen compound metabolic process//response to stimulus//cellular response to stress//biological_process//cellular aromatic compound metabolic process//single-organism metabolic process//organic substa…	--	--	GO:0003674//GO:0016779//GO:0003968//GO:0016740//GO:0016787//GO:0034062//GO:0016772//GO:0003824//GO:0016788//GO:0004518	molecular_function//nucleotidyltransferase activity//RNA-directed RNA polymerase activity//transferase activity//hydrolase activity//RNA polymerase activity//transferase activity, transferring phosphorus-containing groups//catalytic activity//hydrolase activity, acting on ester bonds//nuclease activity	--	--	GEN1	5'-3' exonuclease, C-terminal domain|Helix-hairpin-helix motif, class 2|XPG-I domain|XPG-I domain|XPG N-terminal|XPG N-terminal|PIN domain-like|PIN domain-like|5'-3' exonuclease, C-terminal domain|Helix-hairpin-helix motif, class 2|XPG-I domain|XPG-I domain|XPG N-terminal|XPG N-terminal|PIN domain-like|PIN domain-like
AT1G01890	1	-	309275	309347	73	0	0	0	0	0	0	NA	NA	NA	NA	NA	NA	--	--	--	--	--	--	--	--	--	--
AT1G01900	1	+	310316	313130	2460	54	39	2.14541	1.5256	2.14541	1.5256	4.74837	4.17136	0.18692	0.61005	0.36292	FALSE	GO:0043086//GO:0043170//GO:0009987//GO:0044802//GO:0044238//GO:0044763//GO:0015979//GO:0044699//GO:0008152//GO:0065009//GO:0009668//GO:0071840//GO:0016043//GO:0050789//GO:0010027//GO:0065007//GO:0044710//GO:0071704//GO:0008150//GO:0044092//GO:0050790//GO:0009892//GO:0009657//GO:0055114//GO:0044237//GO:0019222//GO:0006508//GO:0006996//GO:0048519//GO:0061024//GO:0019538	negative regulation of catalytic activity//macromolecule metabolic process//cellular process//single-organism membrane organization//primary metabolic process//single-organism cellular process//photosynthesis//single-organism process//metabolic process//regulation of molecular function//plastid membrane organization//cellular component organization or biogenesis//cellular component organization//…	GO:0009523//GO:0005622//GO:0005623//GO:0005575//GO:0044425//GO:0044424//GO:0016020//GO:0032991//GO:0043234//GO:0009579//GO:0044464//GO:0044436//GO:0034357//GO:0098796//GO:0009521	photosystem II//intracellular//cell//cellular_component//membrane part//intracellular part//membrane//macromolecular complex//protein complex//thylakoid//cell part//thylakoid part//photosynthetic membrane//membrane protein complex//photosystem	GO:0005515//GO:0015078//GO:0022892//GO:0022890//GO:0022891//GO:0003824//GO:0015075//GO:0008121//GO:0004175//GO:0008236//GO:0015077//GO:0022857//GO:0042802//GO:0070011//GO:0016679//GO:0008324//GO:0016787//GO:0005488//GO:0008233//GO:0004252//GO:0016681//GO:0005215//GO:0017171//GO:0016491//GO:0003674	protein binding//hydrogen ion transmembrane transporter activity//substrate-specific transporter activity//inorganic cation transmembrane transporter activity//substrate-specific transmembrane transporter activity//catalytic activity//ion transmembrane transporter activity//ubiquinol-cytochrome-c reductase activity//endopeptidase activity//serine-type peptidase activity//monovalent inorganic cati…	--	--	ATSBT1.1	Peptidase S8, subtilisin, Ser-active site|Peptidase S8, subtilisin, Asp-active site|Peptidase S8, subtilisin-related|Peptidase S8, subtilisin-related|Proteinase inhibitor I9|Protease-associated domain, PA|Peptidase S8/S53 domain|Peptidase S8/S53 domain|Peptidase S8/S53 domain
AT1G01910	1	-	313101	315902	1519	358	345	24.0641	22.8332	24.0641	22.8332	31.4799	36.9005	-0.22921	0.82793	0.43472	FALSE	GO:0007154//GO:0006259//GO:0044765//GO:0033365//GO:0072594//GO:0006725//GO:0044710//GO:0071704//GO:0065007//GO:0071702//GO:0006605//GO:0050789//GO:0016043//GO:1901360//GO:0006139//GO:0008152//GO:0071840//GO:0050794//GO:0034613//GO:0044763//GO:0007186//GO:0044699//GO:0044238//GO:0044802//GO:0051234//GO:0006612//GO:0006310//GO:0034641//GO:0009987//GO:0006974//GO:0043170//GO:0015031//GO:0007165//GO:…	cell communication//DNA metabolic process//single-organism transport//protein localization to organelle//establishment of protein localization to organelle//cellular aromatic compound metabolic process//single-organism metabolic process//organic substance metabolic process//biological regulation//organic substance transport//protein targeting//regulation of biological process//cellular component …	GO:0031224//GO:0016020//GO:0019012//GO:0044425//GO:0005575//GO:0044423//GO:0016021//GO:0019028	intrinsic component of membrane//membrane//virion//membrane part//cellular_component//virion part//integral component of membrane//viral capsid	GO:0060089//GO:0003678//GO:0032561//GO:0004930//GO:0016772//GO:0032559//GO:0016887//GO:0042623//GO:0016972//GO:0016670//GO:0008528//GO:0001883//GO:0016503//GO:0032555//GO:1901363//GO:0005525//GO:0032550//GO:0003824//GO:0036094//GO:0008026//GO:0004888//GO:0019001//GO:0016818//GO:0032553//GO:0017076//GO:0097367//GO:0009378//GO:0016817//GO:0016667//GO:0001882//GO:0032549//GO:0016301//GO:0016491//GO:…	molecular transducer activity//DNA helicase activity//guanyl ribonucleotide binding//G-protein coupled receptor activity//transferase activity, transferring phosphorus-containing groups//adenyl ribonucleotide binding//ATPase activity//ATPase activity, coupled//thiol oxidase activity//oxidoreductase activity, acting on a sulfur group of donors, oxygen as acceptor//G-protein coupled peptide recepto…	--	--	-	Anion-transporting ATPase-like domain|Arsenical pump ATPase, ArsA/Get3|Arsenical pump ATPase, ArsA/Get3|P-loop containing nucleoside triphosphate hydrolase|P-loop containing nucleoside triphosphate hydrolase|Anion-transporting ATPase-like domain|Arsenical pump ATPase, ArsA/Get3|Arsenical pump ATPase, ArsA/Get3|P-loop containing nucleoside triphosphate hydrolase|P-loop containing nucleoside tripho…
AT1G01920	1	+	316128	319650	1873	154	163	8.05739	8.39698	8.05739	8.39698	13.5416	17.4341	-0.36451	0.90865	0.45803	FALSE	--	--	--	--	GO:0005515//GO:0005488//GO:0003674	protein binding//binding//molecular_function	--	--	-	SET domain|-
AT1G01930	1	-	319836	322860	1999	100	108	4.8892	5.19904	4.8892	5.19904	8.79328	11.5514	-0.3936	0.88999	0.45273	FALSE	--	--	--	--	--	--	--	--	-	Ankyrin repeat-containing domain|Ankyrin repeat-containing domain|Ankyrin repeat-containing domain|Zinc finger, C2H2-like|Ankyrin repeat
AT1G01940	1	+	323027	324917	736	145	90	19.2549	11.7673	19.2549	11.7673	12.7502	9.6262	0.40549	0.24514	0.20402	FALSE	GO:0008150//GO:0006457//GO:0009987	biological_process//protein folding//cellular process	--	--	GO:0003755//GO:0003674//GO:0016853//GO:0016859//GO:0003824	peptidyl-prolyl cis-trans isomerase activity//molecular_function//isomerase activity//cis-trans isomerase activity//catalytic activity	--	--	-	Cyclophilin-type peptidyl-prolyl cis-trans isomerase|Cyclophilin-type peptidyl-prolyl cis-trans isomerase, conserved site|Cyclophilin-like peptidyl-prolyl cis-trans isomerase domain|Cyclophilin-like peptidyl-prolyl cis-trans isomerase domain|Cyclophilin-like peptidyl-prolyl cis-trans isomerase domain|Cyclophilin-like domain|Cyclophilin-like domain
AT1G01950	1	+	325379	330619	3058	188	441	6.12678	14.1506	6.12678	14.1506	16.5314	47.1684	-1.5126	0.0017091	0.0040627	DOWN	GO:0009987//GO:0044403//GO:0051704//GO:0044699//GO:0044763//GO:0019068//GO:0071840//GO:0006928//GO:0019058//GO:0016043//GO:0022607//GO:0007017//GO:0007018//GO:0008150//GO:0044764//GO:0044085//GO:0044419//GO:0016032//GO:0019069	cellular process//symbiosis, encompassing mutualism through parasitism//multi-organism process//single-organism process//single-organism cellular process//virion assembly//cellular component organization or biogenesis//movement of cell or subcellular component//viral life cycle//cellular component organization//cellular component assembly//microtubule-based process//microtubule-based movement//bi…	GO:0044423//GO:0005575//GO:0019012//GO:0019031//GO:0019028//GO:0036338	virion part//cellular_component//virion//viral envelope//viral capsid//viral membrane	GO:0005515//GO:0016817//GO:0003774//GO:0044877//GO:0032549//GO:0001882//GO:0017076//GO:0003777//GO:0097367//GO:0032553//GO:0005198//GO:0016818//GO:0003824//GO:0032550//GO:0036094//GO:0032555//GO:0001883//GO:1901363//GO:0032559//GO:0032403//GO:0000166//GO:1901265//GO:0008017//GO:0008092//GO:0005524//GO:0015631//GO:0017111//GO:0005488//GO:0030554//GO:0016787//GO:0043167//GO:0043168//GO:0016462//GO:…	protein binding//hydrolase activity, acting on acid anhydrides//motor activity//macromolecular complex binding//ribonucleoside binding//nucleoside binding//purine nucleotide binding//microtubule motor activity//carbohydrate derivative binding//ribonucleotide binding//structural molecule activity//hydrolase activity, acting on acid anhydrides, in phosphorus-containing anhydrides//catalytic activit…	ARK2; armadillo repeat-containing kinesin-like protein 2	http://www.genome.jp/dbget-bin/www_bget?ath:AT1G01950	ARK2	Kinesin, motor region, conserved site|Armadillo-type fold|Kinesin, motor domain|Kinesin, motor domain|Kinesin, motor domain|Kinesin, motor domain|Kinesin, motor domain|Armadillo|Armadillo|Armadillo|Armadillo-like helical|P-loop containing nucleoside triphosphate hydrolase|Kinesin-like protein|Kinesin, motor region, conserved site|Armadillo-type fold|Kinesin, motor domain|Kinesin, motor domain|Kin…
AT1G01960	1	-	330588	337582	5495	803	529	14.2823	9.26404	14.2823	9.26404	70.61	56.5807	0.31956	0.014671	0.024441	FALSE	GO:1902531//GO:0050789//GO:0019058//GO:0046578//GO:0016043//GO:0007264//GO:0022607//GO:0071840//GO:0044700//GO:0009966//GO:0050794//GO:0007154//GO:0044419//GO:0016032//GO:0051716//GO:0065007//GO:0019072//GO:0035556//GO:0023051//GO:0019074//GO:0009987//GO:0044403//GO:0048583//GO:0008150//GO:0044764//GO:0007165//GO:0051704//GO:0032012//GO:0023052//GO:0050896//GO:0044085//GO:0044699//GO:0044763//GO:…	regulation of intracellular signal transduction//regulation of biological process//viral life cycle//regulation of Ras protein signal transduction//cellular component organization//small GTPase mediated signal transduction//cellular component assembly//cellular component organization or biogenesis//single organism signaling//regulation of signal transduction//regulation of cellular process//cell …	GO:0019013//GO:0019028//GO:0044423//GO:0019012//GO:0005575	viral nucleocapsid//viral capsid//virion part//virion//cellular_component	GO:0003824//GO:0003674//GO:0005085//GO:0016741//GO:0005086//GO:0016740//GO:0008168//GO:0098772	catalytic activity//molecular_function//guanyl-nucleotide exchange factor activity//transferase activity, transferring one-carbon groups//ARF guanyl-nucleotide exchange factor activity//transferase activity//methyltransferase activity//molecular function regulator	--	--	EDA10	Armadillo-type fold|Domain of unknown function DUF1981, SEC7 associated|SEC7-like|SEC7-like|SEC7-like|SEC7-like|Armadillo-like helical|Sec7 domain, alpha orthogonal bundle
AT1G01970	1	+	338291	340077	1649	182	114	10.787	6.65268	10.787	6.65268	16.0038	12.1932	0.39234	0.20022	0.17755	FALSE	--	--	--	--	--	--	--	--	-	Pentatricopeptide repeat|Pentatricopeptide repeat|Pentatricopeptide repeat|Pentatricopeptide repeat
AT1G01980	1	-	340172	341999	1828	17	0	0.908916	0	0.908916	0	1.49486	0	NA	NA	NA	NA	GO:0044699//GO:0044710//GO:0008152//GO:0008150//GO:0055114	single-organism process//single-organism metabolic process//metabolic process//biological_process//oxidation-reduction process	--	--	GO:0050660//GO:1901363//GO:0036094//GO:0003824//GO:0005488//GO:0016616//GO:0016614//GO:0050662//GO:1901265//GO:0000166//GO:0003674//GO:0016491//GO:0097159//GO:0008762//GO:0043168//GO:0043167//GO:0048037	flavin adenine dinucleotide binding//heterocyclic compound binding//small molecule binding//catalytic activity//binding//oxidoreductase activity, acting on the CH-OH group of donors, NAD or NADP as acceptor//oxidoreductase activity, acting on CH-OH group of donors//coenzyme binding//nucleoside phosphate binding//nucleotide binding//molecular_function//oxidoreductase activity//organic cyclic compo…	--	--	-	FAD-binding, type 2|FAD-binding, type 2|Berberine/berberine-like|FAD linked oxidase, N-terminal|CO dehydrogenase flavoprotein-like, FAD-binding, subdomain 2
AT1G01990	1	-	343166	344341	1176	388	166	32.246	13.5835	32.246	13.5835	34.1179	17.755	0.9423	0.0023556	0.0053249	FALSE	--	--	--	--	--	--	--	--	-	-
AT1G02000	1	+	345812	347592	1781	290	94	15.9142	5.07898	15.9142	5.07898	25.5005	10.054	1.3428	0.0011928	0.0029792	UP	GO:0005975//GO:0044711//GO:0008202//GO:0034637//GO:0016051//GO:0044699//GO:0044763//GO:0044249//GO:0044238//GO:0034645//GO:0006629//GO:0005976//GO:1901362//GO:0046379//GO:0009987//GO:0008150//GO:0043170//GO:0006694//GO:0071704//GO:0044710//GO:0044237//GO:0055114//GO:0008610//GO:0009059//GO:0044260//GO:0008152//GO:0045226//GO:0044262//GO:0044264//GO:0044723//GO:0009058//GO:1901576//GO:1901360//GO:…	carbohydrate metabolic process//single-organism biosynthetic process//steroid metabolic process//cellular carbohydrate biosynthetic process//carbohydrate biosynthetic process//single-organism process//single-organism cellular process//cellular biosynthetic process//primary metabolic process//cellular macromolecule biosynthetic process//lipid metabolic process//polysaccharide metabolic process//or…	GO:0005575//GO:0071944//GO:0030312//GO:0044424//GO:0005737//GO:0042597//GO:0005623//GO:0005622//GO:0030288//GO:0044462//GO:0044464//GO:0030313//GO:0031975	cellular_component//cell periphery//external encapsulating structure//intracellular part//cytoplasm//periplasmic space//cell//intracellular//outer membrane-bounded periplasmic space//external encapsulating structure part//cell part//cell envelope//envelope	GO:0016614//GO:0016740//GO:0016616//GO:0008168//GO:0005509//GO:0005488//GO:0016787//GO:0003854//GO:0016741//GO:0046872//GO:0050662//GO:0004668//GO:0033764//GO:0016229//GO:0003674//GO:0016491//GO:0003824//GO:0048037//GO:0008831//GO:0043167//GO:0016810//GO:0016813//GO:0043169	oxidoreductase activity, acting on CH-OH group of donors//transferase activity//oxidoreductase activity, acting on the CH-OH group of donors, NAD or NADP as acceptor//methyltransferase activity//calcium ion binding//binding//hydrolase activity//3-beta-hydroxy-delta5-steroid dehydrogenase activity//transferase activity, transferring one-carbon groups//metal ion binding//coenzyme binding//protein-a…	GAE2; UDP-D-glucuronate 4-epimerase 2; K08679 UDP-glucuronate 4-epimerase [EC:5.1.3.6]	http://www.genome.jp/dbget-bin/www_bget?ath:AT1G02000	GAE2	Nucleotide sugar epimerase|NAD-dependent epimerase/dehydratase|NAD(P)-binding domain
AT1G02010	1	+	347891	352480	2460	9	62	0.380622	2.58169	0.380622	2.58169	0	6.63139	-3.0668	0.039918	0.053875	FALSE	GO:0008150//GO:1902578//GO:0006810//GO:0046903//GO:0006904//GO:0051641//GO:0051649//GO:0016192//GO:0032940//GO:0051234//GO:0006887//GO:0044763//GO:0044699//GO:0048278//GO:0022406//GO:0051179//GO:0009987//GO:0044765	biological_process//single-organism localization//transport//secretion//vesicle docking involved in exocytosis//cellular localization//establishment of localization in cell//vesicle-mediated transport//secretion by cell//establishment of localization//exocytosis//single-organism cellular process//single-organism process//vesicle docking//membrane docking//localization//cellular process//single-or…	--	--	--	--	--	--	SEC1A	Sec1-like protein|Sec1-like protein|Sec1-like protein|Sec1-like protein|Sec1-like, domain 2|Sec1-like protein|Sec1-like protein|Sec1-like protein|Sec1-like protein|Sec1-like, domain 2
AT1G02020	1	-	352637	354969	2333	75	131	3.19257	5.4905	3.19257	5.4905	6.59496	14.0115	-1.0872	0.23326	0.19707	FALSE	GO:0008152//GO:0009058//GO:0006664//GO:0044710//GO:0071704//GO:0006796//GO:0009245//GO:0008610//GO:0006629//GO:0009987//GO:0005975//GO:0044711//GO:0006793//GO:0046493//GO:0016051//GO:0044763//GO:0008654//GO:0044699//GO:0044238//GO:1901135//GO:0006644//GO:0044723//GO:0009311//GO:1901576//GO:1901137//GO:0044237//GO:1901269//GO:0006643//GO:0009247//GO:0046467//GO:0008150//GO:0090407//GO:1901271//GO:…	metabolic process//biosynthetic process//glycolipid metabolic process//single-organism metabolic process//organic substance metabolic process//phosphate-containing compound metabolic process//lipid A biosynthetic process//lipid biosynthetic process//lipid metabolic process//cellular process//carbohydrate metabolic process//single-organism biosynthetic process//phosphorus metabolic process//lipid …	--	--	GO:0032550//GO:0003824//GO:0036094//GO:0001883//GO:0032555//GO:1901363//GO:0005525//GO:0032561//GO:0016758//GO:0001882//GO:0032549//GO:0017076//GO:0097367//GO:0019001//GO:0008194//GO:0032553//GO:0008915//GO:0043167//GO:0043168//GO:0016757//GO:0097159//GO:0035639//GO:0016491//GO:0003674//GO:1901265//GO:0000166//GO:0016740//GO:0005488	purine ribonucleoside binding//catalytic activity//small molecule binding//purine nucleoside binding//purine ribonucleotide binding//heterocyclic compound binding//GTP binding//guanyl ribonucleotide binding//transferase activity, transferring hexosyl groups//nucleoside binding//ribonucleoside binding//purine nucleotide binding//carbohydrate derivative binding//guanyl nucleotide binding//UDP-glyco…	--	--	-	Nitroreductase-like|Nitroreductase-like|Nitroreductase|Nitroreductase-like|Nitroreductase-like|Nitroreductase
AT1G02030	1	-	355321	357258	1938	0	3	0	0.148964	0	0.148964	0	0	NA	NA	NA	NA	GO:0033554//GO:0050896//GO:0008150//GO:0044237//GO:0051716//GO:0006281//GO:0090304//GO:0044260//GO:0006950//GO:0046483//GO:0006807//GO:0044238//GO:0044763//GO:0044699//GO:0006974//GO:0043170//GO:0034641//GO:0009987//GO:0006725//GO:0044710//GO:0071704//GO:0006259//GO:0008152//GO:1901360//GO:0006139	cellular response to stress//response to stimulus//biological_process//cellular metabolic process//cellular response to stimulus//DNA repair//nucleic acid metabolic process//cellular macromolecule metabolic process//response to stress//heterocycle metabolic process//nitrogen compound metabolic process//primary metabolic process//single-organism cellular process//single-organism process//cellular …	--	--	GO:0008270//GO:0016787//GO:0030554//GO:0005488//GO:1901265//GO:0000166//GO:0005524//GO:0046872//GO:0097159//GO:0035639//GO:0003674//GO:0043167//GO:0046914//GO:0043168//GO:0003676//GO:0097367//GO:0003677//GO:0017076//GO:0032553//GO:0016788//GO:0001882//GO:0004518//GO:0032549//GO:0032559//GO:0036094//GO:0032550//GO:0003824//GO:1901363//GO:0043169//GO:0001883//GO:0032555	zinc ion binding//hydrolase activity//adenyl nucleotide binding//binding//nucleoside phosphate binding//nucleotide binding//ATP binding//metal ion binding//organic cyclic compound binding//purine ribonucleoside triphosphate binding//molecular_function//ion binding//transition metal ion binding//anion binding//nucleic acid binding//carbohydrate derivative binding//DNA binding//purine nucleotide bi…	--	--	ZAT1	Zinc finger, C2H2-like|Zinc finger, C2H2|Zinc finger, C2H2
AT1G02040	1	-	358104	359078	975	0	0	0	0	0	0	NA	NA	NA	NA	NA	NA	GO:0034654//GO:0034645//GO:0006351//GO:1901362//GO:0009889//GO:0051171//GO:0031323//GO:0008150//GO:0051252//GO:0006260//GO:0006355//GO:1903506//GO:0018130//GO:0031326//GO:0050896//GO:0060255//GO:0033554//GO:2001141//GO:0044249//GO:0044260//GO:0019219//GO:0006352//GO:1901576//GO:0046483//GO:0006807//GO:0010467//GO:0006950//GO:0019222//GO:0044237//GO:0090304//GO:0006281//GO:0051716//GO:0009059//GO:…	nucleobase-containing compound biosynthetic process//cellular macromolecule biosynthetic process//transcription, DNA-templated//organic cyclic compound biosynthetic process//regulation of biosynthetic process//regulation of nitrogen compound metabolic process//regulation of cellular metabolic process//biological_process//regulation of RNA metabolic process//DNA replication//regulation of transcri…	GO:0043226//GO:0000775//GO:0005783//GO:0043228//GO:0098687//GO:0019028//GO:0005694//GO:0044464//GO:0030529//GO:0032040//GO:0005737//GO:0044423//GO:0030684//GO:0044444//GO:0005623//GO:0005622//GO:0043232//GO:0043231//GO:0005575//GO:0043227//GO:0043229//GO:0019012//GO:0044427//GO:0044422//GO:0044424//GO:1990904//GO:0012505//GO:0032991//GO:0019013//GO:0005634//GO:0044446	organelle//chromosome, centromeric region//endoplasmic reticulum//non-membrane-bounded organelle//chromosomal region//viral capsid//chromosome//cell part//intracellular ribonucleoprotein complex//small-subunit processome//cytoplasm//virion part//preribosome//cytoplasmic part//cell//intracellular//intracellular non-membrane-bounded organelle//intracellular membrane-bounded organelle//cellular_comp…	GO:0046872//GO:0008270//GO:0005488//GO:0016987//GO:0046914//GO:0043167//GO:0003700//GO:0003676//GO:0097159//GO:0001071//GO:0000988//GO:0003674//GO:0003682//GO:0044877//GO:0003677//GO:0043169//GO:0000990//GO:1901363//GO:0003723//GO:0000996	metal ion binding//zinc ion binding//binding//sigma factor activity//transition metal ion binding//ion binding//transcription factor activity, sequence-specific DNA binding//nucleic acid binding//organic cyclic compound binding//nucleic acid binding transcription factor activity//transcription factor activity, protein binding//molecular_function//chromatin binding//macromolecular complex binding/…	--	--	-	Zinc finger, C2H2-like|Zinc finger, C2H2|Zinc finger, C2H2
AT1G02050	1	-	359117	360518	1312	44	46	3.2777	3.37393	3.2777	3.37393	3.86904	4.92006	-0.3467	0.96581	0.47266	FALSE	GO:0032787//GO:0044237//GO:0046394//GO:1901576//GO:0006082//GO:0044255//GO:0072330//GO:0006633//GO:0044249//GO:0016053//GO:0044281//GO:0008150//GO:0006631//GO:0044710//GO:0071704//GO:0008610//GO:0044283//GO:0008152//GO:0009058//GO:0044711//GO:0005975//GO:0044763//GO:0044699//GO:0019752//GO:0043436//GO:0044238//GO:0006629//GO:0009987	monocarboxylic acid metabolic process//cellular metabolic process//carboxylic acid biosynthetic process//organic substance biosynthetic process//organic acid metabolic process//cellular lipid metabolic process//monocarboxylic acid biosynthetic process//fatty acid biosynthetic process//cellular biosynthetic process//organic acid biosynthetic process//small molecule metabolic process//biological_pr…	GO:0005575//GO:0016020	cellular_component//membrane	GO:0003674//GO:0016746//GO:0004553//GO:0016740//GO:0016787//GO:0016798//GO:0016747//GO:0003824//GO:0004312//GO:0004315	molecular_function//transferase activity, transferring acyl groups//hydrolase activity, hydrolyzing O-glycosyl compounds//transferase activity//hydrolase activity//hydrolase activity, acting on glycosyl bonds//transferase activity, transferring acyl groups other than amino-acyl groups//catalytic activity//fatty acid synthase activity//3-oxoacyl-[acyl-carrier-protein] synthase activity	--	--	LAP6	Thiolase-like|Chalcone/stilbene synthase, C-terminal|Polyketide synthase, type III|Chalcone/stilbene synthase, N-terminal|Thiolase-like, subgroup
AT1G02060	1	-	360918	363094	2177	37	14	1.66109	0.618845	1.66109	0.618845	3.25351	1.49741	1.1195	0.29826	0.23341	FALSE	--	--	--	--	--	--	--	--	-	Pentatricopeptide repeat|Pentatricopeptide repeat|Pentatricopeptide repeat|Pentatricopeptide repeat|Pentatricopeptide repeat|Tetratricopeptide-like helical
AT1G02065	1	+	365209	367340	1648	21	9	1.25994	0.53166	1.25994	0.53166	1.84659	0	0.93982	0.47992	0.314	FALSE	--	--	GO:0005634//GO:0005622//GO:0005623//GO:0044424//GO:0043229//GO:0043227//GO:0043231//GO:0005575//GO:0044464//GO:0043226	nucleus//intracellular//cell//intracellular part//intracellular organelle//membrane-bounded organelle//intracellular membrane-bounded organelle//cellular_component//cell part//organelle	GO:1901363//GO:0003677//GO:0003676//GO:0003674//GO:0097159//GO:0005488	heterocyclic compound binding//DNA binding//nucleic acid binding//molecular_function//organic cyclic compound binding//binding	--	--	SPL8	Transcription factor, SBP-box|Transcription factor, SBP-box|Transcription factor, SBP-box|Transcription factor, SBP-box|Transcription factor, SBP-box|Transcription factor, SBP-box|Transcription factor, SBP-box|Transcription factor, SBP-box
AT1G02070	1	-	370257	370967	604	0	3	0	0.477966	0	0.477966	0	0	NA	NA	NA	NA	--	--	--	--	--	--	--	--	-	-
AT1G02074	1	+	372064	372210	147	0	0	0	0	0	0	NA	NA	NA	NA	NA	NA	--	--	--	--	--	--	--	--	-	-
AT1G02080	1	+	373335	386847	7491	519	613	6.78498	7.89048	6.78498	7.89048	45.6371	65.5652	-0.52272	0.42857	0.29316	FALSE	GO:0046483//GO:0006807//GO:0009199//GO:0006950//GO:0009259//GO:0006091//GO:0009144//GO:0006122//GO:1901576//GO:0006952//GO:0006163//GO:0055114//GO:0044237//GO:0006753//GO:0009150//GO:0044281//GO:0046034//GO:0008150//GO:0015980//GO:0042775//GO:0043603//GO:1901564//GO:0009116//GO:0009123//GO:0044249//GO:0006575//GO:0050896//GO:0016310//GO:0019637//GO:0046128//GO:0042278//GO:0006750//GO:0022904//GO:…	heterocycle metabolic process//nitrogen compound metabolic process//ribonucleoside triphosphate metabolic process//response to stress//ribonucleotide metabolic process//generation of precursor metabolites and energy//purine nucleoside triphosphate metabolic process//mitochondrial electron transport, ubiquinol to cytochrome c//organic substance biosynthetic process//defense response//purine nucleo…	GO:0098796//GO:0031975//GO:1990351//GO:0044464//GO:1990204//GO:0031090//GO:0098798//GO:0043226//GO:0019866//GO:0044455//GO:1902494//GO:0005740//GO:0032991//GO:0005743//GO:0031966//GO:0070069//GO:0005750//GO:0031967//GO:0070469//GO:0045275//GO:0098800//GO:0043234//GO:0044446//GO:0005623//GO:0005746//GO:0005622//GO:0044444//GO:0005737//GO:0016021//GO:0005739//GO:0098803//GO:0016020//GO:0044429//GO:…	membrane protein complex//envelope//transporter complex//cell part//oxidoreductase complex//organelle membrane//mitochondrial protein complex//organelle//organelle inner membrane//mitochondrial membrane part//catalytic complex//mitochondrial envelope//macromolecular complex//mitochondrial inner membrane//mitochondrial membrane//cytochrome complex//mitochondrial respiratory chain complex III//orga…	GO:0043167//GO:0046914//GO:0016874//GO:0003674//GO:0046872//GO:0016879//GO:0005488//GO:0008270//GO:0043169//GO:0003824//GO:0016881//GO:0004357	ion binding//transition metal ion binding//ligase activity//molecular_function//metal ion binding//ligase activity, forming carbon-nitrogen bonds//binding//zinc ion binding//cation binding//catalytic activity//acid-amino acid ligase activity//glutamate-cysteine ligase activity	--	--	-	CCR4-Not complex, Not1 subunit, domain of unknown function DUF3819|CCR4-Not complex component, Not1, C-terminal|CCR4-Not complex, Not1 subunit, domain of unknown function DUF3819|CCR4-Not complex component, Not1, C-terminal
AT1G02090	1	-	387277	389647	1655	307	428	23.9081	32.818	23.9081	32.818	26.9954	45.778	-0.76194	0.18295	0.16714	FALSE	--	--	GO:0044464//GO:0043226//GO:0005773//GO:0005737//GO:0005623//GO:0005622//GO:0044444//GO:0005575//GO:0043231//GO:0043229//GO:0044424//GO:0043227	cell part//organelle//vacuole//cytoplasm//cell//intracellular//cytoplasmic part//cellular_component//intracellular membrane-bounded organelle//intracellular organelle//intracellular part//membrane-bounded organelle	GO:0008233//GO:0017171//GO:0008238//GO:0003674//GO:0004180//GO:0008236//GO:0004185//GO:0070011//GO:0016787//GO:0003824//GO:0070008	peptidase activity//serine hydrolase activity//exopeptidase activity//molecular_function//carboxypeptidase activity//serine-type peptidase activity//serine-type carboxypeptidase activity//peptidase activity, acting on L-amino acid peptides//hydrolase activity//catalytic activity//serine-type exopeptidase activity	--	--	FUS5	Proteasome component (PCI) domain|Proteasome component (PCI) domain|Proteasome component (PCI) domain|Proteasome component (PCI) domain|Proteasome component (PCI) domain|Proteasome component (PCI) domain
AT1G02100	1	+	389812	392816	1431	562	424	40.2692	29.9133	40.2692	29.9133	49.4182	45.3501	0.12394	0.14694	0.1433	FALSE	GO:0008152//GO:0032259//GO:0008150	metabolic process//methylation//biological_process	--	--	GO:0016741//GO:0003824//GO:0016740//GO:0008168//GO:0003674	transferase activity, transferring one-carbon groups//catalytic activity//transferase activity//methyltransferase activity//molecular_function	--	--	-	Leucine carboxyl methyltransferase, LCTM1 1|Leucine carboxyl methyltransferase|Leucine carboxyl methyltransferase|S-adenosyl-L-methionine-dependent methyltransferase-like|S-adenosyl-L-methionine-dependent methyltransferase-like|Leucine carboxyl methyltransferase, LCTM1 1|Leucine carboxyl methyltransferase|Leucine carboxyl methyltransferase|S-adenosyl-L-methionine-dependent methyltransferase-like|…
AT1G02110	1	+	392831	395528	2314	275	154	11.615	6.40427	11.615	6.40427	24.1815	16.4715	0.55393	0.059311	0.072878	FALSE	GO:0071702//GO:0044765//GO:0022406//GO:0051179//GO:0048278//GO:0015031//GO:0009987//GO:0032940//GO:0016192//GO:0051234//GO:0006887//GO:0044763//GO:0044699//GO:0006810//GO:0045184//GO:0046903//GO:0051649//GO:0051641//GO:0006904//GO:0008104//GO:0008150//GO:1902578//GO:0033036	organic substance transport//single-organism transport//membrane docking//localization//vesicle docking//protein transport//cellular process//secretion by cell//vesicle-mediated transport//establishment of localization//exocytosis//single-organism cellular process//single-organism process//transport//establishment of protein localization//secretion//establishment of localization in cell//cellular…	GO:0032991//GO:0044448//GO:0043234//GO:0005737//GO:0005622//GO:0005623//GO:0044444//GO:0005575//GO:0044424//GO:0044464//GO:0005938//GO:0000145//GO:0071944	macromolecular complex//cell cortex part//protein complex//cytoplasm//intracellular//cell//cytoplasmic part//cellular_component//intracellular part//cell part//cell cortex//exocyst//cell periphery	--	--	--	--	-	Domain of unknown function DUF630|Domain of unknown function DUF632
AT1G02120	1	+	395761	399897	1974	832	953	41.1933	46.4578	41.1933	46.4578	73.1601	101.931	-0.47846	0.42806	0.29297	FALSE	--	--	--	--	--	--	--	--	VAD1	GRAM|GRAM
AT1G02130	1	-	400035	401882	1021	327	298	31.3021	28.0868	31.3021	28.0868	28.754	31.8734	-0.14859	0.6724	0.38581	FALSE	GO:0007264//GO:0044700//GO:0051716//GO:0008150//GO:0023052//GO:0050896//GO:0050789//GO:0050794//GO:0007154//GO:0035556//GO:0065007//GO:0009987//GO:0007165//GO:0044763//GO:0044699	small GTPase mediated signal transduction//single organism signaling//cellular response to stimulus//biological_process//signaling//response to stimulus//regulation of biological process//regulation of cellular process//cell communication//intracellular signal transduction//biological regulation//cellular process//signal transduction//single-organism cellular process//single-organism process	--	--	GO:0043168//GO:0043167//GO:0003674//GO:0097159//GO:0035639//GO:1901265//GO:0000166//GO:0005488//GO:0032555//GO:0001883//GO:0005525//GO:1901363//GO:0032550//GO:0036094//GO:0032561//GO:0032549//GO:0001882//GO:0019001//GO:0032553//GO:0017076//GO:0097367	anion binding//ion binding//molecular_function//organic cyclic compound binding//purine ribonucleoside triphosphate binding//nucleoside phosphate binding//nucleotide binding//binding//purine ribonucleotide binding//purine nucleoside binding//GTP binding//heterocyclic compound binding//purine ribonucleoside binding//small molecule binding//guanyl ribonucleotide binding//ribonucleoside binding//nuc…	--	--	ATRAB1B	Small GTP-binding protein domain|Small GTPase superfamily, Rab type|Small GTPase superfamily|Small GTPase superfamily|P-loop containing nucleoside triphosphate hydrolase|P-loop containing nucleoside triphosphate hydrolase
AT1G02136	1	-	402693	402961	192	0	0	0	0	0	0	NA	NA	NA	NA	NA	NA	--	--	--	--	--	--	--	--	--	--
AT1G02140	1	-	403190	404456	785	644	805	80.1802	98.6822	80.1802	98.6822	56.6287	86.1011	-0.6045	0.21859	0.18861	FALSE	--	--	GO:0005634//GO:0005622//GO:0005623//GO:0043227//GO:0044424//GO:0043229//GO:0005575//GO:0043231//GO:0044464//GO:0043226	nucleus//intracellular//cell//membrane-bounded organelle//intracellular part//intracellular organelle//cellular_component//intracellular membrane-bounded organelle//cell part//organelle	--	--	--	--	MEE63	Mago nashi protein|Mago nashi protein|Mago nashi protein|Mago nashi protein
AT1G02145	1	+	404600	408619	1724	253	203	15.4931	12.2398	15.4931	12.2398	22.247	21.7124	0.035088	0.43332	0.29522	FALSE	GO:0051234//GO:0051179//GO:0008150//GO:0006810	establishment of localization//localization//biological_process//transport	GO:0005575//GO:0044425//GO:0016020//GO:0031224//GO:0016021	cellular_component//membrane part//membrane//intrinsic component of membrane//integral component of membrane	GO:0003824//GO:0016740//GO:0003674//GO:0016757	catalytic activity//transferase activity//molecular_function//transferase activity, transferring glycosyl groups	--	--	ALG12	GPI mannosyltransferase|GPI mannosyltransferase|GPI mannosyltransferase|GPI mannosyltransferase|GPI mannosyltransferase|GPI mannosyltransferase|GPI mannosyltransferase|GPI mannosyltransferase
AT1G02150	1	+	408622	410611	1910	748	595	38.2753	29.9775	38.2753	29.9775	65.7737	63.6399	0.047579	0.1634	0.15439	FALSE	--	--	--	--	GO:0005488//GO:0003674//GO:0005515	binding//molecular_function//protein binding	--	--	-	Pentatricopeptide repeat|Pentatricopeptide repeat|Pentatricopeptide repeat|Tetratricopeptide-like helical
AT1G02160	1	+	410748	411597	567	113	179	20.9963	32.7476	20.9963	32.7476	9.9364	19.1455	-0.94621	0.24179	0.2019	FALSE	--	--	--	--	--	--	--	--	-	CHCH|Cysteine alpha-hairpin motif superfamily|Cysteine alpha-hairpin motif superfamily|CHCH|Cysteine alpha-hairpin motif superfamily|Cysteine alpha-hairpin motif superfamily
AT1G02170	1	+	411779	413554	1336	739	681	54.0616	49.0516	54.0616	49.0516	64.9823	72.8383	-0.16465	0.56732	0.34798	FALSE	GO:0023052//GO:0008150//GO:0050896//GO:0044700//GO:0006508//GO:0051716//GO:0019538//GO:0043170//GO:0007165//GO:0009987//GO:0044238//GO:0044763//GO:0044699//GO:0050794//GO:0008152//GO:0050789//GO:0035556//GO:0071704//GO:0065007//GO:0007154	signaling//biological_process//response to stimulus//single organism signaling//proteolysis//cellular response to stimulus//protein metabolic process//macromolecule metabolic process//signal transduction//cellular process//primary metabolic process//single-organism cellular process//single-organism process//regulation of cellular process//metabolic process//regulation of biological process//intra…	--	--	GO:0070011//GO:0004000//GO:0016787//GO:0008234//GO:0005488//GO:0016810//GO:0008233//GO:0003676//GO:0097159//GO:0004197//GO:0003674//GO:0019239//GO:0003726//GO:0003824//GO:1901363//GO:0004175//GO:0016814//GO:0003723	peptidase activity, acting on L-amino acid peptides//adenosine deaminase activity//hydrolase activity//cysteine-type peptidase activity//binding//hydrolase activity, acting on carbon-nitrogen (but not peptide) bonds//peptidase activity//nucleic acid binding//organic cyclic compound binding//cysteine-type endopeptidase activity//molecular_function//deaminase activity//double-stranded RNA adenosine…	--	--	LOL3	Peptidase C14, caspase catalytic|Zinc finger, LSD1-type|Zinc finger, LSD1-type|Caspase-like domain
AT1G02180	1	-	413522	414645	918	67	32	7.13318	3.35444	7.13318	3.35444	5.89149	3.42265	0.78352	0.25693	0.21062	FALSE	--	--	--	--	--	--	--	--	-	CAP domain
AT1G02190	1	+	415079	418010	2173	0	5	0	0.222036	0	0.222036	0	0	NA	NA	NA	NA	GO:0051179//GO:0006629//GO:0009987//GO:0044711//GO:0051234//GO:0006793//GO:0044763//GO:0044699//GO:0044238//GO:0043436//GO:0019752//GO:0008152//GO:0009058//GO:0006631//GO:0006650//GO:0071704//GO:0044710//GO:0046486//GO:0006796//GO:0008610//GO:0044283//GO:0016053//GO:0044281//GO:0008150//GO:0044255//GO:0006633//GO:0072330//GO:0019637//GO:0044249//GO:0006644//GO:0046394//GO:1901576//GO:0006082//GO:…	localization//lipid metabolic process//cellular process//single-organism biosynthetic process//establishment of localization//phosphorus metabolic process//single-organism cellular process//single-organism process//primary metabolic process//oxoacid metabolic process//carboxylic acid metabolic process//metabolic process//biosynthetic process//fatty acid metabolic process//glycerophospholipid meta…	GO:0005575//GO:0016020	cellular_component//membrane	GO:0003824//GO:0043169//GO:0047396//GO:0046872//GO:0009975//GO:0016849//GO:0005488//GO:0016829//GO:0046914//GO:0043167//GO:0016491//GO:0003674//GO:0005506	catalytic activity//cation binding//glycosylphosphatidylinositol diacylglycerol-lyase activity//metal ion binding//cyclase activity//phosphorus-oxygen lyase activity//binding//lyase activity//transition metal ion binding//ion binding//oxidoreductase activity//molecular_function//iron ion binding	--	--	-	Uncharacterised domain Wax2, C-terminal|Fatty acid hydroxylase|Uncharacterised domain Wax2, C-terminal|Fatty acid hydroxylase
AT1G02205	1	+	418748	422438	2357	462	561	20.413	24.4056	20.413	24.4056	40.6249	60.0033	-0.56268	0.37342	0.26898	FALSE	GO:0050657//GO:1902578//GO:0016053//GO:0008150//GO:0044281//GO:0033036//GO:0044255//GO:0072330//GO:0006633//GO:0044249//GO:1901576//GO:0046394//GO:0006082//GO:0044237//GO:0055114//GO:0071705//GO:0006810//GO:0032787//GO:0033227//GO:0006629//GO:0051179//GO:0009987//GO:0051234//GO:0044711//GO:0044699//GO:0044763//GO:0019752//GO:0044238//GO:0043436//GO:0008152//GO:0015931//GO:0009058//GO:0051236//GO:…	nucleic acid transport//single-organism localization//organic acid biosynthetic process//biological_process//small molecule metabolic process//macromolecule localization//cellular lipid metabolic process//monocarboxylic acid biosynthetic process//fatty acid biosynthetic process//cellular biosynthetic process//organic substance biosynthetic process//carboxylic acid biosynthetic process//organic ac…	GO:0016021//GO:0044425//GO:0005575//GO:0031224//GO:0016020	integral component of membrane//membrane part//cellular_component//intrinsic component of membrane//membrane	GO:0046872//GO:0015932//GO:0022857//GO:0005488//GO:0046914//GO:0043167//GO:0005215//GO:0051032//GO:0003674//GO:0016491//GO:0005506//GO:0022884//GO:0051033//GO:0022892//GO:0003824//GO:0022891//GO:0043169	metal ion binding//nucleobase-containing compound transmembrane transporter activity//transmembrane transporter activity//binding//transition metal ion binding//ion binding//transporter activity//nucleic acid transmembrane transporter activity//molecular_function//oxidoreductase activity//iron ion binding//macromolecule transmembrane transporter activity//RNA transmembrane transporter activity//s…	--	--	CER1	Uncharacterised domain Wax2, C-terminal|Fatty acid hydroxylase|Uncharacterised domain Wax2, C-terminal|Fatty acid hydroxylase|Uncharacterised domain Wax2, C-terminal|Fatty acid hydroxylase
AT1G02210	1	-	427548	427811	264	0	0	0	0	0	0	NA	NA	NA	NA	NA	NA	GO:1901362//GO:0034654//GO:0034645//GO:0006351//GO:0051252//GO:0008150//GO:0009889//GO:0051171//GO:0031323//GO:0006355//GO:1903506//GO:0018130//GO:2001141//GO:0044249//GO:0031326//GO:0060255//GO:0019219//GO:0044260//GO:0046483//GO:0006807//GO:0010467//GO:1901576//GO:0044237//GO:0019222//GO:0009059//GO:0090304//GO:0044271//GO:0032774//GO:0043170//GO:0009987//GO:0034641//GO:0080090//GO:0010556//GO:…	organic cyclic compound biosynthetic process//nucleobase-containing compound biosynthetic process//cellular macromolecule biosynthetic process//transcription, DNA-templated//regulation of RNA metabolic process//biological_process//regulation of biosynthetic process//regulation of nitrogen compound metabolic process//regulation of cellular metabolic process//regulation of transcription, DNA-templa…	--	--	GO:0005488//GO:0003676//GO:0097159//GO:0003674//GO:0003677//GO:1901363	binding//nucleic acid binding//organic cyclic compound binding//molecular_function//DNA binding//heterocyclic compound binding	--	--	-	No apical meristem (NAM) protein|No apical meristem (NAM) protein|No apical meristem (NAM) protein
AT1G02220	1	-	428814	430647	1353	7	6	0.505651	0.426743	0.505651	0.426743	0	0	-0.060177	0.92402	0.46147	FALSE	GO:0044238//GO:0019438//GO:0080090//GO:0010556//GO:0043170//GO:0032774//GO:0034641//GO:0009987//GO:0044271//GO:0006725//GO:0071704//GO:2000112//GO:0065007//GO:0097659//GO:0006139//GO:1901360//GO:0050789//GO:0009058//GO:0010468//GO:0050794//GO:0016070//GO:0008152//GO:0044249//GO:2001141//GO:0060255//GO:0031326//GO:0018130//GO:1903506//GO:0006355//GO:0008150//GO:0051252//GO:0051171//GO:0031323//GO:…	primary metabolic process//aromatic compound biosynthetic process//regulation of primary metabolic process//regulation of macromolecule biosynthetic process//macromolecule metabolic process//RNA biosynthetic process//cellular nitrogen compound metabolic process//cellular process//cellular nitrogen compound biosynthetic process//cellular aromatic compound metabolic process//organic substance metab…	--	--	GO:0003677//GO:1901363//GO:0005488//GO:0003674//GO:0097159//GO:0003676	DNA binding//heterocyclic compound binding//binding//molecular_function//organic cyclic compound binding//nucleic acid binding	--	--	ANAC003	No apical meristem (NAM) protein|No apical meristem (NAM) protein|No apical meristem (NAM) protein
AT1G02228	1	-	433031	433819	789	20	0	2.47744	0	2.47744	0	1.75866	0	NA	NA	NA	NA	--	--	--	--	--	--	--	--	--	--
AT1G02230	1	-	435174	436776	1081	54	6	4.88224	0.534119	4.88224	0.534119	4.74837	0	2.8874	0.03817	0.052005	FALSE	GO:0006725//GO:2000112//GO:0065007//GO:0097659//GO:0071704//GO:0050789//GO:0022610//GO:0009058//GO:1901360//GO:0006139//GO:0008152//GO:0016070//GO:0050794//GO:0010468//GO:0044238//GO:0019438//GO:0010556//GO:0080090//GO:0034641//GO:0009987//GO:0043170//GO:0032774//GO:0007155//GO:0044271//GO:0090304//GO:0009059//GO:0019222//GO:0044237//GO:1901576//GO:0046483//GO:0010467//GO:0006807//GO:0044260//GO:…	cellular aromatic compound metabolic process//regulation of cellular macromolecule biosynthetic process//biological regulation//nucleic acid-templated transcription//organic substance metabolic process//regulation of biological process//biological adhesion//biosynthetic process//organic cyclic compound metabolic process//nucleobase-containing compound metabolic process//metabolic process//RNA met…	--	--	GO:1901363//GO:0003677//GO:0003674//GO:0097159//GO:0003676//GO:0005488	heterocyclic compound binding//DNA binding//molecular_function//organic cyclic compound binding//nucleic acid binding//binding	--	--	ANAC004	No apical meristem (NAM) protein|No apical meristem (NAM) protein|No apical meristem (NAM) protein
AT1G02250	1	-	437951	439559	1089	0	1	0	0.0883659	0	0.0883659	0	0	NA	NA	NA	NA	GO:1901576//GO:0010467//GO:0006807//GO:0046483//GO:0044260//GO:0019219//GO:0090304//GO:0009059//GO:0019222//GO:0044237//GO:0031323//GO:0051171//GO:0009889//GO:0051252//GO:0008150//GO:0034645//GO:0034654//GO:0006351//GO:1901362//GO:0031326//GO:0060255//GO:0044249//GO:2001141//GO:0006355//GO:0018130//GO:1903506//GO:0009058//GO:0050789//GO:0006139//GO:1901360//GO:0008152//GO:0010468//GO:0016070//GO:…	organic substance biosynthetic process//gene expression//nitrogen compound metabolic process//heterocycle metabolic process//cellular macromolecule metabolic process//regulation of nucleobase-containing compound metabolic process//nucleic acid metabolic process//macromolecule biosynthetic process//regulation of metabolic process//cellular metabolic process//regulation of cellular metabolic proces…	--	--	GO:0003676//GO:0003674//GO:0097159//GO:0005488//GO:1901363//GO:0003677	nucleic acid binding//molecular_function//organic cyclic compound binding//binding//heterocyclic compound binding//DNA binding	--	--	anac005	No apical meristem (NAM) protein|No apical meristem (NAM) protein|No apical meristem (NAM) protein
AT1G02260	1	-	440441	442877	2146	106	226	4.82755	10.1342	4.82755	10.1342	9.32087	24.1725	-1.3748	0.041622	0.055755	FALSE	GO:0015700//GO:0055085//GO:0006810//GO:0008150//GO:1902578//GO:0006820//GO:0030001//GO:0006811//GO:0015672//GO:0044765//GO:0015698//GO:0006814//GO:0009987//GO:0051179//GO:0006812//GO:0044763//GO:0044699//GO:0051234	arsenite transport//transmembrane transport//transport//biological_process//single-organism localization//anion transport//metal ion transport//ion transport//monovalent inorganic cation transport//single-organism transport//inorganic anion transport//sodium ion transport//cellular process//localization//cation transport//single-organism cellular process//single-organism process//establishment of…	GO:0016021//GO:0016020//GO:0031224//GO:0005575//GO:0044425	integral component of membrane//membrane//intrinsic component of membrane//cellular_component//membrane part	GO:0015491//GO:0003674//GO:0022804//GO:0005215//GO:0015077//GO:0022857//GO:0046873//GO:0008509//GO:0005451//GO:0008324//GO:0015298//GO:0022891//GO:0015385//GO:0015297//GO:0015075//GO:0015299//GO:0015081//GO:0015105//GO:0015078//GO:0015291//GO:0022892//GO:0022890//GO:0015103	cation:cation antiporter activity//molecular_function//active transmembrane transporter activity//transporter activity//monovalent inorganic cation transmembrane transporter activity//transmembrane transporter activity//metal ion transmembrane transporter activity//anion transmembrane transporter activity//monovalent cation:proton antiporter activity//cation transmembrane transporter activity//so…	--	--	-	Citrate transporter-like domain
AT1G02270	1	-	443149	446235	1645	1026	1317	60.9582	77.0429	60.9582	77.0429	90.219	140.863	-0.64279	0.077881	0.089682	FALSE	--	--	--	--	--	--	--	--	-	EF-hand-like domain|Endonuclease/exonuclease/phosphatase|Endonuclease/exonuclease/phosphatase|Endonuclease/exonuclease/phosphatase|Calcium-binding EF-hand
AT1G02280	1	-	448463	450426	1173	433	357	36.2633	29.4381	36.2633	29.4381	38.0749	38.1839	-0.0041266	0.36124	0.26382	FALSE	GO:0044237//GO:0019222//GO:0009059//GO:0051716//GO:0007049//GO:0090304//GO:0019219//GO:0044700//GO:0044260//GO:0007264//GO:0046483//GO:0010467//GO:0006807//GO:0051301//GO:1901576//GO:1903506//GO:0018130//GO:0006355//GO:2001141//GO:0044249//GO:0060255//GO:0031326//GO:0050896//GO:0023052//GO:1901362//GO:0006351//GO:0034654//GO:0034645//GO:0008150//GO:0051252//GO:0009889//GO:0031323//GO:0051171//GO:…	cellular metabolic process//regulation of metabolic process//macromolecule biosynthetic process//cellular response to stimulus//cell cycle//nucleic acid metabolic process//regulation of nucleobase-containing compound metabolic process//single organism signaling//cellular macromolecule metabolic process//small GTPase mediated signal transduction//heterocycle metabolic process//gene expression//nit…	GO:0044464//GO:0005575//GO:0044425//GO:0016020//GO:0031224//GO:0016021//GO:0005622//GO:0005623	cell part//cellular_component//membrane part//membrane//intrinsic component of membrane//integral component of membrane//intracellular//cell	GO:0097159//GO:0035639//GO:0003924//GO:0016779//GO:0016775//GO:0003674//GO:0043167//GO:0004872//GO:0016462//GO:0003676//GO:0038023//GO:0043168//GO:0017111//GO:0003968//GO:0016740//GO:0016787//GO:0030554//GO:0016773//GO:0005488//GO:1901265//GO:0004673//GO:0000166//GO:0005524//GO:0004871//GO:0034062//GO:0016887//GO:0016772//GO:0003723//GO:0032559//GO:0060089//GO:0032561//GO:0036094//GO:0032550//GO:…	organic cyclic compound binding//purine ribonucleoside triphosphate binding//GTPase activity//nucleotidyltransferase activity//phosphotransferase activity, nitrogenous group as acceptor//molecular_function//ion binding//receptor activity//pyrophosphatase activity//nucleic acid binding//signaling receptor activity//anion binding//nucleoside-triphosphatase activity//RNA-directed RNA polymerase acti…	--	--	TOC33	AIG1|Chloroplast protein import component Toc34|Chloroplast protein import component Toc34|P-loop containing nucleoside triphosphate hydrolase|P-loop containing nucleoside triphosphate hydrolase|AIG1|Chloroplast protein import component Toc34|Chloroplast protein import component Toc34|P-loop containing nucleoside triphosphate hydrolase|P-loop containing nucleoside triphosphate hydrolase
AT1G02290	1	-	450527	452737	1695	23	37	1.3262	2.10061	1.3262	2.10061	2.02245	3.95744	-0.96846	0.58334	0.35359	FALSE	--	--	--	--	--	--	--	--	-	Nuclear factor related to kappa-B-binding protein
AT1G02300	1	+	453288	455463	1227	99	257	7.88572	20.1558	7.88572	20.1558	8.70534	27.4882	-1.6588	0.0088652	0.016294	FALSE	GO:0008150//GO:0019538//GO:0006508//GO:0044238//GO:0043170//GO:0071704//GO:0008152	biological_process//protein metabolic process//proteolysis//primary metabolic process//macromolecule metabolic process//organic substance metabolic process//metabolic process	--	--	GO:0008234//GO:0016787//GO:0070011//GO:0003674//GO:0008233//GO:0003824	cysteine-type peptidase activity//hydrolase activity//peptidase activity, acting on L-amino acid peptides//molecular_function//peptidase activity//catalytic activity	--	--	-	Cysteine peptidase, histidine active site|Peptidase C1A, propeptide|Peptidase C1A, papain C-terminal|Peptidase C1A, papain C-terminal|Peptidase C1A, papain C-terminal|Peptidase C1A, papain|Peptidase C1A, cathepsin B
AT1G02305	1	+	455688	458164	1407	810	666	56.2654	45.5504	56.2654	45.5504	71.2255	71.2339	-0.00016979	0.20611	0.18124	FALSE	GO:0008150//GO:0006508//GO:0019538//GO:0043170//GO:0044238//GO:0008152//GO:0071704	biological_process//proteolysis//protein metabolic process//macromolecule metabolic process//primary metabolic process//metabolic process//organic substance metabolic process	--	--	GO:0070011//GO:0016787//GO:0008234//GO:0008233//GO:0003674//GO:0003824	peptidase activity, acting on L-amino acid peptides//hydrolase activity//cysteine-type peptidase activity//peptidase activity//molecular_function//catalytic activity	--	--	-	Cysteine peptidase, histidine active site|Peptidase C1A, propeptide|Peptidase C1A, papain C-terminal|Peptidase C1A, papain C-terminal|Peptidase C1A, papain C-terminal|Cysteine peptidase, cysteine active site|Peptidase C1A, papain|Peptidase C1A, cathepsin B
AT1G02310	1	-	458133	460696	1390	81	2	5.69536	0.138461	5.69536	0.138461	7.12255	0	5.0573	0.0034104	0.0073155	FALSE	GO:0008152//GO:0006811//GO:0016070//GO:0009058//GO:1901360//GO:0006139//GO:0006725//GO:0071704//GO:0097659//GO:0015672//GO:0044765//GO:0051179//GO:0006812//GO:0044271//GO:0034641//GO:0009987//GO:0043170//GO:0032774//GO:0005975//GO:0051234//GO:0015992//GO:0044699//GO:0044238//GO:0019438//GO:0044260//GO:1901576//GO:0046483//GO:0006807//GO:0010467//GO:0006810//GO:0006818//GO:0044237//GO:0090304//GO:…	metabolic process//ion transport//RNA metabolic process//biosynthetic process//organic cyclic compound metabolic process//nucleobase-containing compound metabolic process//cellular aromatic compound metabolic process//organic substance metabolic process//nucleic acid-templated transcription//monovalent inorganic cation transport//single-organism transport//localization//cation transport//cellular…	GO:0044279//GO:0044215//GO:0044423//GO:0033643//GO:0005575//GO:0016020//GO:0019012//GO:0044218//GO:0055036//GO:0044217//GO:0043657//GO:0044216//GO:0018995//GO:0033644	other organism membrane//other organism//virion part//host cell part//cellular_component//membrane//virion//other organism cell membrane//virion membrane//other organism part//host cell//other organism cell//host//host cell membrane	GO:0003899//GO:0003824//GO:0015075//GO:0022891//GO:1901363//GO:0016772//GO:0015078//GO:0003677//GO:0022890//GO:0022892//GO:0003676//GO:0004553//GO:0097159//GO:0005215//GO:0003674//GO:0016779//GO:0015077//GO:0034062//GO:0022857//GO:0008324//GO:0016740//GO:0005488//GO:0016798//GO:0016787	DNA-directed RNA polymerase activity//catalytic activity//ion transmembrane transporter activity//substrate-specific transmembrane transporter activity//heterocyclic compound binding//transferase activity, transferring phosphorus-containing groups//hydrogen ion transmembrane transporter activity//DNA binding//inorganic cation transmembrane transporter activity//substrate-specific transporter acti…	--	--	MAN1	Glycoside hydrolase, superfamily|Glycoside hydrolase, family 5|Glycoside hydrolase, catalytic domain
AT1G02320	1	+	461828	461974	147	0	0	0	0	0	0	NA	NA	NA	NA	NA	NA	--	--	--	--	--	--	--	--	-	-
AT1G02330	1	-	462075	463612	1058	158	125	14.5956	11.3694	14.5956	11.3694	13.8934	13.3697	0.055427	0.51317	0.32706	FALSE	--	--	--	--	--	--	--	--	-	Hepatocellular carcinoma-associated antigen 59|Hepatocellular carcinoma-associated antigen 59
AT1G02335	1	-	463855	464924	832	131	1	15.3886	0.115662	15.3886	0.115662	11.5192	0	6.7509	0.00025854	0.00077822	UP	GO:0044699//GO:0044763//GO:0044711//GO:0045333//GO:0009987//GO:0044710//GO:0071704//GO:0009058//GO:0008152//GO:0043446//GO:0044249//GO:0043447//GO:0008150//GO:0015947//GO:0015980//GO:0009061//GO:0015948//GO:0015975//GO:0055114//GO:0044237//GO:0006091//GO:1901576	single-organism process//single-organism cellular process//single-organism biosynthetic process//cellular respiration//cellular process//single-organism metabolic process//organic substance metabolic process//biosynthetic process//metabolic process//cellular alkane metabolic process//cellular biosynthetic process//alkane biosynthetic process//biological_process//methane metabolic process//energy …	--	--	GO:0003824//GO:0050524//GO:0016740//GO:0003674//GO:0050497//GO:0016782//GO:0045735	catalytic activity//coenzyme-B sulfoethylthiotransferase activity//transferase activity//molecular_function//transferase activity, transferring alkylthio groups//transferase activity, transferring sulfur-containing groups//nutrient reservoir activity	GL22; germin-like protein subfamily 2 member 2	http://www.genome.jp/dbget-bin/www_bget?ath:AT1G02335	GL22	Germin, manganese binding site|RmlC-like cupin domain|Cupin 1|Cupin 1|Germin|RmlC-like jelly roll fold
AT1G02340	1	-	465718	467844	1253	58	5	4.52405	0.384	4.52405	0.384	5.1001	0	3.2535	0.024601	0.036883	FALSE	--	--	--	--	--	--	--	--	HFR1	Myc-type, basic helix-loop-helix (bHLH) domain|Myc-type, basic helix-loop-helix (bHLH) domain|Myc-type, basic helix-loop-helix (bHLH) domain|Myc-type, basic helix-loop-helix (bHLH) domain|Myc-type, basic helix-loop-helix (bHLH) domain
AT1G02350	1	+	469818	470693	423	2	12	0.462105	2.72994	0.462105	2.72994	0	1.28349	-2.8675	0.38532	0.27437	FALSE	--	--	--	--	--	--	--	--	-	-
AT1G02360	1	-	471990	473160	1011	547	145	52.8795	13.8016	52.8795	13.8016	48.0992	15.5089	1.6329	6.4333e-07	3.2239e-06	UP	GO:0006032//GO:0009987//GO:0043170//GO:1901135//GO:1901072//GO:0008152//GO:1901575//GO:0009057//GO:0016998//GO:0009056//GO:0071704//GO:0006026//GO:0006040//GO:1901564//GO:0044248//GO:0008150//GO:1901071//GO:0044260//GO:0071554//GO:0006807//GO:0046348//GO:0044237//GO:1901565//GO:0006022//GO:0044036//GO:0006030//GO:1901136	chitin catabolic process//cellular process//macromolecule metabolic process//carbohydrate derivative metabolic process//glucosamine-containing compound catabolic process//metabolic process//organic substance catabolic process//macromolecule catabolic process//cell wall macromolecule catabolic process//catabolic process//organic substance metabolic process//aminoglycan catabolic process//amino sug…	--	--	GO:0003824//GO:0016798//GO:0016787//GO:0004553//GO:0004568//GO:0003674	catalytic activity//hydrolase activity, acting on glycosyl bonds//hydrolase activity//hydrolase activity, hydrolyzing O-glycosyl compounds//chitinase activity//molecular_function	putative chitinase	http://www.genome.jp/dbget-bin/www_bget?ath:AT1G02360	-	Lysozyme-like domain|Glycoside hydrolase, family 19|Glycoside hydrolase, family 19, catalytic|Glycoside hydrolase, family 19, catalytic|Glycoside hydrolase, family 19, catalytic
AT1G02370	1	+	474500	476511	1758	32	23	1.77902	1.25899	1.77902	1.25899	2.81385	2.46003	0.19387	0.69087	0.39241	FALSE	GO:0071704//GO:0044710//GO:0009058//GO:0043446//GO:0008152//GO:0044763//GO:0044699//GO:0045333//GO:0044711//GO:0009987//GO:0015948//GO:0044237//GO:0055114//GO:0015975//GO:1901576//GO:0006091//GO:0043447//GO:0044249//GO:0015980//GO:0015947//GO:0008150//GO:0009061	organic substance metabolic process//single-organism metabolic process//biosynthetic process//cellular alkane metabolic process//metabolic process//single-organism cellular process//single-organism process//cellular respiration//single-organism biosynthetic process//cellular process//methanogenesis//cellular metabolic process//oxidation-reduction process//energy derivation by oxidation of reduced…	GO:0031224//GO:0016020//GO:0044425//GO:0005575//GO:0016021	intrinsic component of membrane//membrane//membrane part//cellular_component//integral component of membrane	GO:0008172//GO:0042086//GO:0003824//GO:0005515//GO:0016741//GO:0003674//GO:0030269//GO:0005488//GO:0008168//GO:0016740	S-methyltransferase activity//5-methyl-5,6,7,8-tetrahydromethanopterin-dependent methyltransferase activity//catalytic activity//protein binding//transferase activity, transferring one-carbon groups//molecular_function//tetrahydromethanopterin S-methyltransferase activity//binding//methyltransferase activity//transferase activity	--	--	-	Pentatricopeptide repeat|Pentatricopeptide repeat|Tetratricopeptide-like helical
AT1G02380	1	+	477000	478971	1121	0	1	0	0.0858434	0	0.0858434	0	0	NA	NA	NA	NA	--	--	--	--	--	--	--	--	-	-
AT1G02390	1	+	480852	483292	1791	389	360	21.2278	19.3428	21.2278	19.3428	34.2058	38.5048	-0.1708	0.69119	0.39251	FALSE	GO:0008152//GO:0008150	metabolic process//biological_process	--	--	GO:0003824//GO:0016740//GO:0016746//GO:0003674	catalytic activity//transferase activity//transferase activity, transferring acyl groups//molecular_function	--	--	ATGPAT2	Phospholipid/glycerol acyltransferase|Phospholipid/glycerol acyltransferase
AT1G02391	1	-	483764	483919	156	0	0	0	0	0	0	NA	NA	NA	NA	NA	NA	--	--	--	--	--	--	--	--	-	-
AT1G02400	1	+	486801	489577	1339	4065	1883	296.709	135.326	296.709	135.326	357.447	201.402	0.82765	7.5386e-20	1.0878e-18	FALSE	--	--	--	--	--	--	--	--	ATGA2OX4	Non-haem dioxygenase N-terminal domain|Oxoglutarate/iron-dependent dioxygenase|Oxoglutarate/iron-dependent dioxygenase|Isopenicillin N synthase-like
AT1G02405	1	-	489979	490505	527	0	3	0	0.547801	0	0.547801	0	0	NA	NA	NA	NA	--	--	GO:0032991//GO:0043234//GO:0071203//GO:0005737//GO:0005623//GO:0005622//GO:0044444//GO:0005575//GO:0044424//GO:0044464	macromolecular complex//protein complex//WASH complex//cytoplasm//cell//intracellular//cytoplasmic part//cellular_component//intracellular part//cell part	--	--	--	--	-	-
AT1G02410	1	+	490925	492926	1176	263	228	21.8574	18.6569	21.8574	18.6569	23.1263	24.3864	-0.076541	0.58432	0.35399	FALSE	--	--	--	--	GO:0043169//GO:0046872//GO:0005488//GO:0005507//GO:0046914//GO:0043167//GO:0003674	cation binding//metal ion binding//binding//copper ion binding//transition metal ion binding//ion binding//molecular_function	--	--	COX11	Cytochrome c oxidase assembly protein CtaG/Cox11, domain|Cytochrome c oxidase assembly protein CtaG/Cox11, domain|Cytochrome c oxidase assembly protein CtaG/Cox11|Cytochrome c oxidase assembly protein CtaG/Cox11|Cytochrome c oxidase assembly protein CtaG/Cox11
AT1G02420	1	+	493683	495158	1476	21	10	1.39054	0.651968	1.39054	0.651968	1.84659	1.06958	0.78782	0.52431	0.33155	FALSE	GO:0044237//GO:0055114//GO:0033014//GO:1901576//GO:0006807//GO:0046483//GO:0018130//GO:0044249//GO:1901362//GO:1901564//GO:0008150//GO:0071704//GO:0044710//GO:0006725//GO:0033013//GO:0008152//GO:0009058//GO:1901566//GO:1901360//GO:0044699//GO:0019438//GO:0044271//GO:0009987//GO:0034641	cellular metabolic process//oxidation-reduction process//tetrapyrrole biosynthetic process//organic substance biosynthetic process//nitrogen compound metabolic process//heterocycle metabolic process//heterocycle biosynthetic process//cellular biosynthetic process//organic cyclic compound biosynthetic process//organonitrogen compound metabolic process//biological_process//organic substance metabol…	--	--	GO:0097159//GO:0003674//GO:0016491//GO:0048037//GO:0016620//GO:0005488//GO:0000166//GO:1901265//GO:0050662//GO:0003824//GO:0036094//GO:1901363//GO:0050661//GO:0016903//GO:0008883	organic cyclic compound binding//molecular_function//oxidoreductase activity//cofactor binding//oxidoreductase activity, acting on the aldehyde or oxo group of donors, NAD or NADP as acceptor//binding//nucleotide binding//nucleoside phosphate binding//coenzyme binding//catalytic activity//small molecule binding//heterocyclic compound binding//NADP binding//oxidoreductase activity, acting on the a…	--	--	-	Pentatricopeptide repeat|Pentatricopeptide repeat|Pentatricopeptide repeat|Pentatricopeptide repeat
AT1G02430	1	-	495050	496062	698	82	13	11.4818	1.79226	11.4818	1.79226	7.21049	1.39045	2.3745	0.019107	0.030179	FALSE	GO:0044699//GO:0044763//GO:0044238//GO:0005975//GO:0005996//GO:0009987//GO:0007165//GO:0007154//GO:0044710//GO:0019318//GO:0071704//GO:0065007//GO:0035556//GO:0050789//GO:0008152//GO:0050794//GO:0050896//GO:0008150//GO:0044281//GO:0023052//GO:0051716//GO:0006000//GO:0007264//GO:0044700//GO:0044723	single-organism process//single-organism cellular process//primary metabolic process//carbohydrate metabolic process//monosaccharide metabolic process//cellular process//signal transduction//cell communication//single-organism metabolic process//hexose metabolic process//organic substance metabolic process//biological regulation//intracellular signal transduction//regulation of biological process…	GO:0005575//GO:0005623//GO:0005622//GO:0044464	cellular_component//cell//intracellular//cell part	GO:0032553//GO:0019001//GO:0017076//GO:0097367//GO:0032549//GO:0001882//GO:0016301//GO:0032561//GO:0032559//GO:0016772//GO:0032555//GO:0001883//GO:0005525//GO:1901363//GO:0003824//GO:0032550//GO:0036094//GO:0003873//GO:0005488//GO:0016773//GO:0030554//GO:0016740//GO:0005524//GO:0000166//GO:1901265//GO:0003674//GO:0035639//GO:0097159//GO:0043168//GO:0019200//GO:0043167//GO:0008443	ribonucleotide binding//guanyl nucleotide binding//purine nucleotide binding//carbohydrate derivative binding//ribonucleoside binding//nucleoside binding//kinase activity//guanyl ribonucleotide binding//adenyl ribonucleotide binding//transferase activity, transferring phosphorus-containing groups//purine ribonucleotide binding//purine nucleoside binding//GTP binding//heterocyclic compound binding…	--	--	ATARFD1B	Small GTPase superfamily, ARF type|Small GTPase superfamily, ARF type|Small GTPase superfamily, ARF/SAR type|Small GTPase superfamily, ARF/SAR type|P-loop containing nucleoside triphosphate hydrolase|P-loop containing nucleoside triphosphate hydrolase
AT1G02440	1	-	496586	497479	573	0	13	0	2.18324	0	2.18324	0	1.39045	NA	NA	NA	NA	GO:0023052//GO:0009987//GO:0007165//GO:0008150//GO:0044763//GO:0050896//GO:0044699//GO:0044700//GO:0050794//GO:0050789//GO:0007264//GO:0035556//GO:0065007//GO:0007154//GO:0051716	signaling//cellular process//signal transduction//biological_process//single-organism cellular process//response to stimulus//single-organism process//single organism signaling//regulation of cellular process//regulation of biological process//small GTPase mediated signal transduction//intracellular signal transduction//biological regulation//cell communication//cellular response to stimulus	GO:0005622//GO:0005623//GO:0005575//GO:0044464	intracellular//cell//cellular_component//cell part	GO:1901265//GO:0000166//GO:0032549//GO:0001882//GO:0017076//GO:0097367//GO:0019001//GO:0032553//GO:0005488//GO:0032550//GO:0043167//GO:0036094//GO:0032555//GO:0043168//GO:0001883//GO:0005525//GO:1901363//GO:0097159//GO:0035639//GO:0003674//GO:0032561	nucleoside phosphate binding//nucleotide binding//ribonucleoside binding//nucleoside binding//purine nucleotide binding//carbohydrate derivative binding//guanyl nucleotide binding//ribonucleotide binding//binding//purine ribonucleoside binding//ion binding//small molecule binding//purine ribonucleotide binding//anion binding//purine nucleoside binding//GTP binding//heterocyclic compound binding//…	--	--	ATARFD1A	Small GTPase superfamily, ARF type|Small GTPase superfamily, ARF type|Small GTPase superfamily, ARF/SAR type|Small GTPase superfamily|P-loop containing nucleoside triphosphate hydrolase|P-loop containing nucleoside triphosphate hydrolase
AT1G02450	1	-	497976	498516	541	0	17	0	3.02388	0	3.02388	0	1.81828	NA	NA	NA	NA	GO:0006397//GO:0016070//GO:0008152//GO:1901360//GO:0006139//GO:0006725//GO:0071704//GO:0043170//GO:0034641//GO:0009987//GO:0006396//GO:0044238//GO:0000398//GO:0008380//GO:0044260//GO:0046483//GO:0010467//GO:0006807//GO:0044237//GO:0016071//GO:0090304//GO:0000377//GO:0000375//GO:0008150	mRNA processing//RNA metabolic process//metabolic process//organic cyclic compound metabolic process//nucleobase-containing compound metabolic process//cellular aromatic compound metabolic process//organic substance metabolic process//macromolecule metabolic process//cellular nitrogen compound metabolic process//cellular process//RNA processing//primary metabolic process//mRNA splicing, via splic…	GO:1990904//GO:0005634//GO:0032991//GO:0044446//GO:0005681//GO:0005622//GO:0005623//GO:0043231//GO:0005575//GO:0044424//GO:0044422//GO:0043229//GO:0043227//GO:0044464//GO:0044428//GO:0030529//GO:0043226	ribonucleoprotein complex//nucleus//macromolecular complex//intracellular organelle part//spliceosomal complex//intracellular//cell//intracellular membrane-bounded organelle//cellular_component//intracellular part//organelle part//intracellular organelle//membrane-bounded organelle//cell part//nuclear part//intracellular ribonucleoprotein complex//organelle	--	--	--	--	NIMIN1	-
AT1G02460	1	-	504673	507204	1805	37	11	2.00344	0.586446	2.00344	0.586446	3.25351	1.17654	1.4675	0.22304	0.19141	FALSE	GO:1902578//GO:0008150//GO:0030001//GO:0055085//GO:0006810//GO:0009987//GO:0051179//GO:0006812//GO:0044699//GO:0044763//GO:0044238//GO:0005975//GO:0051234//GO:0008152//GO:0006811//GO:0044765//GO:0071704	single-organism localization//biological_process//metal ion transport//transmembrane transport//transport//cellular process//localization//cation transport//single-organism process//single-organism cellular process//primary metabolic process//carbohydrate metabolic process//establishment of localization//metabolic process//ion transport//single-organism transport//organic substance metabolic proc…	GO:0016020//GO:0005575	membrane//cellular_component	GO:0022857//GO:0004650//GO:0046873//GO:0005488//GO:0016798//GO:0016787//GO:0008324//GO:0004553//GO:0008430//GO:0003674//GO:0005215//GO:0022890//GO:0022892//GO:0003824//GO:0015075//GO:0022891	transmembrane transporter activity//polygalacturonase activity//metal ion transmembrane transporter activity//binding//hydrolase activity, acting on glycosyl bonds//hydrolase activity//cation transmembrane transporter activity//hydrolase activity, hydrolyzing O-glycosyl compounds//selenium binding//molecular_function//transporter activity//inorganic cation transmembrane transporter activity//subs…	--	--	-	Pectin lyase fold/virulence factor|Parallel beta-helix repeat|Glycoside hydrolase, family 28|Pectin lyase fold
AT1G02470	1	-	511765	513624	865	27	19	3.06843	2.12602	3.06843	2.12602	2.37418	2.0322	0.22439	0.6998	0.39557	FALSE	--	--	--	--	--	--	--	--	-	Streptomyces cyclase/dehydrase|START-like domain|Streptomyces cyclase/dehydrase|START-like domain
AT1G02475	1	-	513843	515404	929	398	434	41.8715	44.9559	41.8715	44.9559	34.9972	46.4197	-0.4075	0.74899	0.41069	FALSE	--	--	--	--	--	--	--	--	-	Streptomyces cyclase/dehydrase|START-like domain
AT1G02480	1	+	515494	515566	73	0	0	0	0	0	0	NA	NA	NA	NA	NA	NA	--	--	--	--	--	--	--	--	--	--
AT1G02490	1	+	516618	516734	117	0	0	0	0	0	0	NA	NA	NA	NA	NA	NA	--	--	--	--	--	--	--	--	-	-
AT1G02500	1	+	518251	520437	1530	5341	2370	341.179	149.063	341.179	149.063	469.649	253.49	0.88965	1.0528e-27	2.196e-26	FALSE	GO:0046500//GO:0044237//GO:0072522//GO:1901576//GO:0046483//GO:0006807//GO:1901137//GO:0046129//GO:0042278//GO:0018130//GO:0006575//GO:0006556//GO:0046128//GO:0009108//GO:0051186//GO:0044249//GO:0034654//GO:0006732//GO:1901362//GO:1901564//GO:0009116//GO:0044281//GO:0008150//GO:0042451//GO:0071704//GO:0044710//GO:0006725//GO:0006790//GO:1901659//GO:0051188//GO:1901657//GO:0008152//GO:0055086//GO:…	S-adenosylmethionine metabolic process//cellular metabolic process//purine-containing compound biosynthetic process//organic substance biosynthetic process//heterocycle metabolic process//nitrogen compound metabolic process//carbohydrate derivative biosynthetic process//purine ribonucleoside biosynthetic process//purine nucleoside metabolic process//heterocycle biosynthetic process//cellular modi…	--	--	GO:0003674//GO:0004478//GO:0016740//GO:0003824//GO:0016765	molecular_function//methionine adenosyltransferase activity//transferase activity//catalytic activity//transferase activity, transferring alkyl or aryl (other than methyl) groups	--	--	SAM1	S-adenosylmethionine synthetase superfamily|S-adenosylmethionine synthetase, conserved site|S-adenosylmethionine synthetase, conserved site|S-adenosylmethionine synthetase, C-terminal|S-adenosylmethionine synthetase, central domain|S-adenosylmethionine synthetase, N-terminal|S-adenosylmethionine synthetase|S-adenosylmethionine synthetase|S-adenosylmethionine synthetase|S-adenosylmethionine synthe…
AT1G02510	1	-	520498	521668	1086	0	0	0	0	0	0	NA	NA	NA	NA	NA	NA	GO:0055085//GO:0006810//GO:0030001//GO:1902578//GO:0008150//GO:0006813//GO:0044765//GO:0015672//GO:0006811//GO:0044699//GO:0044763//GO:0051234//GO:0009987//GO:0051179//GO:0006812	transmembrane transport//transport//metal ion transport//single-organism localization//biological_process//potassium ion transport//single-organism transport//monovalent inorganic cation transport//ion transport//single-organism process//single-organism cellular process//establishment of localization//cellular process//localization//cation transport	GO:0031224//GO:0016020//GO:0044425//GO:0005575//GO:0016021	intrinsic component of membrane//membrane//membrane part//cellular_component//integral component of membrane	GO:0003674//GO:0005267//GO:0005215//GO:0022834//GO:0022836//GO:0022838//GO:0005249//GO:0005216//GO:0008324//GO:0022857//GO:0015077//GO:0022832//GO:0005261//GO:0046873//GO:0015079//GO:0022843//GO:0005242//GO:0015075//GO:0022891//GO:0015267//GO:0015276//GO:0005244//GO:0022890//GO:0022892//GO:0022803	molecular_function//potassium channel activity//transporter activity//ligand-gated channel activity//gated channel activity//substrate-specific channel activity//voltage-gated potassium channel activity//ion channel activity//cation transmembrane transporter activity//transmembrane transporter activity//monovalent inorganic cation transmembrane transporter activity//voltage-gated channel activity…	--	--	KCO4	Ion transport 2|Two pore domain potassium channel
AT1G02520	1	+	523651	528745	3871	124	2	3.13076	0.0497186	3.13076	0.0497186	10.9037	0	5.6716	0.00028323	0.00084224	UP	GO:0044763//GO:0044699//GO:0051234//GO:0009987//GO:0051179//GO:0044765//GO:0008150//GO:1902578//GO:0006810//GO:0055085	single-organism cellular process//single-organism process//establishment of localization//cellular process//localization//single-organism transport//biological_process//single-organism localization//transport//transmembrane transport	GO:0019012//GO:0016020//GO:0031224//GO:0005575//GO:0044425//GO:0044423//GO:0016021//GO:0019028	virion//membrane//intrinsic component of membrane//cellular_component//membrane part//virion part//integral component of membrane//viral capsid	GO:0019001//GO:0016818//GO:0032553//GO:0097367//GO:0017076//GO:0032549//GO:0001882//GO:0016817//GO:0016301//GO:0016820//GO:0032561//GO:0016887//GO:0042623//GO:0015405//GO:0016772//GO:0032559//GO:0005525//GO:1901363//GO:0032555//GO:0001883//GO:0036094//GO:0032550//GO:0003824//GO:0043492//GO:0030554//GO:0016787//GO:0005488//GO:0017111//GO:0016740//GO:0005524//GO:0022857//GO:0042626//GO:1901265//GO:…	guanyl nucleotide binding//hydrolase activity, acting on acid anhydrides, in phosphorus-containing anhydrides//ribonucleotide binding//carbohydrate derivative binding//purine nucleotide binding//ribonucleoside binding//nucleoside binding//hydrolase activity, acting on acid anhydrides//kinase activity//hydrolase activity, acting on acid anhydrides, catalyzing transmembrane movement of substances//…	PGP11; P-glycoprotein 11; K05658 ATP-binding cassette, subfamily B (MDR/TAP), member 1 [EC:3.6.3.44]	http://www.genome.jp/dbget-bin/www_bget?ath:AT1G02520	PGP11	ABC transporter, conserved site|ABC transporter, transmembrane domain, type 1|ABC transporter, transmembrane domain, type 1|AAA+ ATPase domain|ABC transporter-like|ABC transporter-like|ABC transporter, transmembrane domain|P-loop containing nucleoside triphosphate hydrolase|P-loop containing nucleoside triphosphate hydrolase
AT1G02530	1	+	529795	534677	3998	0	0	0	0	0	0	NA	NA	NA	NA	NA	NA	GO:0050794//GO:0050789//GO:0065007//GO:0044765//GO:0007154//GO:0051179//GO:0007165//GO:0009987//GO:0051234//GO:0044763//GO:0007186//GO:0044699//GO:0044700//GO:0055085//GO:0006810//GO:0051716//GO:0023052//GO:0008150//GO:1902578//GO:0050896	regulation of cellular process//regulation of biological process//biological regulation//single-organism transport//cell communication//localization//signal transduction//cellular process//establishment of localization//single-organism cellular process//G-protein coupled receptor signaling pathway//single-organism process//single organism signaling//transmembrane transport//transport//cellular re…	GO:0016021//GO:0005575//GO:0044425//GO:0016020//GO:0031224	integral component of membrane//cellular_component//membrane part//membrane//intrinsic component of membrane	GO:0036094//GO:0032550//GO:0043492//GO:0003824//GO:1901363//GO:0005525//GO:0001883//GO:0032555//GO:0016887//GO:0042623//GO:0015405//GO:0016772//GO:0032559//GO:0016820//GO:0032403//GO:0060089//GO:0032561//GO:0031683//GO:0016301//GO:0001882//GO:0032549//GO:0044877//GO:0016817//GO:0005515//GO:0097367//GO:0017076//GO:0016818//GO:0019001//GO:0032553//GO:0043167//GO:0016462//GO:0043168//GO:0005215//GO:…	small molecule binding//purine ribonucleoside binding//ATPase activity, coupled to movement of substances//catalytic activity//heterocyclic compound binding//GTP binding//purine nucleoside binding//purine ribonucleotide binding//ATPase activity//ATPase activity, coupled//P-P-bond-hydrolysis-driven transmembrane transporter activity//transferase activity, transferring phosphorus-containing groups/…	--	--	PGP12	ABC transporter, conserved site|ABC transporter, transmembrane domain, type 1|ABC transporter, transmembrane domain, type 1|AAA+ ATPase domain|ABC transporter-like|ABC transporter-like|ABC transporter, transmembrane domain|P-loop containing nucleoside triphosphate hydrolase|P-loop containing nucleoside triphosphate hydrolase
AT1G02540	1	-	534827	535699	873	0	0	0	0	0	0	NA	NA	NA	NA	NA	NA	--	--	--	--	--	--	--	--	-	-
AT1G02550	1	+	536483	537211	729	0	0	0	0	0	0	NA	NA	NA	NA	NA	NA	--	--	GO:0009424//GO:0005622//GO:0005623//GO:0044422//GO:0044424//GO:0044461//GO:0005575//GO:0009288//GO:0044463//GO:0044464//GO:0043228//GO:0042995//GO:0043226	bacterial-type flagellum hook//intracellular//cell//organelle part//intracellular part//bacterial-type flagellum part//cellular_component//bacterial-type flagellum//cell projection part//cell part//non-membrane-bounded organelle//cell projection//organelle	GO:0003824//GO:0016788//GO:0030234//GO:0003674//GO:0004857//GO:0030599//GO:0016787//GO:0052689//GO:0098772	catalytic activity//hydrolase activity, acting on ester bonds//enzyme regulator activity//molecular_function//enzyme inhibitor activity//pectinesterase activity//hydrolase activity//carboxylic ester hydrolase activity//molecular function regulator	--	--	-	Pectinesterase inhibitor|Pectinesterase inhibitor|Pectinesterase inhibitor|Pectinesterase inhibitor|Pectinesterase inhibitor
AT1G02560	1	+	537860	540109	1341	2584	3455	188.328	247.932	188.328	247.932	227.218	369.539	-0.70165	0.00090193	0.002346	FALSE	--	--	--	--	--	--	--	--	CLPP5	ClpP/TepA|ClpP/TepA|ClpP, active site|ClpP, active site|ClpP|ClpP|ClpP/crotonase-like domain|ClpP/crotonase-like domain
AT1G02570	1	+	541335	542240	906	0	0	0	0	0	0	NA	NA	NA	NA	NA	NA	--	--	--	--	--	--	--	--	-	-
AT1G02575	1	+	543110	544007	898	0	0	0	0	0	0	NA	NA	NA	NA	NA	NA	--	--	--	--	--	--	--	--	-	-
AT1G02580	1	+	544783	549202	2291	0	0	0	0	0	0	NA	NA	NA	NA	NA	NA	GO:0006725//GO:2000112//GO:0065007//GO:0097659//GO:0071704//GO:0006139//GO:1901360//GO:0050789//GO:0009058//GO:0010468//GO:0016070//GO:0050794//GO:0008152//GO:0044238//GO:0019438//GO:0080090//GO:0010556//GO:0043170//GO:0032774//GO:0034641//GO:0009987//GO:0044271//GO:0009059//GO:0090304//GO:0044237//GO:0019222//GO:0010467//GO:0006807//GO:0046483//GO:1901576//GO:0019219//GO:0044260//GO:0044249//GO:…	cellular aromatic compound metabolic process//regulation of cellular macromolecule biosynthetic process//biological regulation//nucleic acid-templated transcription//organic substance metabolic process//nucleobase-containing compound metabolic process//organic cyclic compound metabolic process//regulation of biological process//biosynthetic process//regulation of gene expression//RNA metabolic pr…	GO:0044446//GO:0005634//GO:0044422//GO:0044424//GO:0044427//GO:0043229//GO:0043227//GO:0005575//GO:0043231//GO:0043232//GO:0005622//GO:0005623//GO:0044464//GO:0005694//GO:0098687//GO:0043228//GO:0000775//GO:0043226	intracellular organelle part//nucleus//organelle part//intracellular part//chromosomal part//intracellular organelle//membrane-bounded organelle//cellular_component//intracellular membrane-bounded organelle//intracellular non-membrane-bounded organelle//intracellular//cell//cell part//chromosome//chromosomal region//non-membrane-bounded organelle//chromosome, centromeric region//organelle	GO:0016772//GO:1901363//GO:0004672//GO:0003824//GO:0003677//GO:0005515//GO:0044877//GO:0016301//GO:0003682//GO:0003674//GO:0097159//GO:0004674//GO:0003676//GO:0016773//GO:0005488//GO:0016740//GO:0008384	transferase activity, transferring phosphorus-containing groups//heterocyclic compound binding//protein kinase activity//catalytic activity//DNA binding//protein binding//macromolecular complex binding//kinase activity//chromatin binding//molecular_function//organic cyclic compound binding//protein serine/threonine kinase activity//nucleic acid binding//phosphotransferase activity, alcohol group …	--	--	MEA	CXC domain|Histone-lysine N-methyltransferase, EZ|SET domain|SET domain|SET domain|SANT/Myb domain
AT1G02590	1	-	552138	552761	270	0	0	0	0	0	0	NA	NA	NA	NA	NA	NA	--	--	--	--	--	--	--	--	-	Aldehyde oxidase/xanthine dehydrogenase, molybdopterin binding|Aldehyde oxidase/xanthine dehydrogenase, molybdopterin binding|Aldehyde oxidase/xanthine dehydrogenase, molybdopterin binding
AT1G02600	1	+	552640	552711	72	0	0	0	0	0	0	NA	NA	NA	NA	NA	NA	--	--	--	--	--	--	--	--	--	--
AT1G02610	1	-	553050	555994	937	58	25	6.04977	2.56751	6.04977	2.56751	5.1001	2.67395	0.93156	0.24285	0.20257	FALSE	GO:0016053//GO:0044281//GO:0008150//GO:0044249//GO:0044255//GO:0050790//GO:0006633//GO:0072330//GO:0046394//GO:1901576//GO:0006082//GO:0019222//GO:0055114//GO:0044237//GO:0032787//GO:0009987//GO:0006629//GO:0044699//GO:0044763//GO:0043436//GO:0044238//GO:0019752//GO:0044711//GO:0009058//GO:0050789//GO:0065009//GO:0008152//GO:0008610//GO:0051336//GO:0044283//GO:0043462//GO:0044710//GO:0071704//GO:…	organic acid biosynthetic process//small molecule metabolic process//biological_process//cellular biosynthetic process//cellular lipid metabolic process//regulation of catalytic activity//fatty acid biosynthetic process//monocarboxylic acid biosynthetic process//carboxylic acid biosynthetic process//organic substance biosynthetic process//organic acid metabolic process//regulation of metabolic pr…	GO:0071944//GO:0005886//GO:0044464//GO:0005623//GO:0016020//GO:0005575	cell periphery//plasma membrane//cell part//cell//membrane//cellular_component	GO:0046872//GO:0022857//GO:0015077//GO:0008556//GO:0042626//GO:0046873//GO:0005488//GO:0016787//GO:0008324//GO:0017111//GO:0008270//GO:0016462//GO:0046914//GO:0043167//GO:0016491//GO:0015399//GO:0022804//GO:0003674//GO:0005506//GO:0005215//GO:0016817//GO:0019829//GO:0016818//GO:0015662//GO:0022890//GO:0022892//GO:0043169//GO:0042625//GO:0043492//GO:0003824//GO:0015075//GO:0022891//GO:0015079//GO:…	metal ion binding//transmembrane transporter activity//monovalent inorganic cation transmembrane transporter activity//potassium-transporting ATPase activity//ATPase activity, coupled to transmembrane movement of substances//metal ion transmembrane transporter activity//binding//hydrolase activity//cation transmembrane transporter activity//nucleoside-triphosphatase activity//zinc ion binding//py…	--	--	-	Protein of unknown function DUF3675|Zinc finger, RING-CH-type|Zinc finger, RING-CH-type|Zinc finger, RING-CH-type|Zinc finger, RING/FYVE/PHD-type
AT1G02620	1	+	557092	557986	687	0	1	0	0.140073	0	0.140073	0	0	NA	NA	NA	NA	--	--	--	--	--	--	--	--	-	Small GTPase superfamily, ARF/SAR type|Small GTPase superfamily, ARF/SAR type|Small GTPase superfamily, SAR1-type|Small GTPase superfamily, SAR1-type|Small GTPase superfamily, SAR1-type|P-loop containing nucleoside triphosphate hydrolase|P-loop containing nucleoside triphosphate hydrolase
AT1G02630	1	-	560610	562424	1609	0	0	0	0	0	0	NA	NA	NA	NA	NA	NA	GO:0051234//GO:0051179//GO:0008150//GO:0006810	establishment of localization//localization//biological_process//transport	GO:0005575//GO:0044425//GO:0016020//GO:0031224//GO:0016021	cellular_component//membrane part//membrane//intrinsic component of membrane//integral component of membrane	GO:0022892//GO:1901505//GO:0022891//GO:0003824//GO:0005337//GO:0022857//GO:0015932//GO:0009055//GO:0005215//GO:0016491//GO:0003674	substrate-specific transporter activity//carbohydrate derivative transporter activity//substrate-specific transmembrane transporter activity//catalytic activity//nucleoside transmembrane transporter activity//transmembrane transporter activity//nucleobase-containing compound transmembrane transporter activity//electron carrier activity//transporter activity//oxidoreductase activity//molecular_fun…	--	--	ETN8	Equilibrative nucleoside transporter|Equilibrative nucleoside transporter|Equilibrative nucleoside transporter|Major facilitator superfamily domain, general substrate transporter|Equilibrative nucleoside transporter|Equilibrative nucleoside transporter|Equilibrative nucleoside transporter
AT1G02640	1	+	564205	567769	2584	281	38	10.6283	1.41515	10.6283	1.41515	24.7091	4.0644	2.6039	6.0116e-06	2.5587e-05	UP	GO:0008150//GO:0005975//GO:0044238//GO:0008152//GO:0071704	biological_process//carbohydrate metabolic process//primary metabolic process//metabolic process//organic substance metabolic process	--	--	GO:0016787//GO:0016798//GO:0004553//GO:0003674//GO:0003824	hydrolase activity//hydrolase activity, acting on glycosyl bonds//hydrolase activity, hydrolyzing O-glycosyl compounds//molecular_function//catalytic activity	BXL2; probable beta-D-xylosidase 2	http://www.genome.jp/dbget-bin/www_bget?ath:AT1G02640	BXL2	Fibronectin type III-like domain|Glycoside hydrolase, superfamily|Glycoside hydrolase family 3 C-terminal domain|Glycoside hydrolase family 3 C-terminal domain|Glycoside hydrolase family 3 C-terminal domain|Glycoside hydrolase, family 3, N-terminal|Glycoside hydrolase, family 3, N-terminal|Glycoside hydrolase, family 3, N-terminal|Glycoside hydrolase family 3
AT1G02650	1	+	568704	570418	1542	36	0	2.28175	0	2.28175	0	3.16558	0	NA	NA	NA	NA	--	--	--	--	GO:0005515//GO:0005488//GO:0003674	protein binding//binding//molecular_function	--	--	-	DnaJ domain|Tetratricopeptide-like helical
AT1G02660	1	-	571955	574981	2609	1924	1874	72.0745	69.1207	72.0745	69.1207	169.183	200.439	-0.24458	0.68717	0.39092	FALSE	GO:0044260//GO:0071840//GO:0051276//GO:0007289//GO:0008152//GO:0048468//GO:0019219//GO:0022412//GO:0010468//GO:0050794//GO:0016070//GO:0048869//GO:0009058//GO:0022414//GO:1901576//GO:0043933//GO:0050789//GO:0007286//GO:0006807//GO:0010467//GO:0006139//GO:0016043//GO:1901360//GO:0046483//GO:0044710//GO:0071704//GO:2000112//GO:0097659//GO:0065007//GO:0006996//GO:0006725//GO:0019953//GO:0019222//GO:…	cellular macromolecule metabolic process//cellular component organization or biogenesis//chromosome organization//spermatid nucleus differentiation//metabolic process//cell development//regulation of nucleobase-containing compound metabolic process//cellular process involved in reproduction in multicellular organism//regulation of gene expression//regulation of cellular process//RNA metabolic pro…	GO:0005694//GO:0044464//GO:0031974//GO:0044428//GO:0005634//GO:0044446//GO:0070013//GO:0043226//GO:0043233//GO:0005623//GO:0043228//GO:0005622//GO:0043232//GO:0000228//GO:0005575//GO:0043231//GO:0031981//GO:0043227//GO:0043229//GO:0044424//GO:0044422	chromosome//cell part//membrane-enclosed lumen//nuclear part//nucleus//intracellular organelle part//intracellular organelle lumen//organelle//organelle lumen//cell//non-membrane-bounded organelle//intracellular//intracellular non-membrane-bounded organelle//nuclear chromosome//cellular_component//intracellular membrane-bounded organelle//nuclear lumen//membrane-bounded organelle//intracellular o…	GO:0003824//GO:0003676//GO:0004806//GO:1901363//GO:0097159//GO:0003674//GO:0016298//GO:0003677//GO:0016788//GO:0005488//GO:0052689//GO:0016787	catalytic activity//nucleic acid binding//triglyceride lipase activity//heterocyclic compound binding//organic cyclic compound binding//molecular_function//lipase activity//DNA binding//hydrolase activity, acting on ester bonds//binding//carboxylic ester hydrolase activity//hydrolase activity	--	--	-	Lipase, class 3|Alpha/Beta hydrolase fold|Alpha/Beta hydrolase fold
AT1G02670	1	+	576046	580299	2037	85	48	4.0783	2.26758	4.0783	2.26758	7.47428	5.13398	0.54186	0.30025	0.23444	FALSE	GO:0050877//GO:0007600//GO:0044723//GO:0046373//GO:0044707//GO:0008150//GO:0044281//GO:0019321//GO:0008152//GO:0071704//GO:0044710//GO:0032501//GO:0007606//GO:0019566//GO:0044238//GO:0044699//GO:0003008//GO:0005996//GO:0005975	neurological system process//sensory perception//single-organism carbohydrate metabolic process//L-arabinose metabolic process//single-multicellular organism process//biological_process//small molecule metabolic process//pentose metabolic process//metabolic process//organic substance metabolic process//single-organism metabolic process//multicellular organismal process//sensory perception of chem…	GO:0016020//GO:0005575	membrane//cellular_component	GO:0004553//GO:0038023//GO:0003676//GO:0043168//GO:0016462//GO:0043167//GO:0004872//GO:0003674//GO:0035639//GO:0097159//GO:0004871//GO:0005524//GO:0000166//GO:1901265//GO:0004386//GO:0030554//GO:0016787//GO:0016798//GO:0005488//GO:0017111//GO:1901363//GO:0032555//GO:0001883//GO:0036094//GO:0003824//GO:0032550//GO:0060089//GO:0032559//GO:0032549//GO:0001882//GO:0016817//GO:0046556//GO:0032553//GO:…	hydrolase activity, hydrolyzing O-glycosyl compounds//signaling receptor activity//nucleic acid binding//anion binding//pyrophosphatase activity//ion binding//receptor activity//molecular_function//purine ribonucleoside triphosphate binding//organic cyclic compound binding//signal transducer activity//ATP binding//nucleotide binding//nucleoside phosphate binding//helicase activity//adenyl nucleot…	--	--	-	Helicase, superfamily 1/2, ATP-binding domain|Helicase, superfamily 1/2, ATP-binding domain|Helicase, C-terminal|Helicase, C-terminal|Helicase, C-terminal|SNF2-related|P-loop containing nucleoside triphosphate hydrolase|P-loop containing nucleoside triphosphate hydrolase
AT1G02680	1	+	580625	582310	907	97	119	10.4524	12.6256	10.4524	12.6256	8.52948	12.728	-0.57747	0.66548	0.38304	FALSE	GO:0097659//GO:0071704//GO:0006725//GO:1901360//GO:0006139//GO:0009058//GO:0016070//GO:0008152//GO:0019438//GO:0044238//GO:0032774//GO:0043170//GO:0009987//GO:0034641//GO:0006366//GO:0044271//GO:0009059//GO:0090304//GO:0044237//GO:0046483//GO:0010467//GO:0006807//GO:1901576//GO:0044260//GO:0044249//GO:0018130//GO:0008150//GO:1901362//GO:0034654//GO:0034645//GO:0006351	nucleic acid-templated transcription//organic substance metabolic process//cellular aromatic compound metabolic process//organic cyclic compound metabolic process//nucleobase-containing compound metabolic process//biosynthetic process//RNA metabolic process//metabolic process//aromatic compound biosynthetic process//primary metabolic process//RNA biosynthetic process//macromolecule metabolic proc…	--	--	--	--	--	--	TAF13	Histone-fold|Histone-fold|Transcription initiation factor IID, 18kDa subunit|Transcription initiation factor IID, 18kDa subunit
AT1G02681	1	+	582413	582922	510	0	7	0	1.32081	0	1.32081	0	0	NA	NA	NA	NA	--	--	--	--	--	--	--	--	--	--
AT1G02690	1	+	584260	587219	1940	73	39	3.67956	1.93553	3.67956	1.93553	6.41909	4.17136	0.62185	0.3001	0.23435	FALSE	GO:0034613//GO:0051170//GO:0006606//GO:0033365//GO:0044765//GO:0071702//GO:0006605//GO:0072594//GO:0044744//GO:0015031//GO:0070727//GO:0051179//GO:0017038//GO:0044699//GO:0051234//GO:0051169//GO:1902593//GO:1902582//GO:0006886//GO:0051649//GO:0051641//GO:0006810//GO:0045184//GO:0006913//GO:0016482//GO:0008150//GO:1902578//GO:1902580//GO:0008104//GO:0046907//GO:0034504//GO:0033036	cellular protein localization//nuclear import//protein import into nucleus//protein localization to organelle//single-organism transport//organic substance transport//protein targeting//establishment of protein localization to organelle//protein targeting to nucleus//protein transport//cellular macromolecule localization//localization//protein import//single-organism process//establishment of loc…	GO:0005634//GO:0005623//GO:0005622//GO:0005737//GO:0043229//GO:0044424//GO:0043227//GO:0043231//GO:0005575//GO:0044464//GO:0043226	nucleus//cell//intracellular//cytoplasm//intracellular organelle//intracellular part//membrane-bounded organelle//intracellular membrane-bounded organelle//cellular_component//cell part//organelle	GO:0008565//GO:0005515//GO:0022892//GO:0003674//GO:0005215//GO:0005488	protein transporter activity//protein binding//substrate-specific transporter activity//molecular_function//transporter activity//binding	--	--	IMPA-6	Importin subunit alpha|Armadillo-type fold|Importin-alpha, importin-beta-binding domain|Importin-alpha, importin-beta-binding domain|Armadillo|Armadillo|Armadillo|Armadillo-like helical|Importin subunit alpha|Armadillo-type fold|Importin-alpha, importin-beta-binding domain|Importin-alpha, importin-beta-binding domain|Armadillo|Armadillo|Armadillo|Armadillo-like helical
AT1G02700	1	+	588329	589480	1030	19	34	1.80288	3.17654	1.80288	3.17654	1.67072	3.63657	-1.1221	0.52833	0.33327	FALSE	--	--	--	--	--	--	--	--	-	-
AT1G02710	1	-	589706	589996	291	22	79	7.38891	26.1244	7.38891	26.1244	1.93452	8.44967	-2.1269	0.071767	0.084254	FALSE	--	--	--	--	--	--	--	--	-	-
AT1G02720	1	+	591826	594236	1775	228	74	13.7553	4.39571	13.7553	4.39571	20.0487	7.91488	1.3409	0.0040913	0.008534	FALSE	--	--	--	--	GO:0016740//GO:0003674//GO:0016757//GO:0003824	transferase activity//molecular_function//transferase activity, transferring glycosyl groups//catalytic activity	--	--	GATL5	Glycosyl transferase, family 8|Nucleotide-diphospho-sugar transferases|Nucleotide-diphospho-sugar transferases|Glycosyl transferase, family 8|Nucleotide-diphospho-sugar transferases|Nucleotide-diphospho-sugar transferases
AT1G02730	1	-	594573	598657	3854	13	90	0.329672	2.24721	0.329672	2.24721	1.14313	9.6262	-3.074	0.013184	0.022436	FALSE	GO:0009059//GO:0006073//GO:0030243//GO:0044042//GO:0044237//GO:1901576//GO:0000271//GO:0044260//GO:0044264//GO:0044262//GO:0044723//GO:0044249//GO:0034637//GO:0051274//GO:0008150//GO:0034645//GO:0005976//GO:0071704//GO:0044710//GO:0051273//GO:0009058//GO:0009250//GO:0033692//GO:0008152//GO:0044699//GO:0044763//GO:0044238//GO:0005975//GO:0044711//GO:0016051//GO:0009987//GO:0043170//GO:0030244	macromolecule biosynthetic process//cellular glucan metabolic process//cellulose metabolic process//glucan metabolic process//cellular metabolic process//organic substance biosynthetic process//polysaccharide biosynthetic process//cellular macromolecule metabolic process//cellular polysaccharide metabolic process//cellular carbohydrate metabolic process//single-organism carbohydrate metabolic pro…	GO:0016020//GO:0005575	membrane//cellular_component	GO:0046527//GO:0003674//GO:0016760//GO:0016757//GO:0043167//GO:0005488//GO:0035251//GO:0016740//GO:0046872//GO:0043169//GO:0003824//GO:0008194//GO:0016759//GO:0016758	glucosyltransferase activity//molecular_function//cellulose synthase (UDP-forming) activity//transferase activity, transferring glycosyl groups//ion binding//binding//UDP-glucosyltransferase activity//transferase activity//metal ion binding//cation binding//catalytic activity//UDP-glycosyltransferase activity//cellulose synthase activity//transferase activity, transferring hexosyl groups	--	--	ATCSLD5	Cellulose synthase|Zinc finger, RING/FYVE/PHD-type|Nucleotide-diphospho-sugar transferases
AT1G02740	1	-	599416	602038	1319	99	165	7.33569	12.0379	7.33569	12.0379	8.70534	17.648	-1.0195	0.21627	0.18719	FALSE	--	--	--	--	--	--	--	--	-	MRG domain|MRG domain|RNA binding activity-knot of a chromodomain|Chromatin modification-related protein EAF3/MRG15|Chromo domain-like|Tudor-like, plant|Chromo domain/shadow|MRG
AT1G02750	1	+	602497	604292	1000	98	72	10.4793	7.58052	10.4793	7.58052	8.61741	7.70096	0.16222	0.51224	0.32687	FALSE	--	--	--	--	--	--	--	--	DI19-2	Drought induced 19/ RING finger protein 114|Protein dehydration-induced 19, C-terminal|Zinc finger, C2H2-like|Drought induced 19/ RING finger protein 114|Protein dehydration-induced 19, C-terminal
AT1G02760	1	+	604402	604474	73	0	0	0	0	0	0	NA	NA	NA	NA	NA	NA	--	--	--	--	--	--	--	--	--	--
AT1G02770	1	-	604873	606693	1218	4	4	0.320969	0.316028	0.320969	0.316028	0	0	-0.28257	0.99453	0.47939	FALSE	--	--	--	--	--	--	--	--	-	Protein of unknown function DUF626, Arabidopsis thaliana|Protein of unknown function DUF626, Arabidopsis thaliana
AT1G02780	1	-	607808	609465	1031	5049	2660	478.627	248.276	478.627	248.276	443.972	284.508	0.642	1.6958e-18	2.265e-17	FALSE	GO:0044238//GO:0043170//GO:0009987//GO:0034641//GO:0044271//GO:0044267//GO:0043043//GO:0006518//GO:0071704//GO:0043604//GO:0009058//GO:1901566//GO:0008152//GO:0006412//GO:0044249//GO:0008150//GO:1901564//GO:0043603//GO:0034645//GO:0009059//GO:0019538//GO:0044237//GO:0010467//GO:0006807//GO:1901576//GO:0044260	primary metabolic process//macromolecule metabolic process//cellular process//cellular nitrogen compound metabolic process//cellular nitrogen compound biosynthetic process//cellular protein metabolic process//peptide biosynthetic process//peptide metabolic process//organic substance metabolic process//amide biosynthetic process//biosynthetic process//organonitrogen compound biosynthetic process//…	GO:0043229//GO:0044424//GO:0005575//GO:0043232//GO:0005623//GO:0005622//GO:0044444//GO:0005737//GO:0032991//GO:1990904//GO:0005840//GO:0043228//GO:0043226//GO:0030529//GO:0044464	intracellular organelle//intracellular part//cellular_component//intracellular non-membrane-bounded organelle//cell//intracellular//cytoplasmic part//cytoplasm//macromolecular complex//ribonucleoprotein complex//ribosome//non-membrane-bounded organelle//organelle//intracellular ribonucleoprotein complex//cell part	GO:0005198//GO:0003735//GO:0003674	structural molecule activity//structural constituent of ribosome//molecular_function	--	--	emb2386	Ribosomal protein L19/L19e conserved site|Ribosomal protein L19/L19e|Ribosomal protein L19/L19e|Ribosomal protein L19/L19e, domain 3|Ribosomal protein L19/L19e, domain 1|Ribosomal protein L19/L19e
AT1G02790	1	-	610391	612324	1658	0	0	0	0	0	0	NA	NA	NA	NA	NA	NA	GO:0009405//GO:0008150//GO:0071704//GO:0008152//GO:0005975//GO:0044238//GO:0051704	pathogenesis//biological_process//organic substance metabolic process//metabolic process//carbohydrate metabolic process//primary metabolic process//multi-organism process	--	--	GO:0004197//GO:0003674//GO:0004553//GO:0008233//GO:0070011//GO:0016787//GO:0016798//GO:0008234//GO:0004650//GO:0003824//GO:0004175	cysteine-type endopeptidase activity//molecular_function//hydrolase activity, hydrolyzing O-glycosyl compounds//peptidase activity//peptidase activity, acting on L-amino acid peptides//hydrolase activity//hydrolase activity, acting on glycosyl bonds//cysteine-type peptidase activity//polygalacturonase activity//catalytic activity//endopeptidase activity	--	--	PGA4	Pectin lyase fold/virulence factor|Parallel beta-helix repeat|Glycoside hydrolase, family 28|Glycoside hydrolase, family 28|Pectin lyase fold
AT1G02800	1	-	613216	616191	1764	81	20	4.48784	1.09105	4.48784	1.09105	7.12255	2.13916	1.7354	0.047565	0.061719	FALSE	GO:0044238//GO:0005975//GO:0008152//GO:0071704//GO:0008150	primary metabolic process//carbohydrate metabolic process//metabolic process//organic substance metabolic process//biological_process	--	--	GO:0003824//GO:0016798//GO:0016787//GO:0004553//GO:0003674	catalytic activity//hydrolase activity, acting on glycosyl bonds//hydrolase activity//hydrolase activity, hydrolyzing O-glycosyl compounds//molecular_function	--	--	ATCEL2	Glycoside hydrolase, family 9, active site|Glycoside hydrolase, family 9, active site|Six-hairpin glycosidase-like|Glycoside hydrolase, family 9|Six-hairpin glycosidase
AT1G02810	1	+	618265	620480	1906	97	13	4.97393	0.656346	4.97393	0.656346	8.52948	1.39045	2.6169	0.0076984	0.014506	FALSE	GO:0008150//GO:0042545//GO:0071554//GO:0009987//GO:0071840//GO:0016043//GO:0045229//GO:0071555	biological_process//cell wall modification//cell wall organization or biogenesis//cellular process//cellular component organization or biogenesis//cellular component organization//external encapsulating structure organization//cell wall organization	GO:0071944//GO:0030312//GO:0044464//GO:0005623//GO:0005575//GO:0005618	cell periphery//external encapsulating structure//cell part//cell//cellular_component//cell wall	GO:0098772//GO:0052689//GO:0016787//GO:0030599//GO:0004857//GO:0003674//GO:0030234//GO:0016788//GO:0003824	molecular function regulator//carboxylic ester hydrolase activity//hydrolase activity//pectinesterase activity//enzyme inhibitor activity//molecular_function//enzyme regulator activity//hydrolase activity, acting on ester bonds//catalytic activity	--	--	PME7	Pectinesterase, active site|Pectin lyase fold/virulence factor|Pectinesterase inhibitor|Pectinesterase inhibitor|Pectinesterase inhibitor|Pectinesterase inhibitor|Pectinesterase, catalytic|Pectin lyase fold
AT1G02813	1	+	620678	621289	612	0	0	0	0	0	0	NA	NA	NA	NA	NA	NA	--	--	--	--	--	--	--	--	-	Protein of unknown function DUF538|Protein of unknown function DUF538|Protein of unknown function DUF538
AT1G02816	1	+	621461	622469	1009	182	83	17.6291	7.91588	17.6291	7.91588	16.0038	8.8775	0.85019	0.04998	0.064062	FALSE	--	--	--	--	--	--	--	--	-	Protein of unknown function DUF538|Protein of unknown function DUF538|Protein of unknown function DUF538
AT1G02820	1	-	623765	624475	615	55	12	8.74054	1.87767	8.74054	1.87767	4.8363	1.28349	1.9138	0.085192	0.096086	FALSE	GO:0050896//GO:0008150//GO:0006950	response to stimulus//biological_process//response to stress	GO:0043232//GO:0005575//GO:0015629//GO:0043229//GO:0044422//GO:0044424//GO:0043226//GO:0005623//GO:0005622//GO:0043228//GO:0005856//GO:0044446//GO:0043234//GO:0016459//GO:0044464//GO:0044430//GO:0032991	intracellular non-membrane-bounded organelle//cellular_component//actin cytoskeleton//intracellular organelle//organelle part//intracellular part//organelle//cell//intracellular//non-membrane-bounded organelle//cytoskeleton//intracellular organelle part//protein complex//myosin complex//cell part//cytoskeletal part//macromolecular complex	GO:0017076//GO:0017111//GO:0097367//GO:0032553//GO:0005488//GO:0016818//GO:0030554//GO:0016787//GO:0000166//GO:1901265//GO:0016817//GO:0003774//GO:0032549//GO:0001882//GO:0005524//GO:0032559//GO:0035639//GO:0097159//GO:0003674//GO:0003824//GO:0032550//GO:0036094//GO:0043167//GO:0043168//GO:0032555//GO:0001883//GO:0016462//GO:1901363	purine nucleotide binding//nucleoside-triphosphatase activity//carbohydrate derivative binding//ribonucleotide binding//binding//hydrolase activity, acting on acid anhydrides, in phosphorus-containing anhydrides//adenyl nucleotide binding//hydrolase activity//nucleotide binding//nucleoside phosphate binding//hydrolase activity, acting on acid anhydrides//motor activity//ribonucleoside binding//nu…	--	--	-	Late embryogenesis abundant protein, LEA-5
AT1G02830	1	-	625145	625608	384	0	0	0	0	0	0	NA	NA	NA	NA	NA	NA	GO:0071704//GO:0043604//GO:0006518//GO:0009058//GO:1901566//GO:0008152//GO:0044238//GO:0009987//GO:0034641//GO:0043170//GO:0044267//GO:0043043//GO:0044271//GO:0019538//GO:0009059//GO:0044237//GO:1901576//GO:0010467//GO:0006807//GO:0044260//GO:0006412//GO:0044249//GO:0008150//GO:0034645//GO:1901564//GO:0043603	organic substance metabolic process//amide biosynthetic process//peptide metabolic process//biosynthetic process//organonitrogen compound biosynthetic process//metabolic process//primary metabolic process//cellular process//cellular nitrogen compound metabolic process//macromolecule metabolic process//cellular protein metabolic process//peptide biosynthetic process//cellular nitrogen compound bio…	GO:0032991//GO:1990904//GO:0043229//GO:0044424//GO:0043232//GO:0005575//GO:0044444//GO:0005623//GO:0005622//GO:0005737//GO:0030529//GO:0044464//GO:0005840//GO:0043228//GO:0043226	macromolecular complex//ribonucleoprotein complex//intracellular organelle//intracellular part//intracellular non-membrane-bounded organelle//cellular_component//cytoplasmic part//cell//intracellular//cytoplasm//intracellular ribonucleoprotein complex//cell part//ribosome//non-membrane-bounded organelle//organelle	GO:0005198//GO:0003674//GO:0003735	structural molecule activity//molecular_function//structural constituent of ribosome	--	--	RPL22A	Ribosomal protein L22e|Ribosomal protein L22e
AT1G02840	1	+	626741	629819	1555	1068	916	77.6645	65.5856	77.6645	65.5856	93.9122	97.9734	-0.061077	0.24039	0.20114	FALSE	--	--	--	--	GO:1901363//GO:0005488//GO:0097159//GO:0003674//GO:0003676	heterocyclic compound binding//binding//organic cyclic compound binding//molecular_function//nucleic acid binding	--	--	SR1	RNA recognition motif domain|RNA recognition motif domain|RNA recognition motif domain|Nucleotide-binding, alpha-beta plait|RNA recognition motif domain|RNA recognition motif domain|RNA recognition motif domain|Nucleotide-binding, alpha-beta plait|RNA recognition motif domain|RNA recognition motif domain|RNA recognition motif domain|Nucleotide-binding, alpha-beta plait
AT1G02850	1	+	630505	633259	1804	298	224	16.8353	12.4599	16.8353	12.4599	26.204	23.9586	0.12924	0.28541	0.22634	FALSE	GO:0044238//GO:0005975//GO:0008152//GO:0071704//GO:0008150	primary metabolic process//carbohydrate metabolic process//metabolic process//organic substance metabolic process//biological_process	--	--	GO:0003824//GO:0016798//GO:0016787//GO:0004553//GO:0003674	catalytic activity//hydrolase activity, acting on glycosyl bonds//hydrolase activity//hydrolase activity, hydrolyzing O-glycosyl compounds//molecular_function	--	--	BGLU11	Glycoside hydrolase, family 1, active site|Glycoside hydrolase, superfamily|Glycoside hydrolase, family 1|Glycoside hydrolase, family 1|Glycoside hydrolase, family 1|Glycoside hydrolase, catalytic domain|Glycoside hydrolase, family 1, active site|Glycoside hydrolase, superfamily|Glycoside hydrolase, family 1|Glycoside hydrolase, family 1|Glycoside hydrolase, family 1|Glycoside hydrolase, catalyti…
AT1G02860	1	+	635144	637262	1517	457	89	29.5013	5.65688	29.5013	5.65688	40.1853	9.51925	2.0777	2.2285e-07	1.1887e-06	UP	--	--	--	--	GO:0046914//GO:0043167//GO:0003674//GO:0046872//GO:0008270//GO:0005488//GO:0043169//GO:0005515	transition metal ion binding//ion binding//molecular_function//metal ion binding//zinc ion binding//binding//cation binding//protein binding	NLA; E3 ubiquitin-protein ligase BAH1; K16275 E3 ubiquitin-protein ligase BAH [EC:6.3.2.19]	http://www.genome.jp/dbget-bin/www_bget?ath:AT1G02860	NLA	Zinc finger, RING-type, conserved site|SPX, N-terminal|SPX, N-terminal|Zinc finger, RING-type|Zinc finger, RING-type|Zinc finger, RING/FYVE/PHD-type|Zinc finger, RING-type, conserved site|SPX, N-terminal|SPX, N-terminal|Zinc finger, RING-type|Zinc finger, RING-type|Zinc finger, RING/FYVE/PHD-type
AT1G02870	1	-	637214	638677	843	137	82	15.8834	9.36049	15.8834	9.36049	12.0468	8.77054	0.45791	0.22932	0.19508	FALSE	--	--	--	--	--	--	--	--	-	Ribosome biogenesis protein Nop16
AT1G02880	1	-	642752	644903	1406	263	209	20.1445	15.7619	20.1445	15.7619	23.1263	22.3542	0.04899	0.40681	0.28399	FALSE	GO:0071704//GO:0006725//GO:0006790//GO:0006796//GO:0051188//GO:0008152//GO:0009229//GO:0009058//GO:1901566//GO:1901360//GO:0006793//GO:0019438//GO:0042357//GO:0044271//GO:0009987//GO:0044272//GO:0034641//GO:0072528//GO:0044237//GO:0072527//GO:1901576//GO:0006807//GO:0046483//GO:0090407//GO:0018130//GO:0019637//GO:0009108//GO:0044249//GO:0051186//GO:0006732//GO:1901362//GO:1901564//GO:0008150	organic substance metabolic process//cellular aromatic compound metabolic process//sulfur compound metabolic process//phosphate-containing compound metabolic process//cofactor biosynthetic process//metabolic process//thiamine diphosphate biosynthetic process//biosynthetic process//organonitrogen compound biosynthetic process//organic cyclic compound metabolic process//phosphorus metabolic process…	--	--	GO:0032559//GO:0016772//GO:0003824//GO:0032550//GO:0036094//GO:0032555//GO:0001883//GO:1901363//GO:0017076//GO:0097367//GO:0032553//GO:0032549//GO:0001882//GO:0035639//GO:0097159//GO:0003674//GO:0043167//GO:0043168//GO:0016778//GO:0004788//GO:0016740//GO:0005488//GO:0030554//GO:0000166//GO:1901265//GO:0005524	adenyl ribonucleotide binding//transferase activity, transferring phosphorus-containing groups//catalytic activity//purine ribonucleoside binding//small molecule binding//purine ribonucleotide binding//purine nucleoside binding//heterocyclic compound binding//purine nucleotide binding//carbohydrate derivative binding//ribonucleotide binding//ribonucleoside binding//nucleoside binding//purine ribo…	--	--	TPK1	Thiamin pyrophosphokinase, eukaryotic|Thiamin pyrophosphokinase, vitamin B1-binding domain|Thiamin pyrophosphokinase, vitamin B1-binding domain|Thiamin pyrophosphokinase, vitamin B1-binding domain|Thiamin pyrophosphokinase, vitamin B1-binding domain|Thiamin pyrophosphokinase, catalytic domain|Thiamin pyrophosphokinase, catalytic domain|Thiamin pyrophosphokinase, catalytic domain|Thiamin pyrophosp…
AT1G02890	1	-	645092	651907	4131	1749	572	41.8045	13.4614	41.8045	13.4614	153.794	61.1799	1.3299	2.4906e-15	2.7125e-14	UP	GO:2001141//GO:0051186//GO:0044238//GO:0019079//GO:0044249//GO:0019438//GO:0033554//GO:0044763//GO:0015979//GO:0060255//GO:0044699//GO:0031326//GO:0050896//GO:1903506//GO:0018130//GO:0006310//GO:0006355//GO:0080090//GO:0044711//GO:0051234//GO:0010556//GO:0051704//GO:0006974//GO:0043170//GO:0044764//GO:0008150//GO:0032774//GO:0051252//GO:0034641//GO:0044403//GO:0009889//GO:0009987//GO:0031323//GO:…	regulation of RNA biosynthetic process//cofactor metabolic process//primary metabolic process//viral genome replication//cellular biosynthetic process//aromatic compound biosynthetic process//cellular response to stress//single-organism cellular process//photosynthesis//regulation of macromolecule metabolic process//single-organism process//regulation of cellular biosynthetic process//response to…	--	--	GO:0016787//GO:0030554//GO:0016818//GO:0005488//GO:0032553//GO:0009378//GO:0097367//GO:0017111//GO:0003724//GO:0016740//GO:0016765//GO:0017076//GO:0005524//GO:0001882//GO:0032549//GO:0004161//GO:0005515//GO:0016817//GO:0043531//GO:0016851//GO:1901265//GO:0004386//GO:0000166//GO:0016301//GO:0016874//GO:0003674//GO:0003678//GO:0016887//GO:0016772//GO:0097159//GO:0051003//GO:0003723//GO:0035639//GO:…	hydrolase activity//adenyl nucleotide binding//hydrolase activity, acting on acid anhydrides, in phosphorus-containing anhydrides//binding//ribonucleotide binding//four-way junction helicase activity//carbohydrate derivative binding//nucleoside-triphosphatase activity//RNA helicase activity//transferase activity//transferase activity, transferring alkyl or aryl (other than methyl) groups//purine …	AAA-type ATPase family protein	http://www.genome.jp/dbget-bin/www_bget?ath:AT1G02890	-	SMAD/FHA domain|ATPase, AAA-type, conserved site|ATPase, AAA-type, core|AAA+ ATPase domain|Forkhead-associated (FHA) domain|P-loop containing nucleoside triphosphate hydrolase|P-loop containing nucleoside triphosphate hydrolase|SMAD/FHA domain|ATPase, AAA-type, conserved site|ATPase, AAA-type, core|AAA+ ATPase domain|Forkhead-associated (FHA) domain|P-loop containing nucleoside triphosphate hydro…
AT1G02900	1	-	653765	654343	579	611	1	103.137	0.166201	103.137	0.166201	53.7269	0	8.9725	1.666e-12	1.4982e-11	UP	--	--	--	--	--	--	RALF1; rapid alkalinization factor 1	http://www.genome.jp/dbget-bin/www_bget?ath:AT1G02900	RALFL1	Rapid ALkalinization Factor
AT1G02910	1	-	655577	658148	1557	755	592	47.3924	36.5886	47.3924	36.5886	66.3892	63.319	0.06831	0.1396	0.13812	FALSE	--	--	--	--	--	--	--	--	LPA1	Protein of unknown function DUF3493|Tetratricopeptide repeat|Tetratricopeptide TPR2|Tetratricopeptide repeat-containing domain|Tetratricopeptide TPR-1|Tetratricopeptide-like helical
AT1G02920	1	-	658657	659771	925	1342	1690	141.795	175.816	141.795	175.816	118.006	180.759	-0.61521	0.065332	0.078627	FALSE	GO:0044763//GO:0044699//GO:0009987//GO:0008219//GO:0008150//GO:0016265	single-organism cellular process//single-organism process//cellular process//cell death//biological_process//death	--	--	GO:0005515//GO:0005488//GO:0003674	protein binding//binding//molecular_function	--	--	ATGSTF7	Thioredoxin-like fold|Thioredoxin-like fold|Glutathione S-transferase, C-terminal-like|Glutathione S-transferase, C-terminal-like|Glutathione S-transferase, C-terminal-like|Glutathione S-transferase, C-terminal|Glutathione S-transferase, N-terminal|Glutathione S-transferase, N-terminal
AT1G02930	1	-	661177	662456	1049	3721	5467	379.616	549.156	379.616	549.156	327.198	584.738	-0.83763	4.3326e-08	2.5202e-07	FALSE	--	--	--	--	GO:0003674//GO:0005488//GO:0005515	molecular_function//binding//protein binding	--	--	GSTF6	Thioredoxin-like fold|Thioredoxin-like fold|Glutathione S-transferase, C-terminal-like|Glutathione S-transferase, C-terminal-like|Glutathione S-transferase, C-terminal-like|Glutathione S-transferase, C-terminal|Glutathione S-transferase, N-terminal|Glutathione S-transferase, N-terminal|Thioredoxin-like fold|Thioredoxin-like fold|Glutathione S-transferase, C-terminal-like|Glutathione S-transferase…
AT1G02940	1	-	663079	664128	771	26	3	3.29587	0.374438	3.29587	0.374438	2.28625	0	2.8329	0.15349	0.14789	FALSE	--	--	--	--	--	--	--	--	ATGSTF5	Thioredoxin-like fold|Thioredoxin-like fold|Glutathione S-transferase, C-terminal-like|Glutathione S-transferase, C-terminal-like|Glutathione S-transferase, C-terminal-like|Glutathione S-transferase, C-terminal|Glutathione S-transferase, N-terminal|Glutathione S-transferase, N-terminal
AT1G02950	1	-	665152	666452	913	10	6	1.07638	0.635884	1.07638	0.635884	0	0	0.4544	0.74633	0.40998	FALSE	--	--	--	--	GO:0004673//GO:0016773//GO:0005488//GO:0016740//GO:0003676//GO:0003674//GO:0016775//GO:0097159//GO:0016301//GO:0003677//GO:1901363//GO:0003824//GO:0004672//GO:0016772	protein histidine kinase activity//phosphotransferase activity, alcohol group as acceptor//binding//transferase activity//nucleic acid binding//molecular_function//phosphotransferase activity, nitrogenous group as acceptor//organic cyclic compound binding//kinase activity//DNA binding//heterocyclic compound binding//catalytic activity//protein kinase activity//transferase activity, transferring p…	--	--	ATGSTF4	Thioredoxin-like fold|Thioredoxin-like fold|Glutathione S-transferase, C-terminal-like|Glutathione S-transferase, C-terminal-like|Glutathione S-transferase, C-terminal-like|Glutathione S-transferase, C-terminal|Glutathione S-transferase, N-terminal|Glutathione S-transferase, N-terminal|Glutathione S-transferase, C-terminal-like|Glutathione S-transferase, C-terminal-like|Glutathione S-transferase,…
AT1G02952	1	+	665354	666367	422	0	0	0	0	0	0	NA	NA	NA	NA	NA	NA	--	--	--	--	GO:0004673//GO:0016740//GO:0005488//GO:0016773//GO:0003676//GO:0097159//GO:0016775//GO:0003674//GO:0016301//GO:0003677//GO:0004672//GO:0003824//GO:1901363//GO:0016772	protein histidine kinase activity//transferase activity//binding//phosphotransferase activity, alcohol group as acceptor//nucleic acid binding//organic cyclic compound binding//phosphotransferase activity, nitrogenous group as acceptor//molecular_function//kinase activity//DNA binding//protein kinase activity//catalytic activity//heterocyclic compound binding//transferase activity, transferring p…	--	--	--	--
AT1G02960	1	-	666872	669837	1642	45	195	2.72834	11.6408	2.72834	11.6408	3.95697	20.8568	-2.398	0.0019304	0.0044983	DOWN	--	--	--	--	--	--	hypothetical protein	http://www.genome.jp/dbget-bin/www_bget?ath:AT1G02960	-	-|-|-
AT1G02965	1	-	671661	672814	489	0	0	0	0	0	0	NA	NA	NA	NA	NA	NA	--	--	--	--	--	--	--	--	-	-
AT1G02970	1	+	673306	676378	1856	34	4	1.79041	0.207393	1.79041	0.207393	2.98971	0	2.8049	0.10406	0.11138	FALSE	GO:0006464//GO:0008152//GO:0043412//GO:0071704//GO:0006796//GO:0044267//GO:0009987//GO:0043170//GO:0006793//GO:0006468//GO:0044238//GO:0044260//GO:0044237//GO:0019538//GO:0036211//GO:0008150//GO:0016310	cellular protein modification process//metabolic process//macromolecule modification//organic substance metabolic process//phosphate-containing compound metabolic process//cellular protein metabolic process//cellular process//macromolecule metabolic process//phosphorus metabolic process//protein phosphorylation//primary metabolic process//cellular macromolecule metabolic process//cellular metabol…	GO:0016021//GO:0044425//GO:0005575//GO:0031224//GO:0016020	integral component of membrane//membrane part//cellular_component//intrinsic component of membrane//membrane	GO:0003824//GO:0032550//GO:0004672//GO:0036094//GO:0032555//GO:0001883//GO:1901363//GO:0032559//GO:0016772//GO:0016301//GO:0032549//GO:0001882//GO:0017076//GO:0097367//GO:0032553//GO:0043167//GO:0043168//GO:0035639//GO:0097159//GO:0003674//GO:0000166//GO:1901265//GO:0005524//GO:0016740//GO:0005488//GO:0016773//GO:0030554	catalytic activity//purine ribonucleoside binding//protein kinase activity//small molecule binding//purine ribonucleotide binding//purine nucleoside binding//heterocyclic compound binding//adenyl ribonucleotide binding//transferase activity, transferring phosphorus-containing groups//kinase activity//ribonucleoside binding//nucleoside binding//purine nucleotide binding//carbohydrate derivative bi…	--	--	WEE1	Protein kinase, ATP binding site|Protein kinase-like domain|Serine/threonine-protein kinase, active site|Protein kinase, catalytic domain|Protein kinase, catalytic domain
AT1G02980	1	+	677869	681310	2327	2	0	0.084001	0	0.084001	0	0	0	NA	NA	NA	NA	GO:0009056//GO:0071704//GO:0009057//GO:1901575//GO:0008152//GO:0044238//GO:0044265//GO:0030163//GO:0043170//GO:0009987//GO:0006511//GO:0044267//GO:0051603//GO:0019538//GO:0044237//GO:0006508//GO:0019941//GO:0044257//GO:0044260//GO:0043632//GO:0008150//GO:0044248	catabolic process//organic substance metabolic process//macromolecule catabolic process//organic substance catabolic process//metabolic process//primary metabolic process//cellular macromolecule catabolic process//protein catabolic process//macromolecule metabolic process//cellular process//ubiquitin-dependent protein catabolic process//cellular protein metabolic process//proteolysis involved in …	GO:0031461//GO:0043234//GO:0032991//GO:1990234//GO:0044424//GO:0005575//GO:0005623//GO:0005622//GO:0000151//GO:0044464//GO:1902494	cullin-RING ubiquitin ligase complex//protein complex//macromolecular complex//transferase complex//intracellular part//cellular_component//cell//intracellular//ubiquitin ligase complex//cell part//catalytic complex	GO:0031625//GO:0019899//GO:0005515//GO:0003674//GO:0005488//GO:0044389	ubiquitin protein ligase binding//enzyme binding//protein binding//molecular_function//binding//ubiquitin-like protein ligase binding	--	--	CUL2	Cullin protein, neddylation domain|Cullin protein, neddylation domain|Cullin repeat-like-containing domain|Cullin homology|Cullin homology|Cullin homology|Cullin, N-terminal|Winged helix-turn-helix DNA-binding domain
AT1G02990	1	-	681396	687315	4426	257	102	5.71902	2.23486	5.71902	2.23486	22.5987	10.9097	1.0506	0.0082875	0.01541	FALSE	--	--	--	--	--	--	--	--	-	-|-|-
AT1G03000	1	-	687890	692560	3100	181	139	5.70647	4.31485	5.70647	4.31485	15.9158	14.8671	0.098335	0.43691	0.29659	FALSE	--	--	--	--	GO:0043168//GO:0043167//GO:0003674//GO:0035639//GO:0097159//GO:0005524//GO:0000166//GO:1901265//GO:0030554//GO:0005488//GO:1901363//GO:0032555//GO:0001883//GO:0036094//GO:0032550//GO:0032559//GO:0032549//GO:0001882//GO:0032553//GO:0097367//GO:0017076	anion binding//ion binding//molecular_function//purine ribonucleoside triphosphate binding//organic cyclic compound binding//ATP binding//nucleotide binding//nucleoside phosphate binding//adenyl nucleotide binding//binding//heterocyclic compound binding//purine ribonucleotide binding//purine nucleoside binding//small molecule binding//purine ribonucleoside binding//adenyl ribonucleotide binding//…	--	--	PEX6	ATPase, AAA-type, conserved site|ATPase, AAA-type, core|AAA+ ATPase domain|P-loop containing nucleoside triphosphate hydrolase|P-loop containing nucleoside triphosphate hydrolase
AT1G03010	1	+	693480	696382	2099	0	4	0	0.183383	0	0.183383	0	0	NA	NA	NA	NA	--	--	--	--	GO:0016772//GO:0004672//GO:0003824//GO:0016301//GO:0003674//GO:0004674//GO:0016740//GO:0016773//GO:0008384	transferase activity, transferring phosphorus-containing groups//protein kinase activity//catalytic activity//kinase activity//molecular_function//protein serine/threonine kinase activity//transferase activity//phosphotransferase activity, alcohol group as acceptor//IkappaB kinase activity	--	--	-	NPH3 domain|NPH3 domain|BTB/POZ|BTB/POZ fold|BTB/POZ fold|BTB/POZ-like
AT1G03020	1	-	698207	698515	309	0	1	0	0.311425	0	0.311425	0	0	NA	NA	NA	NA	GO:0008150//GO:0042592//GO:0044763//GO:0044699//GO:0009987//GO:0065007//GO:0019725//GO:0050794//GO:0065008//GO:0050789//GO:0045454	biological_process//homeostatic process//single-organism cellular process//single-organism process//cellular process//biological regulation//cellular homeostasis//regulation of cellular process//regulation of biological quality//regulation of biological process//cell redox homeostasis	--	--	GO:0009055//GO:0016491//GO:0003674//GO:0015036//GO:0016667//GO:0015035//GO:0003824	electron carrier activity//oxidoreductase activity//molecular_function//disulfide oxidoreductase activity//oxidoreductase activity, acting on a sulfur group of donors//protein disulfide oxidoreductase activity//catalytic activity	--	--	GRXS1	Glutaredoxin subgroup|Thioredoxin-like fold|Thioredoxin-like fold|Glutaredoxin-like, plant II|Glutaredoxin|Glutaredoxin
AT1G03022	1	+	699121	699246	126	0	0	0	0	0	0	NA	NA	NA	NA	NA	NA	--	--	--	--	--	--	--	--	-	-
AT1G03030	1	+	701478	703864	1345	106	130	7.70255	9.30108	7.70255	9.30108	9.32087	13.9045	-0.57702	0.65186	0.37808	FALSE	GO:0050794//GO:0008152//GO:1901360//GO:0006139//GO:0050789//GO:0009058//GO:0006725//GO:0071704//GO:0065007//GO:2000112//GO:0006259//GO:0043170//GO:0034641//GO:0051052//GO:0009987//GO:0080090//GO:0010556//GO:0044238//GO:0019219//GO:0044260//GO:0046483//GO:0006807//GO:1901576//GO:0006275//GO:0044237//GO:0019222//GO:0009059//GO:0090304//GO:0034645//GO:0008150//GO:0009889//GO:0051171//GO:0031323//GO:…	regulation of cellular process//metabolic process//organic cyclic compound metabolic process//nucleobase-containing compound metabolic process//regulation of biological process//biosynthetic process//cellular aromatic compound metabolic process//organic substance metabolic process//biological regulation//regulation of cellular macromolecule biosynthetic process//DNA metabolic process//macromolecu…	GO:0044423//GO:0005575//GO:0019012//GO:0019028	virion part//cellular_component//virion//viral capsid	GO:1901363//GO:0003677//GO:0005198//GO:0003676//GO:0097159//GO:0003674//GO:0005488	heterocyclic compound binding//DNA binding//structural molecule activity//nucleic acid binding//organic cyclic compound binding//molecular_function//binding	--	--	-	Phosphoribulokinase/uridine kinase|P-loop containing nucleoside triphosphate hydrolase|P-loop containing nucleoside triphosphate hydrolase
AT1G03040	1	-	703906	706631	1456	349	314	23.5563	20.8677	23.5563	20.8677	30.6885	33.5848	-0.13011	0.62631	0.36878	FALSE	--	--	--	--	--	--	--	--	BHLH7	Myc-type, basic helix-loop-helix (bHLH) domain|Myc-type, basic helix-loop-helix (bHLH) domain|Myc-type, basic helix-loop-helix (bHLH) domain|Myc-type, basic helix-loop-helix (bHLH) domain|Myc-type, basic helix-loop-helix (bHLH) domain|Myc-type, basic helix-loop-helix (bHLH) domain|Myc-type, basic helix-loop-helix (bHLH) domain|Myc-type, basic helix-loop-helix (bHLH) domain|Myc-type, basic helix-l…
AT1G03050	1	+	707726	710041	1981	0	3	0	0.14573	0	0.14573	0	0	NA	NA	NA	NA	GO:0007049//GO:0008150//GO:0044763//GO:0044699//GO:0009987	cell cycle//biological_process//single-organism cellular process//single-organism process//cellular process	GO:0043234//GO:0032991//GO:0005575//GO:0017053	protein complex//macromolecular complex//cellular_component//transcriptional repressor complex	GO:0003674//GO:0043167//GO:0043168//GO:0005488//GO:0005543//GO:0008289	molecular_function//ion binding//anion binding//binding//phospholipid binding//lipid binding	--	--	-	Epsin-like, N-terminal|Epsin-like, N-terminal|AP180 N-terminal homology (ANTH) domain|ENTH/VHS|ENTH/VHS|Clathrin adaptor, phosphoinositide-binding, GAT-like
AT1G03055	1	-	710018	711803	1027	27	29	2.71208	2.86812	2.71208	2.86812	2.37418	3.10178	-0.38566	0.9479	0.46812	FALSE	--	--	--	--	--	--	--	--	-	Domain of unknown function DUF4033|-
AT1G03060	1	-	712473	726891	11304	710	357	6.13871	3.03912	6.13871	3.03912	62.4323	38.1839	0.70933	0.00049497	0.0013773	FALSE	GO:0032774//GO:0015031//GO:0043170//GO:0009987//GO:0034641//GO:0044271//GO:0070727//GO:0051179//GO:0019438//GO:0044238//GO:0080090//GO:0051234//GO:0010556//GO:0016192//GO:1901360//GO:0006139//GO:0009058//GO:0050789//GO:0034613//GO:0016070//GO:0050794//GO:0010468//GO:0008152//GO:0071702//GO:0065007//GO:2000112//GO:0097659//GO:0071704//GO:0006725//GO:0008150//GO:0051252//GO:0009889//GO:0031323//GO:…	RNA biosynthetic process//protein transport//macromolecule metabolic process//cellular process//cellular nitrogen compound metabolic process//cellular nitrogen compound biosynthetic process//cellular macromolecule localization//localization//aromatic compound biosynthetic process//primary metabolic process//regulation of primary metabolic process//establishment of localization//regulation of macr…	GO:0005623//GO:0005622//GO:0043229//GO:0044424//GO:0043227//GO:0043231//GO:0005575//GO:0005634//GO:0043226//GO:0044464	cell//intracellular//intracellular organelle//intracellular part//membrane-bounded organelle//intracellular membrane-bounded organelle//cellular_component//nucleus//organelle//cell part	GO:0001882//GO:0032549//GO:0005515//GO:0016817//GO:0032553//GO:0016818//GO:0097367//GO:0017076//GO:0003677//GO:1901363//GO:0001883//GO:0032555//GO:0043169//GO:0036094//GO:0003824//GO:0032550//GO:0032559//GO:0005524//GO:0046872//GO:0000166//GO:1901265//GO:0016787//GO:0030554//GO:0005488//GO:0008270//GO:0003676//GO:0043168//GO:0043167//GO:0046914//GO:0003674//GO:0035639//GO:0097159	nucleoside binding//ribonucleoside binding//protein binding//hydrolase activity, acting on acid anhydrides//ribonucleotide binding//hydrolase activity, acting on acid anhydrides, in phosphorus-containing anhydrides//carbohydrate derivative binding//purine nucleotide binding//DNA binding//heterocyclic compound binding//purine nucleoside binding//purine ribonucleotide binding//cation binding//small…	--	--	SPI	WD40 repeat, conserved site|WD40-repeat-containing domain|WD40-repeat-containing domain|Armadillo-type fold|Concanavalin A-like lectin/glucanases superfamily|WD40 repeat|WD40 repeat|WD40 repeat|BEACH domain|BEACH domain|BEACH domain|BEACH domain|BEACH domain|Armadillo-like helical|WD40/YVTN repeat-like-containing domain|Concanavalin A-like lectin/glucanase, subgroup|PH-BEACH domain|PH-BEACH domain
AT1G03070	1	+	729901	731557	1054	0	25	0	2.31992	0	2.31992	0	2.67395	NA	NA	NA	NA	GO:0009987//GO:0044699//GO:0044763//GO:0048285//GO:0000278//GO:0007067//GO:0016043//GO:0071840//GO:1902589//GO:0008150//GO:0000280//GO:1903047//GO:0022402//GO:0007049//GO:0006996	cellular process//single-organism process//single-organism cellular process//organelle fission//mitotic cell cycle//mitotic nuclear division//cellular component organization//cellular component organization or biogenesis//single-organism organelle organization//biological_process//nuclear division//mitotic cell cycle process//cell cycle process//cell cycle//organelle organization	GO:0005623//GO:0005622//GO:0000780//GO:0043233//GO:0043229//GO:0044427//GO:0044424//GO:0044422//GO:0043227//GO:0043231//GO:0005575//GO:0043232//GO:0000942//GO:0005634//GO:0000793//GO:0032991//GO:0044430//GO:0031974//GO:0070013//GO:0015630//GO:0044454//GO:0000777//GO:0000794//GO:0043234//GO:0044446//GO:0005856//GO:0043228//GO:0005819//GO:0043226//GO:0000775//GO:0098687//GO:0000779//GO:0031981//GO:…	cell//intracellular//condensed nuclear chromosome, centromeric region//organelle lumen//intracellular organelle//chromosomal part//intracellular part//organelle part//membrane-bounded organelle//intracellular membrane-bounded organelle//cellular_component//intracellular non-membrane-bounded organelle//condensed nuclear chromosome outer kinetochore//nucleus//condensed chromosome//macromolecular co…	--	--	--	--	-	Bax inhibitor 1-related|Bax inhibitor 1-related|Bax inhibitor 1-related|Bax inhibitor 1-related
AT1G03080	1	-	731611	738056	5736	1775	809	30.2441	13.5723	30.2441	13.5723	156.081	86.5289	0.85104	9.0504e-10	6.3388e-09	FALSE	GO:0022402//GO:0022414//GO:0043093//GO:0051301//GO:0032506//GO:0007049//GO:0000281//GO:0008150//GO:0044702//GO:0000917//GO:1903047//GO:0032505//GO:0044085//GO:0090529//GO:0071840//GO:0019954//GO:0016043//GO:0022607//GO:0000910//GO:0061640//GO:0000003//GO:1902410//GO:0009987//GO:0000278//GO:0044699//GO:0044763	cell cycle process//reproductive process//FtsZ-dependent cytokinesis//cell division//cytokinetic process//cell cycle//mitotic cytokinesis//biological_process//single organism reproductive process//barrier septum assembly//mitotic cell cycle process//reproduction of a single-celled organism//cellular component biogenesis//cell septum assembly//cellular component organization or biogenesis//asexual…	GO:0044464//GO:0005737//GO:0005623//GO:0005622//GO:0005575//GO:0044424	cell part//cytoplasm//cell//intracellular//cellular_component//intracellular part	GO:0046914//GO:0043167//GO:0003674//GO:0046872//GO:0008270//GO:0005488//GO:0043169//GO:0005515	transition metal ion binding//ion binding//molecular_function//metal ion binding//zinc ion binding//binding//cation binding//protein binding	--	--	-	KIP1-like
AT1G03090	1	+	739679	744184	2606	309	207	11.7237	7.7328	11.7237	7.7328	27.1712	22.1403	0.29541	0.14391	0.14127	FALSE	GO:0019219//GO:0044260//GO:0046483//GO:0010467//GO:0006807//GO:1901576//GO:0044237//GO:0019222//GO:0009059//GO:0090304//GO:1901362//GO:0034654//GO:0034645//GO:0006351//GO:0008150//GO:0051252//GO:0009889//GO:0031323//GO:0051171//GO:0006355//GO:1903506//GO:0018130//GO:2001141//GO:0044249//GO:0031326//GO:0060255//GO:0016070//GO:0050794//GO:0010468//GO:0008152//GO:1901360//GO:0006139//GO:0009058//GO:…	regulation of nucleobase-containing compound metabolic process//cellular macromolecule metabolic process//heterocycle metabolic process//gene expression//nitrogen compound metabolic process//organic substance biosynthetic process//cellular metabolic process//regulation of metabolic process//macromolecule biosynthetic process//nucleic acid metabolic process//organic cyclic compound biosynthetic pr…	--	--	GO:0043167//GO:0003700//GO:0043168//GO:0001071//GO:0008716//GO:0035639//GO:0097159//GO:0016874//GO:0003674//GO:0000166//GO:0016879//GO:1901265//GO:0005524//GO:0046872//GO:0030554//GO:0005488//GO:0036094//GO:0003824//GO:0032550//GO:1901363//GO:0001883//GO:0032555//GO:0043169//GO:0016881//GO:0032559//GO:0001882//GO:0032549//GO:0097367//GO:0017076//GO:0032553	ion binding//transcription factor activity, sequence-specific DNA binding//anion binding//nucleic acid binding transcription factor activity//D-alanine-D-alanine ligase activity//purine ribonucleoside triphosphate binding//organic cyclic compound binding//ligase activity//molecular_function//nucleotide binding//ligase activity, forming carbon-nitrogen bonds//nucleoside phosphate binding//ATP bind…	--	--	MCCA	Pre-ATP-grasp domain|Pre-ATP-grasp domain|Biotin carboxylation domain|ATP-grasp fold|Rudiment single hybrid motif|Single hybrid motif|Biotin carboxylase, C-terminal|Biotin carboxylase, C-terminal|Carbamoyl-phosphate synthase, large subunit, N-terminal|Carbamoyl-phosphate synthetase large subunit-like, ATP-binding domain|Carbamoyl-phosphate synthetase large subunit-like, ATP-binding domain|Carbamo…
AT1G03100	1	-	743885	746479	2595	0	21	0	0.778743	0	0.778743	0	2.24611	NA	NA	NA	NA	GO:0070727//GO:0051179//GO:0015031//GO:0051234//GO:0016192//GO:0034613//GO:0071702//GO:0008104//GO:0046907//GO:0008150//GO:0033036//GO:0006810//GO:0045184//GO:0006886//GO:0051641//GO:0051649	cellular macromolecule localization//localization//protein transport//establishment of localization//vesicle-mediated transport//cellular protein localization//organic substance transport//protein localization//intracellular transport//biological_process//macromolecule localization//transport//establishment of protein localization//intracellular protein transport//cellular localization//establish…	--	--	--	--	--	--	-	Pentatricopeptide repeat|Pentatricopeptide repeat|Pentatricopeptide repeat|Pentatricopeptide repeat|Pentatricopeptide repeat|Tetratricopeptide-like helical
AT1G03103	1	+	747197	748057	640	25	0	3.81778	0	3.81778	0	2.19832	0	NA	NA	NA	NA	--	--	--	--	--	--	--	--	-	Bifunctional inhibitor/plant lipid transfer protein/seed storage helical domain|Bifunctional inhibitor/plant lipid transfer protein/seed storage helical domain|Bifunctional inhibitor/plant lipid transfer protein/seed storage helical domain
AT1G03106	1	-	748102	749034	933	0	0	0	0	0	0	NA	NA	NA	NA	NA	NA	--	--	--	--	--	--	--	--	-	-
AT1G03110	1	+	749246	751963	1564	57	40	3.56196	2.46114	3.56196	2.46114	5.01217	4.27831	0.22839	0.57269	0.34987	FALSE	--	--	--	--	--	--	--	--	TRM82	WD40 repeat, conserved site|WD40-repeat-containing domain|WD40-repeat-containing domain|WD40 repeat|WD40 repeat|WD40 repeat|WD40/YVTN repeat-like-containing domain|tRNA (guanine-N(7)-)-methyltransferase non-catalytic subunit, Trm82
AT1G03120	1	+	752271	753140	549	0	10	0	1.75283	0	1.75283	0	1.06958	NA	NA	NA	NA	--	--	--	--	--	--	--	--	ATRAB28	Seed maturation protein
AT1G03130	1	-	753307	754198	892	1559	8275	170.817	892.721	170.817	892.721	137.087	885.076	-2.6907	3.3408e-106	3.7377e-104	DOWN	GO:0044237//GO:0008150//GO:0008152//GO:0015979//GO:0009987	cellular metabolic process//biological_process//metabolic process//photosynthesis//cellular process	GO:0098796//GO:0009521//GO:0034357//GO:0044464//GO:0044436//GO:0009522//GO:0009579//GO:0043234//GO:0032991//GO:0044424//GO:0009538//GO:0016020//GO:0044425//GO:0005575//GO:0005622//GO:0005623	membrane protein complex//photosystem//photosynthetic membrane//cell part//thylakoid part//photosystem I//thylakoid//protein complex//macromolecular complex//intracellular part//photosystem I reaction center//membrane//membrane part//cellular_component//intracellular//cell	--	--	PSAD-2; photosystem I reaction center subunit D-2; K02692 photosystem I subunit II	http://www.genome.jp/dbget-bin/www_bget?ath:AT1G03130	PSAD-2	Photosystem I PsaD|Photosystem I PsaD|Photosystem I PsaD
AT1G03140	1	-	754371	756303	1443	370	313	25.0603	20.8733	25.0603	20.8733	32.5351	33.4778	-0.041207	0.45644	0.30451	FALSE	GO:0008150//GO:0044237//GO:0090304//GO:0044260//GO:0008380//GO:0010467//GO:0006807//GO:0046483//GO:0006396//GO:0044238//GO:0009987//GO:0034641//GO:0043170//GO:0071704//GO:0006725//GO:0008152//GO:0016070//GO:0006139//GO:1901360	biological_process//cellular metabolic process//nucleic acid metabolic process//cellular macromolecule metabolic process//RNA splicing//gene expression//nitrogen compound metabolic process//heterocycle metabolic process//RNA processing//primary metabolic process//cellular process//cellular nitrogen compound metabolic process//macromolecule metabolic process//organic substance metabolic process//c…	GO:0043226//GO:0030529//GO:0019028//GO:0044464//GO:0044428//GO:0005575//GO:0043231//GO:0043227//GO:0019012//GO:0043229//GO:0044422//GO:0044424//GO:0005681//GO:0044423//GO:0005623//GO:0005622//GO:0044446//GO:1990904//GO:0032991//GO:0005634	organelle//intracellular ribonucleoprotein complex//viral capsid//cell part//nuclear part//cellular_component//intracellular membrane-bounded organelle//membrane-bounded organelle//virion//intracellular organelle//organelle part//intracellular part//spliceosomal complex//virion part//cell//intracellular//intracellular organelle part//ribonucleoprotein complex//macromolecular complex//nucleus	--	--	--	--	-	Pre-mRNA processing factor 4 (PRP4)-like|Prp18|Prp18|Prp18|Splicing factor motif
AT1G03150	1	+	756414	758612	743	31	145	4.07778	18.7798	4.07778	18.7798	2.72592	15.5089	-2.5083	0.0057559	0.011407	FALSE	--	--	--	--	GO:0016746//GO:0016410//GO:0003824//GO:0003674//GO:0016747//GO:0016740//GO:0008080//GO:0016407	transferase activity, transferring acyl groups//N-acyltransferase activity//catalytic activity//molecular_function//transferase activity, transferring acyl groups other than amino-acyl groups//transferase activity//N-acetyltransferase activity//acetyltransferase activity	--	--	-	Acyl-CoA N-acyltransferase|Acyl-CoA N-acyltransferase|GNAT domain|GNAT domain
AT1G03160	1	+	761282	766158	2948	586	519	19.6611	17.1451	19.6611	17.1451	51.5286	55.5111	-0.1074	0.47764	0.31297	FALSE	GO:0044763//GO:0044699//GO:0019438//GO:0044711//GO:0044272//GO:0034641//GO:0009987//GO:0072528//GO:0009110//GO:0044271//GO:0044283//GO:0006790//GO:0006725//GO:0071704//GO:0044710//GO:1901566//GO:0009058//GO:1901360//GO:0008152//GO:0042364//GO:0006766//GO:0042723//GO:0044249//GO:0018130//GO:0042724//GO:0044281//GO:0008150//GO:1901564//GO:1901362//GO:0009228//GO:0072527//GO:0044237//GO:1901576//GO:…	single-organism cellular process//single-organism process//aromatic compound biosynthetic process//single-organism biosynthetic process//sulfur compound biosynthetic process//cellular nitrogen compound metabolic process//cellular process//pyrimidine-containing compound biosynthetic process//vitamin biosynthetic process//cellular nitrogen compound biosynthetic process//small molecule biosynthetic …	--	--	GO:0016765//GO:0004789//GO:0003824//GO:0016740//GO:0003674	transferase activity, transferring alkyl or aryl (other than methyl) groups//thiamine-phosphate diphosphorylase activity//catalytic activity//transferase activity//molecular_function	--	--	FZL	Thiamin phosphate synthase superfamily|GTP binding domain|Thiamine phosphate synthase|P-loop containing nucleoside triphosphate hydrolase|P-loop containing nucleoside triphosphate hydrolase|Aldolase-type TIM barrel|Thiamin phosphate synthase superfamily|GTP binding domain|Thiamine phosphate synthase|P-loop containing nucleoside triphosphate hydrolase|P-loop containing nucleoside triphosphate hydr…
AT1G03170	1	+	769632	770684	1053	17	22	1.57787	2.01051	1.57787	2.01051	1.49486	2.35307	-0.65454	0.81397	0.43067	FALSE	--	--	GO:0044464//GO:0005575//GO:0044424//GO:0005737//GO:0005622//GO:0005623	cell part//cellular_component//intracellular part//cytoplasm//intracellular//cell	--	--	--	--	FAF2	Protein of unknown function DUF3049
AT1G03180	1	+	773411	775344	1499	0	22	0	1.63228	0	1.63228	0	2.35307	NA	NA	NA	NA	--	--	--	--	--	--	--	--	-	-|-
AT1G03190	1	+	775527	780062	2676	48	90	1.7858	3.29682	1.7858	3.29682	4.22077	9.6262	-1.1895	0.27239	0.21948	FALSE	GO:0006725//GO:0065007//GO:0071704//GO:0044710//GO:0006259//GO:0008152//GO:0051276//GO:0071840//GO:0065008//GO:1901360//GO:0016043//GO:0006139//GO:0044763//GO:0044699//GO:0044238//GO:0034641//GO:0000723//GO:0009987//GO:0006974//GO:0043170//GO:0032200//GO:0006996//GO:0044237//GO:0055114//GO:0090304//GO:0060249//GO:0051716//GO:0006281//GO:0044260//GO:0042592//GO:0006950//GO:0046483//GO:0006807//GO:…	cellular aromatic compound metabolic process//biological regulation//organic substance metabolic process//single-organism metabolic process//DNA metabolic process//metabolic process//chromosome organization//cellular component organization or biogenesis//regulation of biological quality//organic cyclic compound metabolic process//cellular component organization//nucleobase-containing compound met…	GO:0005634//GO:0043231//GO:0005575//GO:0043227//GO:0044424//GO:0043229//GO:0005622//GO:0005623//GO:0044464//GO:0043226	nucleus//intracellular membrane-bounded organelle//cellular_component//membrane-bounded organelle//intracellular part//intracellular organelle//intracellular//cell//cell part//organelle	GO:0032559//GO:0016887//GO:0042623//GO:0003678//GO:0032550//GO:0003824//GO:0036094//GO:0001883//GO:0032555//GO:1901363//GO:0003677//GO:0017076//GO:0097367//GO:0004003//GO:0016818//GO:0008026//GO:0032553//GO:0016817//GO:0008094//GO:0001882//GO:0032549//GO:0097159//GO:0035639//GO:0016491//GO:0003674//GO:0043167//GO:0016462//GO:0009916//GO:0003676//GO:0043168//GO:0017111//GO:0016679//GO:0005488//GO:…	adenyl ribonucleotide binding//ATPase activity//ATPase activity, coupled//DNA helicase activity//purine ribonucleoside binding//catalytic activity//small molecule binding//purine nucleoside binding//purine ribonucleotide binding//heterocyclic compound binding//DNA binding//purine nucleotide binding//carbohydrate derivative binding//ATP-dependent DNA helicase activity//hydrolase activity, acting o…	--	--	ATXPD	Helicase, superfamily 1/2, ATP-binding domain, DinG/Rad3-type|DNA helicase (DNA repair), Rad3 type|Domain of unknown function DUF1227|DEAD2|ATP-dependent helicase, C-terminal|ATP-dependent helicase, C-terminal|Helicase-like, DEXD box c2 type|DNA/RNA helicase, ATP-dependent, DEAH-box type, conserved site|Xeroderma pigmentosum group D protein|P-loop containing nucleoside triphosphate hydrolase|P-lo…
AT1G03200	1	+	780602	781285	440	31	30	6.88589	6.56117	6.88589	6.56117	2.72592	3.20873	-0.23526	0.95303	0.46947	FALSE	--	--	--	--	--	--	--	--	-	-
AT1G03210	1	+	782948	784240	861	162	150	18.3892	16.7649	18.3892	16.7649	14.2451	16.0437	-0.17154	0.79875	0.42554	FALSE	GO:0008152//GO:0009058//GO:0008150	metabolic process//biosynthetic process//biological_process	--	--	GO:0003824//GO:0003674	catalytic activity//molecular_function	--	--	-	Phenazine biosynthesis PhzF protein|Phenazine biosynthesis PhzF protein|Phenazine biosynthesis PhzF protein
AT1G03220	1	+	787122	788651	1530	7911	1111	505.348	69.8771	505.348	69.8771	695.636	118.83	2.5494	4.0824e-125	5.6723e-123	UP	--	--	--	--	--	--	aspartyl protease-like protein	http://www.genome.jp/dbget-bin/www_bget?ath:AT1G03220	-	Aspartic peptidase|Aspartic peptidase|Peptidase A1
AT1G03230	1	+	790091	791592	1502	1804	235	117.386	15.056	117.386	15.056	158.631	25.1351	2.6579	5.7082e-31	1.3622e-29	UP	--	--	--	--	--	--	aspartyl protease-like protein	http://www.genome.jp/dbget-bin/www_bget?ath:AT1G03230	-	Aspartic peptidase|Aspartic peptidase|Peptidase A1
AT1G03240	1	-	792222	792986	473	0	0	0	0	0	0	NA	NA	NA	NA	NA	NA	--	--	--	--	--	--	--	--	-	-
AT1G03250	1	-	793353	795376	1190	306	189	25.3449	15.4132	25.3449	15.4132	26.9074	20.215	0.41258	0.08854	0.098943	FALSE	--	--	--	--	GO:1901363//GO:0005488//GO:0097159//GO:0003674//GO:0003676	heterocyclic compound binding//binding//organic cyclic compound binding//molecular_function//nucleic acid binding	--	--	-	R3H-associated N-terminal domain|Single-stranded nucleic acid binding R3H|R3H-associated N-terminal domain|Single-stranded nucleic acid binding R3H
AT1G03260	1	-	795532	798463	1332	120	95	8.80497	6.86328	8.80497	6.86328	10.5519	10.161	0.054465	0.56973	0.34872	FALSE	GO:0008152//GO:0071704//GO:0044403//GO:0009987//GO:0043170//GO:0051704//GO:0044238//GO:0009405//GO:0019538//GO:0044419//GO:0016032//GO:0006508//GO:0008150//GO:0044764	metabolic process//organic substance metabolic process//symbiosis, encompassing mutualism through parasitism//cellular process//macromolecule metabolic process//multi-organism process//primary metabolic process//pathogenesis//protein metabolic process//interspecies interaction between organisms//viral process//proteolysis//biological_process//multi-organism cellular process	GO:0005576//GO:0005575	extracellular region//cellular_component	GO:0003824//GO:0008233//GO:0003674//GO:0016787	catalytic activity//peptidase activity//molecular_function//hydrolase activity	--	--	-	SNARE associated Golgi protein
AT1G03270	1	+	799191	802436	1500	17	39	1.10767	2.50199	1.10767	2.50199	1.49486	4.17136	-1.4805	0.36123	0.26382	FALSE	--	--	--	--	GO:0017076//GO:1901363//GO:0036094//GO:0000166//GO:1901265//GO:0005488//GO:0030554//GO:0003674//GO:0097159	purine nucleotide binding//heterocyclic compound binding//small molecule binding//nucleotide binding//nucleoside phosphate binding//binding//adenyl nucleotide binding//molecular_function//organic cyclic compound binding	--	--	CBSDUF4	Domain of unknown function DUF21
AT1G03280	1	+	803035	807066	1901	252	316	12.9559	15.9962	12.9559	15.9962	22.1591	33.7987	-0.60907	0.43424	0.29563	FALSE	GO:0044249//GO:0006260//GO:0008150//GO:0034645//GO:0090304//GO:0009059//GO:0044237//GO:1901576//GO:0046483//GO:0006807//GO:0044260//GO:0044238//GO:0009987//GO:0034641//GO:0043170//GO:0006259//GO:0071704//GO:0006725//GO:0009058//GO:1901360//GO:0006139//GO:0008152	cellular biosynthetic process//DNA replication//biological_process//cellular macromolecule biosynthetic process//nucleic acid metabolic process//macromolecule biosynthetic process//cellular metabolic process//organic substance biosynthetic process//heterocycle metabolic process//nitrogen compound metabolic process//cellular macromolecule metabolic process//primary metabolic process//cellular proc…	--	--	--	--	--	--	-	TFIIEalpha/SarR/Rpc3 HTH domain|Transcription factor TFE/TFIIEalpha HTH domain|Transcription factor TFIIE, alpha subunit|Zinc finger, RING/FYVE/PHD-type
AT1G03290	1	+	807361	810868	2194	207	409	9.98085	19.417	9.98085	19.417	18.2021	43.7458	-1.265	0.012187	0.02103	FALSE	--	--	--	--	--	--	--	--	-	-|-
AT1G03300	1	-	811033	813086	2013	0	9	0	0.43024	0	0.43024	0	0	NA	NA	NA	NA	--	--	--	--	--	--	--	--	ATDUF1	Tudor-like, plant|Agenet-like domain|Protein of unknown function DUF724
AT1G03310	1	+	813471	816749	2940	295	417	9.82012	13.6676	9.82012	13.6676	25.9402	44.6014	-0.7819	0.17156	0.15989	FALSE	GO:0008150//GO:0008152//GO:0071704//GO:0044238//GO:0005975	biological_process//metabolic process//organic substance metabolic process//primary metabolic process//carbohydrate metabolic process	--	--	GO:0004553//GO:0043167//GO:0003674//GO:0005488//GO:0016798//GO:0016787//GO:0043169//GO:0003824	hydrolase activity, hydrolyzing O-glycosyl compounds//ion binding//molecular_function//binding//hydrolase activity, acting on glycosyl bonds//hydrolase activity//cation binding//catalytic activity	--	--	ATISA2	Glycoside hydrolase, superfamily|Immunoglobulin E-set|Glycosyl hydrolase, family 13, catalytic domain|Glycoside hydrolase, family 13, N-terminal|Glycoside hydrolase, catalytic domain|Immunoglobulin-like fold|Glycosyl hydrolase, family 13, all-beta|Glycoside hydrolase, family 13|Glycoside hydrolase, superfamily|Immunoglobulin E-set|Glycosyl hydrolase, family 13, catalytic domain|Glycoside hydrolas…
AT1G03320	1	+	817027	817767	663	0	0	0	0	0	0	NA	NA	NA	NA	NA	NA	--	--	--	--	--	--	--	--	-	-
AT1G03330	1	-	817983	819563	726	44	201	5.92334	26.6423	5.92334	26.6423	3.86904	21.4985	-2.4742	0.0012827	0.0031689	DOWN	--	--	--	--	GO:0003824//GO:0016741//GO:0016817//GO:0003674//GO:0008168//GO:0016740//GO:0016787	catalytic activity//transferase activity, transferring one-carbon groups//hydrolase activity, acting on acid anhydrides//molecular_function//methyltransferase activity//transferase activity//hydrolase activity	Small nuclear ribonucleoprotein family protein; K12621 U6 snRNA-associated Sm-like protein LSm2	http://www.genome.jp/dbget-bin/www_bget?ath:AT1G03330	-	U6 snRNA-associated Sm-like protein LSm2|U6 snRNA-associated Sm-like protein LSm2|Like-Sm (LSM) domain|Ribonucleoprotein LSM domain, eukaryotic/archaea-type|Ribonucleoprotein LSM domain
AT1G03340	1	+	819662	821317	1298	66	43	4.96958	3.18791	4.96958	3.18791	5.80356	4.59919	0.33556	0.47426	0.312	FALSE	--	--	--	--	--	--	--	--	-	-
AT1G03350	1	-	822638	824393	1756	695	178	38.6822	9.75457	38.6822	9.75457	61.1133	19.0385	1.6826	1.1611e-08	7.3063e-08	UP	GO:0072511//GO:1902578//GO:0015684//GO:0070838//GO:0008150//GO:0006826//GO:0030001//GO:0006810//GO:0051179//GO:0006812//GO:0051234//GO:0044699//GO:0006811//GO:0000041//GO:0044765	divalent inorganic cation transport//single-organism localization//ferrous iron transport//divalent metal ion transport//biological_process//iron ion transport//metal ion transport//transport//localization//cation transport//establishment of localization//single-organism process//ion transport//transition metal ion transport//single-organism transport	GO:0016021//GO:0044425//GO:0005575//GO:0031224//GO:0016020	integral component of membrane//membrane part//cellular_component//intrinsic component of membrane//membrane	GO:0046873//GO:0022857//GO:0008324//GO:0015093//GO:0005215//GO:0003674//GO:0022890//GO:0022892//GO:0015075//GO:0022891//GO:0005381//GO:0046915//GO:0072509	metal ion transmembrane transporter activity//transmembrane transporter activity//cation transmembrane transporter activity//ferrous iron transmembrane transporter activity//transporter activity//molecular_function//inorganic cation transmembrane transporter activity//substrate-specific transporter activity//ion transmembrane transporter activity//substrate-specific transmembrane transporter acti…	BSD domain-containing protein	http://www.genome.jp/dbget-bin/www_bget?ath:AT1G03350	-	BSD|BSD|BSD
AT1G03360	1	+	824537	826358	1264	131	28	10.1292	2.13169	10.1292	2.13169	11.5192	2.99482	1.9435	0.0074004	0.014039	FALSE	GO:0016114//GO:0008150//GO:0044255//GO:0044249//GO:0006721//GO:0006720//GO:1901576//GO:0044237//GO:0008299//GO:0016106//GO:0006714//GO:0006629//GO:0009987//GO:0044711//GO:0044238//GO:0044699//GO:0044763//GO:0008152//GO:0009058//GO:0044710//GO:0071704//GO:0008610	terpenoid biosynthetic process//biological_process//cellular lipid metabolic process//cellular biosynthetic process//terpenoid metabolic process//isoprenoid metabolic process//organic substance biosynthetic process//cellular metabolic process//isoprenoid biosynthetic process//sesquiterpenoid biosynthetic process//sesquiterpenoid metabolic process//lipid metabolic process//cellular process//single…	--	--	GO:0016838//GO:0016829//GO:0010333//GO:0045482//GO:0003674//GO:0016835//GO:0003824//GO:0010334	carbon-oxygen lyase activity, acting on phosphates//lyase activity//terpene synthase activity//trichodiene synthase activity//molecular_function//carbon-oxygen lyase activity//catalytic activity//sesquiterpene synthase activity	--	--	ATRRP4	RNA-binding domain, S1|Nucleic acid-binding, OB-fold|K Homology domain, type 1|Exosome complex RNA-binding protein 1/RRP40/RRP4
AT1G03365	1	+	826569	830383	2836	40	111	1.37849	3.76642	1.37849	3.76642	3.51731	11.8723	-1.7551	0.070019	0.082815	FALSE	--	--	--	--	GO:0003674//GO:0043167//GO:0046914//GO:0008270//GO:0005488//GO:0046872//GO:0043169//GO:0005515	molecular_function//ion binding//transition metal ion binding//zinc ion binding//binding//metal ion binding//cation binding//protein binding	--	--	RF4	Zinc finger, RING-type|Zinc finger, RING-type|Zinc finger, RING/FYVE/PHD-type
AT1G03370	1	+	830627	835361	3769	1338	1066	34.6961	27.2172	34.6961	27.2172	117.654	114.017	0.045301	0.063913	0.077233	FALSE	--	--	--	--	GO:0003674//GO:0005488//GO:0005515	molecular_function//binding//protein binding	--	--	-	GRAM|GRAM|C2 calcium-dependent membrane targeting|C2 calcium-dependent membrane targeting|C2 calcium-dependent membrane targeting|C2 calcium-dependent membrane targeting|C2 calcium-dependent membrane targeting|C2 calcium-dependent membrane targeting
AT1G03380	1	+	835785	840940	3732	181	214	4.7401	5.51804	4.7401	5.51804	15.9158	22.889	-0.52419	0.63781	0.37313	FALSE	--	--	--	--	GO:0005515//GO:0003674//GO:0005488	protein binding//molecular_function//binding	--	--	ATATG18G	Breast carcinoma amplified sequence 3|WD40-repeat-containing domain|WD40 repeat|WD40 repeat|WD40/YVTN repeat-like-containing domain
AT1G03390	1	-	841033	842418	1386	0	0	0	0	0	0	NA	NA	NA	NA	NA	NA	--	--	--	--	GO:0016740//GO:0016747//GO:0003674//GO:0016746//GO:0003824	transferase activity//transferase activity, transferring acyl groups other than amino-acyl groups//molecular_function//transferase activity, transferring acyl groups//catalytic activity	--	--	-	Transferase|Chloramphenicol acetyltransferase-like domain
AT1G03400	1	-	842747	844190	1236	119	334	9.40978	26.004	9.40978	26.004	10.464	35.7239	-1.7715	0.0015277	0.0036752	DOWN	GO:0044699//GO:0008152//GO:0044710//GO:0008150//GO:0055114	single-organism process//metabolic process//single-organism metabolic process//biological_process//oxidation-reduction process	--	--	GO:0016705//GO:0003824//GO:0051213//GO:0016706//GO:0016491//GO:0003674	oxidoreductase activity, acting on paired donors, with incorporation or reduction of molecular oxygen//catalytic activity//dioxygenase activity//oxidoreductase activity, acting on paired donors, with incorporation or reduction of molecular oxygen, 2-oxoglutarate as one donor, and incorporation of one atom each of oxygen into both donors//oxidoreductase activity//molecular_function	1-aminocyclopropane-1-carboxylate oxidase-like 4	http://www.genome.jp/dbget-bin/www_bget?ath:AT1G03400	-	Non-haem dioxygenase N-terminal domain|Oxoglutarate/iron-dependent dioxygenase|Oxoglutarate/iron-dependent dioxygenase|Isopenicillin N synthase-like
AT1G03410	1	-	844436	847683	2652	74	110	2.72715	3.99146	2.72715	3.99146	6.50702	11.7654	-0.85448	0.42433	0.2913	FALSE	GO:0044699//GO:0044710//GO:0008152//GO:0008150//GO:0055114	single-organism process//single-organism metabolic process//metabolic process//biological_process//oxidation-reduction process	--	--	GO:0016772//GO:0016705//GO:0003824//GO:0051213//GO:0016773//GO:0016706//GO:0016740//GO:0016491//GO:0003674	transferase activity, transferring phosphorus-containing groups//oxidoreductase activity, acting on paired donors, with incorporation or reduction of molecular oxygen//catalytic activity//dioxygenase activity//phosphotransferase activity, alcohol group as acceptor//oxidoreductase activity, acting on paired donors, with incorporation or reduction of molecular oxygen, 2-oxoglutarate as one donor, a…	--	--	2A6	Non-haem dioxygenase N-terminal domain|Oxoglutarate/iron-dependent dioxygenase|Oxoglutarate/iron-dependent dioxygenase|Isopenicillin N synthase-like
AT1G03420	1	+	846664	847739	1076	0	0	0	0	0	0	NA	NA	NA	NA	NA	NA	--	--	--	--	--	--	--	--	--	--
AT1G03430	1	+	847873	849500	1025	96	343	9.15373	32.202	9.15373	32.202	8.44154	36.6865	-2.1197	0.0001828	0.00056912	DOWN	GO:0000160//GO:0007154//GO:0035556//GO:0065007//GO:0050789//GO:0050794//GO:0044763//GO:0044699//GO:0009987//GO:0007165//GO:0051716//GO:0044700//GO:0050896//GO:0008150//GO:0023052	phosphorelay signal transduction system//cell communication//intracellular signal transduction//biological regulation//regulation of biological process//regulation of cellular process//single-organism cellular process//single-organism process//cellular process//signal transduction//cellular response to stimulus//single organism signaling//response to stimulus//biological_process//signaling	--	--	GO:0060089//GO:0003674//GO:0004871	molecular transducer activity//molecular_function//signal transducer activity	AHP5; histidine-containing phosphotransfer protein 5; K14490 histidine-containing phosphotransfer peotein	http://www.genome.jp/dbget-bin/www_bget?ath:AT1G03430	AHP5	Signal transduction histidine kinase, phosphotransfer (Hpt) domain|Signal transduction histidine kinase, phosphotransfer (Hpt) domain|Signal transduction histidine kinase, phosphotransfer (Hpt) domain|Signal transduction histidine kinase, phosphotransfer (Hpt) domain|Signal transduction histidine kinase, phosphotransfer (Hpt) domain
AT1G03440	1	+	852366	854032	1667	94	103	5.51116	5.94585	5.51116	5.94585	8.26568	11.0167	-0.41448	0.86793	0.44692	FALSE	--	--	--	--	GO:0005515//GO:0003674//GO:0005488	protein binding//molecular_function//binding	--	--	-	Leucine rich repeat 4|Leucine-rich repeat-containing N-terminal, type 2|Leucine-rich repeat|Leucine-rich repeat
AT1G03445	1	-	854410	859701	2727	0	2	0	0.070576	0	0.070576	0	0	NA	NA	NA	NA	GO:1901360//GO:0006139//GO:0008152//GO:0006259//GO:0006725//GO:0071704//GO:0043170//GO:0034641//GO:0009987//GO:0044238//GO:0006310//GO:0046483//GO:0006807//GO:0044260//GO:0090304//GO:0044237//GO:0008150	organic cyclic compound metabolic process//nucleobase-containing compound metabolic process//metabolic process//DNA metabolic process//cellular aromatic compound metabolic process//organic substance metabolic process//macromolecule metabolic process//cellular nitrogen compound metabolic process//cellular process//primary metabolic process//DNA recombination//heterocycle metabolic process//nitroge…	GO:0005634//GO:0005622//GO:0005623//GO:0044424//GO:0043229//GO:0043227//GO:0043231//GO:0005575//GO:0044464//GO:0043226	nucleus//intracellular//cell//intracellular part//intracellular organelle//membrane-bounded organelle//intracellular membrane-bounded organelle//cellular_component//cell part//organelle	GO:1901363//GO:0003824//GO:0005515//GO:0003677//GO:0003676//GO:0003674//GO:0097159//GO:0016787//GO:0005488	heterocyclic compound binding//catalytic activity//protein binding//DNA binding//nucleic acid binding//molecular_function//organic cyclic compound binding//hydrolase activity//binding	--	--	BSU1	Serine/threonine protein phosphatase, BSU1|Serine/threonine-specific protein phosphatase/bis(5-nucleosyl)-tetraphosphatase|Serine/threonine-specific protein phosphatase/bis(5-nucleosyl)-tetraphosphatase|Serine/threonine-specific protein phosphatase/bis(5-nucleosyl)-tetraphosphatase|Metallophosphoesterase domain|Kelch-type beta propeller|Galactose oxidase, beta-propeller|Metallo-dependent phosphat…
AT1G03457	1	-	860788	864125	1717	262	56	15.0097	3.1588	15.0097	3.1588	23.0384	5.98964	1.9435	0.00015208	0.00048272	UP	--	--	GO:0016021//GO:0044425//GO:0005575//GO:0031224//GO:0016020	integral component of membrane//membrane part//cellular_component//intrinsic component of membrane//membrane	GO:1901363//GO:0005488//GO:0003676//GO:0097159//GO:0003674	heterocyclic compound binding//binding//nucleic acid binding//organic cyclic compound binding//molecular_function	RNA recognition motif-containing protein; K13207 CUG-BP- and ETR3-like factor	http://www.genome.jp/dbget-bin/www_bget?ath:AT1G03457	-	Paraneoplastic encephalomyelitis antigen|RNA recognition motif domain|RNA recognition motif domain|RNA recognition motif domain|Nucleotide-binding, alpha-beta plait|Paraneoplastic encephalomyelitis antigen|RNA recognition motif domain|RNA recognition motif domain|RNA recognition motif domain|Nucleotide-binding, alpha-beta plait
AT1G03470	1	-	865915	867733	1247	188	49	15.1728	3.89372	15.1728	3.89372	16.5314	5.24093	1.6573	0.0032562	0.0070357	FALSE	GO:0006725//GO:2000112//GO:0097659//GO:0065007//GO:0071704//GO:0016070//GO:0050794//GO:0010468//GO:0008152//GO:1901360//GO:0006139//GO:0050789//GO:0009058//GO:0080090//GO:0010556//GO:0044238//GO:0019438//GO:0044271//GO:0043170//GO:0032774//GO:0034641//GO:0009987//GO:0044237//GO:0019222//GO:0009059//GO:0090304//GO:0019219//GO:0044260//GO:0046483//GO:0010467//GO:0006807//GO:1901576//GO:1903506//GO:…	cellular aromatic compound metabolic process//regulation of cellular macromolecule biosynthetic process//nucleic acid-templated transcription//biological regulation//organic substance metabolic process//RNA metabolic process//regulation of cellular process//regulation of gene expression//metabolic process//organic cyclic compound metabolic process//nucleobase-containing compound metabolic process…	GO:0044215//GO:0033648//GO:0042025//GO:0005575//GO:0033646//GO:0033643//GO:0043657//GO:0018995//GO:0044216//GO:0033647//GO:0044217//GO:0043656	other organism//host intracellular membrane-bounded organelle//host cell nucleus//cellular_component//host intracellular part//host cell part//host cell//host//other organism cell//host intracellular organelle//other organism part//intracellular region of host	GO:0016772//GO:0003723//GO:0003824//GO:1901363//GO:0001071//GO:0097159//GO:0016779//GO:0003674//GO:0003676//GO:0003700//GO:0003968//GO:0016740//GO:0005488//GO:0034062	transferase activity, transferring phosphorus-containing groups//RNA binding//catalytic activity//heterocyclic compound binding//nucleic acid binding transcription factor activity//organic cyclic compound binding//nucleotidyltransferase activity//molecular_function//nucleic acid binding//transcription factor activity, sequence-specific DNA binding//RNA-directed RNA polymerase activity//transferas…	--	--	-	KIP1-like|KIP1-like
AT1G03475	1	-	869051	871211	1448	1845	1842	124.531	122.415	124.531	122.415	162.236	197.016	-0.28022	0.87087	0.4478	FALSE	GO:1901566//GO:0009058//GO:1901360//GO:0008152//GO:0006778//GO:0051188//GO:0044765//GO:0033013//GO:0006725//GO:0044710//GO:0071704//GO:0034641//GO:0009987//GO:0051179//GO:0006779//GO:0044271//GO:0044763//GO:0044699//GO:0019438//GO:0051234//GO:1901576//GO:0006807//GO:0046483//GO:0033014//GO:0055085//GO:0006810//GO:0055114//GO:0044237//GO:1902578//GO:0008150//GO:1901564//GO:1901362//GO:0044249//GO:…	organonitrogen compound biosynthetic process//biosynthetic process//organic cyclic compound metabolic process//metabolic process//porphyrin-containing compound metabolic process//cofactor biosynthetic process//single-organism transport//tetrapyrrole metabolic process//cellular aromatic compound metabolic process//single-organism metabolic process//organic substance metabolic process//cellular nit…	GO:0016020//GO:0005575	membrane//cellular_component	GO:0004109//GO:0003824//GO:0016627//GO:0016634//GO:0003674//GO:0016491//GO:0005215	coproporphyrinogen oxidase activity//catalytic activity//oxidoreductase activity, acting on the CH-CH group of donors//oxidoreductase activity, acting on the CH-CH group of donors, oxygen as acceptor//molecular_function//oxidoreductase activity//transporter activity	--	--	LIN2	Coproporphyrinogen III oxidase, conserved site|Coproporphyrinogen III oxidase, aerobic|Coproporphyrinogen III oxidase, aerobic|Coproporphyrinogen III oxidase, aerobic|Coproporphyrinogen III oxidase, aerobic|Coproporphyrinogen III oxidase, aerobic|Coproporphyrinogen III oxidase, aerobic
AT1G03490	1	+	871874	872906	846	0	0	0	0	0	0	NA	NA	NA	NA	NA	NA	GO:0006807//GO:0010467//GO:0046483//GO:1901576//GO:0019219//GO:0044260//GO:0009059//GO:0090304//GO:0044237//GO:0019222//GO:0051252//GO:0008150//GO:0051171//GO:0031323//GO:0009889//GO:1901362//GO:0006351//GO:0034645//GO:0034654//GO:0044249//GO:2001141//GO:0060255//GO:0031326//GO:0018130//GO:1903506//GO:0006355//GO:0006139//GO:1901360//GO:0050789//GO:0009058//GO:0010468//GO:0050794//GO:0016070//GO:…	nitrogen compound metabolic process//gene expression//heterocycle metabolic process//organic substance biosynthetic process//regulation of nucleobase-containing compound metabolic process//cellular macromolecule metabolic process//macromolecule biosynthetic process//nucleic acid metabolic process//cellular metabolic process//regulation of metabolic process//regulation of RNA metabolic process//bi…	--	--	GO:0003676//GO:0003674//GO:0097159//GO:0005488//GO:1901363//GO:0003677	nucleic acid binding//molecular_function//organic cyclic compound binding//binding//heterocyclic compound binding//DNA binding	--	--	ANAC006	No apical meristem (NAM) protein|No apical meristem (NAM) protein|No apical meristem (NAM) protein
AT1G03495	1	+	873184	874935	1752	189	109	10.5433	5.98694	10.5433	5.98694	16.6193	11.6584	0.51149	0.13436	0.13456	FALSE	--	--	--	--	GO:0016740//GO:0016747//GO:0003674//GO:0016746//GO:0003824	transferase activity//transferase activity, transferring acyl groups other than amino-acyl groups//molecular_function//transferase activity, transferring acyl groups//catalytic activity	--	--	3AT2	Transferase|Chloramphenicol acetyltransferase-like domain
AT1G03502	1	-	875358	875471	114	0	6	0	5.06476	0	5.06476	0	0	NA	NA	NA	NA	--	--	--	--	--	--	--	--	--	--
AT1G03506	1	-	875518	875604	87	0	1	0	1.1061	0	1.1061	0	0	NA	NA	NA	NA	--	--	--	--	--	--	--	--	--	--
AT1G03510	1	-	876258	877547	1290	32	10	2.42444	0.745972	2.42444	0.745972	2.81385	1.06958	1.3955	0.27098	0.21877	FALSE	--	--	--	--	GO:0005488//GO:0003674//GO:0005515	binding//molecular_function//protein binding	--	--	PCMP-E3	Pentatricopeptide repeat|Pentatricopeptide repeat|Pentatricopeptide repeat|Pentatricopeptide repeat|Tetratricopeptide-like helical
AT1G03515	1	+	877648	877719	72	0	0	0	0	0	0	NA	NA	NA	NA	NA	NA	--	--	--	--	--	--	--	--	--	--
AT1G03520	1	-	877862	880158	2035	61	81	3.46619	4.53178	3.46619	4.53178	5.3639	8.66358	-0.69168	0.6197	0.36648	FALSE	--	--	GO:0005575//GO:0016020	cellular_component//membrane	GO:0008375//GO:0016740//GO:0016757//GO:0003674//GO:0016758//GO:0008194//GO:0003824	acetylglucosaminyltransferase activity//transferase activity//transferase activity, transferring glycosyl groups//molecular_function//transferase activity, transferring hexosyl groups//UDP-glycosyltransferase activity//catalytic activity	--	--	-	Glycosyl transferase, family 14|Glycosyl transferase, family 14
AT1G03530	1	-	880496	883391	2601	79	38	2.9685	1.4059	2.9685	1.4059	6.94669	4.0644	0.77328	0.22186	0.1908	FALSE	GO:0052040//GO:0039526//GO:0044699//GO:0044763//GO:0006915//GO:0044238//GO:0035821//GO:0033668//GO:0009987//GO:0044403//GO:0034641//GO:0019048//GO:0043170//GO:0051704//GO:0065007//GO:0071704//GO:0006725//GO:0052490//GO:0052433//GO:0019050//GO:0071840//GO:0060548//GO:0008152//GO:0065008//GO:0043412//GO:0001522//GO:0016070//GO:0050794//GO:0008219//GO:0050789//GO:0006139//GO:0019054//GO:0044532//GO:…	modulation by symbiont of host programmed cell death//modulation by virus of host apoptotic process//single-organism process//single-organism cellular process//apoptotic process//primary metabolic process//modification of morphology or physiology of other organism//negative regulation by symbiont of host apoptotic process//cellular process//symbiosis, encompassing mutualism through parasitism//ce…	GO:0044425//GO:0005575//GO:0031224//GO:0016020//GO:0044424//GO:0016021//GO:0005737//GO:0005623//GO:0005622//GO:0044464	membrane part//cellular_component//intrinsic component of membrane//membrane//intracellular part//integral component of membrane//cytoplasm//cell//intracellular//cell part	GO:0097367//GO:0008061//GO:0005488//GO:0003674	carbohydrate derivative binding//chitin binding//binding//molecular_function	--	--	ATNAF1	Translation elongation/initiation factor/Ribosomal, beta-barrel|H/ACA ribonucleoprotein complex, subunit Gar1/Naf1
AT1G03540	1	+	883782	885611	1830	0	3	0	0.157755	0	0.157755	0	0	NA	NA	NA	NA	--	--	--	--	GO:0003674//GO:0005488//GO:0005515	molecular_function//binding//protein binding	--	--	PCMP-E4	Pentatricopeptide repeat|Pentatricopeptide repeat|Pentatricopeptide repeat|Pentatricopeptide repeat|Tetratricopeptide-like helical
AT1G03545	1	+	885941	887906	1223	0	0	0	0	0	0	NA	NA	NA	NA	NA	NA	--	--	--	--	--	--	--	--	--	--
AT1G03550	1	-	885623	887956	1258	11	32	0.8546	2.44783	0.8546	2.44783	0	3.42265	-1.8231	0.31417	0.24135	FALSE	--	--	--	--	--	--	--	--	SCAMP2	SCAMP|SCAMP
AT1G03560	1	-	890156	892410	2255	45	34	1.95037	1.45092	1.95037	1.45092	3.95697	3.63657	0.12182	0.68288	0.38936	FALSE	GO:0071702//GO:0034613//GO:0051234//GO:0016192//GO:0070727//GO:0051179//GO:0015031//GO:0006810//GO:0045184//GO:0006886//GO:0051641//GO:0051649//GO:0033036//GO:0008104//GO:0046907//GO:0008150	organic substance transport//cellular protein localization//establishment of localization//vesicle-mediated transport//cellular macromolecule localization//localization//protein transport//transport//establishment of protein localization//intracellular protein transport//cellular localization//establishment of localization in cell//macromolecule localization//protein localization//intracellular t…	--	--	--	--	--	--	-	Pentatricopeptide repeat|Pentatricopeptide repeat|Pentatricopeptide repeat|Pentatricopeptide repeat|Tetratricopeptide-like helical
AT1G03570	1	+	892514	892585	72	0	0	0	0	0	0	NA	NA	NA	NA	NA	NA	--	--	--	--	--	--	--	--	--	--
AT1G03580	1	+	892847	894052	1206	48	7	3.88996	0.558551	3.88996	0.558551	4.22077	0	2.495	0.066526	0.079707	FALSE	--	--	--	--	--	--	--	--	--	--
AT1G03590	1	-	894254	897518	2003	389	207	18.981	9.94493	18.981	9.94493	34.2058	22.1403	0.62757	0.016199	0.02642	FALSE	--	--	--	--	GO:0003674//GO:0045182//GO:0003824	molecular_function//translation regulator activity//catalytic activity	--	--	PPC6-6	Protein phosphatase 2C (PP2C)-like|Protein phosphatase 2C (PP2C)-like|Protein phosphatase 2C (PP2C)-like|Protein phosphatase 2C (PP2C)-like|Protein phosphatase 2C (PP2C)-like|Protein phosphatase 2C
AT1G03600	1	+	898876	899655	780	1743	2474	218.4	305.223	218.4	305.223	153.267	264.614	-0.78784	0.00075599	0.0020082	FALSE	GO:0044085//GO:0071822//GO:0010207//GO:0008150//GO:0070271//GO:0043623//GO:0044237//GO:0006091//GO:0015979//GO:0065003//GO:0019684//GO:0009987//GO:0006461//GO:0034622//GO:0043933//GO:0022607//GO:0016043//GO:0008152//GO:0071840	cellular component biogenesis//protein complex subunit organization//photosystem II assembly//biological_process//protein complex biogenesis//cellular protein complex assembly//cellular metabolic process//generation of precursor metabolites and energy//photosynthesis//macromolecular complex assembly//photosynthesis, light reaction//cellular process//protein complex assembly//cellular macromolecul…	--	--	--	--	--	--	PSB27	Photosystem II Pbs27|Photosystem II Pbs27
AT1G03610	1	+	900887	903003	1675	326	404	19.0219	23.2102	19.0219	23.2102	28.6661	43.211	-0.59205	0.40251	0.28203	FALSE	--	--	--	--	--	--	--	--	-	Protein of unknown function DUF789
AT1G03620	1	-	904319	906186	860	13	22	1.47739	2.46171	1.47739	2.46171	1.14313	2.35307	-1.0416	0.6429	0.37504	FALSE	--	--	--	--	--	--	--	--	-	Engulfment/cell motility, ELMO|Engulfment/cell motility, ELMO
AT1G03630	1	+	907642	909376	1394	1363	1597	96.044	110.8	96.044	110.8	119.852	170.812	-0.51115	0.22539	0.19287	FALSE	GO:0034645//GO:0006451//GO:0006417//GO:0043603//GO:1901564//GO:0051171//GO:0031323//GO:0009889//GO:0008150//GO:0032268//GO:0031326//GO:0060255//GO:0006412//GO:0044249//GO:0044260//GO:1901576//GO:0006807//GO:0010467//GO:0034248//GO:0019222//GO:0044237//GO:0019538//GO:0009059//GO:0051246//GO:0043043//GO:0044267//GO:0044271//GO:0001514//GO:0009987//GO:0034641//GO:0043170//GO:0010556//GO:0005975//GO:…	cellular macromolecule biosynthetic process//translational readthrough//regulation of translation//cellular amide metabolic process//organonitrogen compound metabolic process//regulation of nitrogen compound metabolic process//regulation of cellular metabolic process//regulation of biosynthetic process//biological_process//regulation of cellular protein metabolic process//regulation of cellular b…	GO:0044464//GO:0005737//GO:0005623//GO:0005622//GO:0005575//GO:0044424	cell part//cytoplasm//cell//intracellular//cellular_component//intracellular part	GO:0000166//GO:0008135//GO:1901265//GO:0005488//GO:0016798//GO:0016787//GO:0043167//GO:0043168//GO:0003676//GO:0004553//GO:0035639//GO:0097159//GO:0003674//GO:0016491//GO:0032549//GO:0001882//GO:0017076//GO:0097367//GO:0032553//GO:0019001//GO:0003746//GO:0003824//GO:0032550//GO:0036094//GO:0032555//GO:0001883//GO:0005525//GO:1901363//GO:0003723//GO:0032561	nucleotide binding//translation factor activity, RNA binding//nucleoside phosphate binding//binding//hydrolase activity, acting on glycosyl bonds//hydrolase activity//ion binding//anion binding//nucleic acid binding//hydrolase activity, hydrolyzing O-glycosyl compounds//purine ribonucleoside triphosphate binding//organic cyclic compound binding//molecular_function//oxidoreductase activity//ribonu…	--	--	POR C	Light-dependent protochlorophyllide reductase|Glucose/ribitol dehydrogenase|Short-chain dehydrogenase/reductase SDR|NAD(P)-binding domain|Light-dependent protochlorophyllide reductase|Glucose/ribitol dehydrogenase|Short-chain dehydrogenase/reductase SDR|NAD(P)-binding domain
AT1G03640	1	-	909811	909883	73	0	0	0	0	0	0	NA	NA	NA	NA	NA	NA	--	--	--	--	--	--	--	--	--	--
AT1G03650	1	-	910023	911193	793	13	41	1.60222	4.97534	1.60222	4.97534	1.14313	4.38527	-1.9397	0.22927	0.19505	FALSE	--	--	--	--	--	--	--	--	-	Acyl-CoA N-acyltransferase|Acyl-CoA N-acyltransferase|GNAT domain|GNAT domain
AT1G03660	1	-	911436	911759	324	0	6	0	1.78205	0	1.78205	0	0	NA	NA	NA	NA	--	--	--	--	--	--	--	--	-	PGG domain
AT1G03670	1	-	914222	916222	1851	0	0	0	0	0	0	NA	NA	NA	NA	NA	NA	GO:0008150//GO:0071704//GO:0008152//GO:0005975//GO:0044238	biological_process//organic substance metabolic process//metabolic process//carbohydrate metabolic process//primary metabolic process	--	--	GO:0097599//GO:0003674//GO:0004553//GO:0016798//GO:0016787//GO:0005488//GO:0003824//GO:0009044//GO:0005515	xylanase activity//molecular_function//hydrolase activity, hydrolyzing O-glycosyl compounds//hydrolase activity, acting on glycosyl bonds//hydrolase activity//binding//catalytic activity//xylan 1,4-beta-xylosidase activity//protein binding	--	--	-	PGG domain|Ankyrin repeat-containing domain|Ankyrin repeat-containing domain|Ankyrin repeat-containing domain|Ankyrin repeat-containing domain|Ankyrin repeat|Ankyrin repeat|Caskin/Ankyrin repeat-containing protein
AT1G03680	1	-	916819	918064	910	1840	3226	197.618	341.142	197.618	341.142	161.796	345.046	-1.0926	2.6583e-09	1.7849e-08	DOWN	GO:0019219//GO:0044260//GO:0009271//GO:0046483//GO:0006807//GO:0010467//GO:0006950//GO:0042592//GO:1901576//GO:0044237//GO:0019222//GO:0009059//GO:0090304//GO:1901362//GO:0034654//GO:0034645//GO:0006351//GO:0051252//GO:0008150//GO:0009889//GO:0051171//GO:0031323//GO:0006355//GO:1903506//GO:0009605//GO:0018130//GO:2001141//GO:0044249//GO:0050896//GO:0031326//GO:0060255//GO:0065008//GO:0050794//GO:…	regulation of nucleobase-containing compound metabolic process//cellular macromolecule metabolic process//phage shock//heterocycle metabolic process//nitrogen compound metabolic process//gene expression//response to stress//homeostatic process//organic substance biosynthetic process//cellular metabolic process//regulation of metabolic process//macromolecule biosynthetic process//nucleic acid meta…	--	--	GO:0015036//GO:0009055//GO:0016491//GO:0003674//GO:0003824//GO:0015035//GO:0016667	disulfide oxidoreductase activity//electron carrier activity//oxidoreductase activity//molecular_function//catalytic activity//protein disulfide oxidoreductase activity//oxidoreductase activity, acting on a sulfur group of donors	THM1; thioredoxin M1; K03671 thioredoxin 1	http://www.genome.jp/dbget-bin/www_bget?ath:AT1G03680	ATHM1	Thioredoxin, conserved site|Thioredoxin domain|Thioredoxin-like fold|Thioredoxin-like fold|Thioredoxin-like fold|Thioredoxin|Thioredoxin
AT1G03687	1	+	918299	920507	1428	74	89	5.19569	6.15266	5.19569	6.15266	6.50702	9.51925	-0.54885	0.73665	0.40719	FALSE	GO:0007218//GO:0044700//GO:0051716//GO:0008150//GO:0023052//GO:0050896//GO:0050789//GO:0050794//GO:0007154//GO:0065007//GO:0007165//GO:0009987//GO:0044699//GO:0007186//GO:0044763	neuropeptide signaling pathway//single organism signaling//cellular response to stimulus//biological_process//signaling//response to stimulus//regulation of biological process//regulation of cellular process//cell communication//biological regulation//signal transduction//cellular process//single-organism process//G-protein coupled receptor signaling pathway//single-organism cellular process	GO:0005576//GO:0005575	extracellular region//cellular_component	GO:0003674//GO:0005179//GO:0005488//GO:0005184//GO:0005102//GO:0005515	molecular_function//hormone activity//binding//neuropeptide hormone activity//receptor binding//protein binding	--	--	-	DTW|DTW
AT1G03700	1	+	920950	921901	640	4	0	0.610845	0	0.610845	0	0	0	NA	NA	NA	NA	GO:0008150//GO:1902578//GO:0055085//GO:0006810//GO:0051179//GO:0009987//GO:0051234//GO:0044763//GO:0044699//GO:0008152//GO:0044765	biological_process//single-organism localization//transmembrane transport//transport//localization//cellular process//establishment of localization//single-organism cellular process//single-organism process//metabolic process//single-organism transport	--	--	GO:0043177//GO:0031406//GO:0005488//GO:0043167//GO:0043168//GO:0003674//GO:0036094//GO:0016597	organic acid binding//carboxylic acid binding//binding//ion binding//anion binding//molecular_function//small molecule binding//amino acid binding	--	--	-	Uncharacterised protein family UPF0497, trans-membrane plant|Uncharacterised protein family UPF0497, trans-membrane plant subgroup
AT1G03710	1	+	923426	924726	957	0	1	0	0.113212	0	0.113212	0	0	NA	NA	NA	NA	--	--	--	--	--	--	--	--	-	Cystatin-related, plant|Proteinase inhibitor I25, cystatin|Proteinase inhibitor I25, cystatin, conserved region|Cystatin-related, plant|Proteinase inhibitor I25, cystatin|Proteinase inhibitor I25, cystatin, conserved region
AT1G03720	1	-	924996	926373	825	0	0	0	0	0	0	NA	NA	NA	NA	NA	NA	GO:0071704//GO:0008152//GO:0044238//GO:0043170//GO:0006508//GO:0019538//GO:0008150	organic substance metabolic process//metabolic process//primary metabolic process//macromolecule metabolic process//proteolysis//protein metabolic process//biological_process	--	--	GO:0003824//GO:0004175//GO:0004197//GO:0003674//GO:0008233//GO:0070011//GO:0008234//GO:0016787	catalytic activity//endopeptidase activity//cysteine-type endopeptidase activity//molecular_function//peptidase activity//peptidase activity, acting on L-amino acid peptides//cysteine-type peptidase activity//hydrolase activity	--	--	-	Peptidase C1A, papain C-terminal|Peptidase C1A, papain
AT1G03730	1	-	930828	931895	1068	396	406	36.2389	36.582	36.2389	36.582	34.8214	43.4249	-0.31855	0.96676	0.47294	FALSE	GO:0006629//GO:0044699//GO:0044238//GO:0008152//GO:0071704//GO:0044710//GO:0008150	lipid metabolic process//single-organism process//primary metabolic process//metabolic process//organic substance metabolic process//single-organism metabolic process//biological_process	--	--	--	--	--	--	-	-
AT1G03740	1	+	933512	937043	3099	2697	1859	86.1974	58.4998	86.1974	58.4998	237.155	198.835	0.25426	5.1072e-05	0.00018047	FALSE	GO:0016310//GO:0008150//GO:0019538//GO:0036211//GO:0044237//GO:0044260//GO:0006468//GO:0044238//GO:0006793//GO:0009987//GO:0043170//GO:0044267//GO:0006796//GO:0071704//GO:0006464//GO:0008152//GO:0043412	phosphorylation//biological_process//protein metabolic process//protein modification process//cellular metabolic process//cellular macromolecule metabolic process//protein phosphorylation//primary metabolic process//phosphorus metabolic process//cellular process//macromolecule metabolic process//cellular protein metabolic process//phosphate-containing compound metabolic process//organic substance…	--	--	GO:0005488//GO:0016773//GO:0030554//GO:0016740//GO:0005524//GO:0000166//GO:1901265//GO:0003674//GO:0035639//GO:0097159//GO:0043168//GO:0043167//GO:0032553//GO:0017076//GO:0097367//GO:0032549//GO:0001882//GO:0016301//GO:0032559//GO:0016772//GO:0032555//GO:0001883//GO:1901363//GO:0003824//GO:0004672//GO:0032550//GO:0036094	binding//phosphotransferase activity, alcohol group as acceptor//adenyl nucleotide binding//transferase activity//ATP binding//nucleotide binding//nucleoside phosphate binding//molecular_function//purine ribonucleoside triphosphate binding//organic cyclic compound binding//anion binding//ion binding//ribonucleotide binding//purine nucleotide binding//carbohydrate derivative binding//ribonucleosid…	--	--	-	Protein kinase, ATP binding site|Protein kinase-like domain|Serine/threonine-protein kinase, active site|Serine/threonine- / dual specificity protein kinase, catalytic domain|Protein kinase, catalytic domain|Protein kinase, catalytic domain|Protein kinase, ATP binding site|Protein kinase-like domain|Serine/threonine-protein kinase, active site|Serine/threonine- / dual specificity protein kinase, …
AT1G03743	1	-	937207	937287	81	0	0	0	0	0	0	NA	NA	NA	NA	NA	NA	--	--	--	--	--	--	--	--	--	--
AT1G03746	1	-	937401	937485	85	0	0	0	0	0	0	NA	NA	NA	NA	NA	NA	--	--	--	--	--	--	--	--	--	--
AT1G03750	1	+	937920	941162	2683	12	26	0.437131	0.932535	0.437131	0.932535	1.05519	2.7809	-1.398	0.48195	0.3148	FALSE	--	--	--	--	GO:0032553//GO:0016818//GO:0017076//GO:0003677//GO:0097367//GO:0016817//GO:0001882//GO:0032549//GO:0032559//GO:0001883//GO:0032555//GO:1901363//GO:0003824//GO:0032550//GO:0036094//GO:0005488//GO:0016787//GO:0030554//GO:0017111//GO:0005524//GO:0000166//GO:1901265//GO:0004386//GO:0003674//GO:0035639//GO:0097159//GO:0043168//GO:0003676//GO:0016462//GO:0043167	ribonucleotide binding//hydrolase activity, acting on acid anhydrides, in phosphorus-containing anhydrides//purine nucleotide binding//DNA binding//carbohydrate derivative binding//hydrolase activity, acting on acid anhydrides//nucleoside binding//ribonucleoside binding//adenyl ribonucleotide binding//purine nucleoside binding//purine ribonucleotide binding//heterocyclic compound binding//catalyt…	--	--	CHR9	Helicase, superfamily 1/2, ATP-binding domain|Helicase, superfamily 1/2, ATP-binding domain|Helicase, C-terminal|Helicase, C-terminal|Helicase, C-terminal|SNF2-related|P-loop containing nucleoside triphosphate hydrolase|P-loop containing nucleoside triphosphate hydrolase
AT1G03760	1	-	941062	943377	1382	80	53	5.65761	3.69046	5.65761	3.69046	7.03462	5.66877	0.31144	0.44647	0.3009	FALSE	GO:0006457//GO:0008150//GO:0009987	protein folding//biological_process//cellular process	GO:0043234//GO:0032991//GO:0005575//GO:0016272	protein complex//macromolecular complex//cellular_component//prefoldin complex	GO:0003674//GO:0005488//GO:0051082//GO:0005515	molecular_function//binding//unfolded protein binding//protein binding	--	--	-	Prefoldin|Prefoldin|Prefoldin subunit
AT1G03770	1	+	944572	947483	1659	101	32	6.04486	1.88572	6.04486	1.88572	8.88121	3.42265	1.3756	0.052438	0.066384	FALSE	--	--	--	--	GO:0043169//GO:0005515//GO:0043167//GO:0046914//GO:0003674//GO:0046872//GO:0005488//GO:0008270	cation binding//protein binding//ion binding//transition metal ion binding//molecular_function//metal ion binding//binding//zinc ion binding	--	--	RING1B	Zinc finger, C3HC4 RING-type|Zinc finger, RING-type, conserved site|Zinc finger, RING-type|Zinc finger, RING-type|Zinc finger, RING/FYVE/PHD-type|Zinc finger, C3HC4 RING-type|Zinc finger, RING-type, conserved site|Zinc finger, RING-type|Zinc finger, RING-type|Zinc finger, RING/FYVE/PHD-type|Zinc finger, C3HC4 RING-type|Zinc finger, RING-type, conserved site|Zinc finger, RING-type|Zinc finger, RIN…
AT1G03780	1	-	947520	951827	2539	52	25	2.01276	0.952777	2.01276	0.952777	4.5725	2.67395	0.77401	0.32137	0.24459	FALSE	--	--	--	--	--	--	--	--	TPX2	TPX2, central domain|TPX2, C-terminal domain|TPX2|TPX2, central domain|TPX2|TPX2, central domain|TPX2, C-terminal domain|TPX2
AT1G03790	1	+	954525	956097	1573	0	0	0	0	0	0	NA	NA	NA	NA	NA	NA	--	--	--	--	GO:0043169//GO:0003674//GO:0043167//GO:0005488//GO:0046872	cation binding//molecular_function//ion binding//binding//metal ion binding	--	--	SOM	Zinc finger, CCCH-type|Zinc finger, CCCH-type|Zinc finger, CCCH-type|Zinc finger, CCCH-type
AT1G03800	1	-	957261	957998	738	0	4	0	0.521574	0	0.521574	0	0	NA	NA	NA	NA	GO:0044271//GO:0034641//GO:0009987//GO:0043170//GO:0032774//GO:0010556//GO:0080090//GO:0044238//GO:0019438//GO:0008152//GO:0050794//GO:0016070//GO:0010468//GO:0050789//GO:0009058//GO:1901360//GO:0006139//GO:0006725//GO:0071704//GO:2000112//GO:0097659//GO:0065007//GO:0006351//GO:0034654//GO:0034645//GO:1901362//GO:0009889//GO:0051171//GO:0031323//GO:0008150//GO:0051252//GO:1903506//GO:0018130//GO:…	cellular nitrogen compound biosynthetic process//cellular nitrogen compound metabolic process//cellular process//macromolecule metabolic process//RNA biosynthetic process//regulation of macromolecule biosynthetic process//regulation of primary metabolic process//primary metabolic process//aromatic compound biosynthetic process//metabolic process//regulation of cellular process//RNA metabolic proc…	--	--	GO:0003700//GO:0001071//GO:0003674	transcription factor activity, sequence-specific DNA binding//nucleic acid binding transcription factor activity//molecular_function	--	--	ERF10	DNA-binding, integrase-type|AP2/ERF domain|AP2/ERF domain|AP2/ERF domain|AP2/ERF domain|AP2/ERF domain
AT1G03810	1	+	958759	959609	432	0	0	0	0	0	0	NA	NA	NA	NA	NA	NA	GO:1901135//GO:0000270//GO:0043170//GO:0071704//GO:0009254//GO:0008152//GO:0008150//GO:1901564//GO:0006022//GO:0030203//GO:0006807	carbohydrate derivative metabolic process//peptidoglycan metabolic process//macromolecule metabolic process//organic substance metabolic process//peptidoglycan turnover//metabolic process//biological_process//organonitrogen compound metabolic process//aminoglycan metabolic process//glycosaminoglycan metabolic process//nitrogen compound metabolic process	GO:0016020//GO:0005575//GO:0019867	membrane//cellular_component//outer membrane	GO:0003824//GO:0016798//GO:0016787//GO:0003674//GO:0004553	catalytic activity//hydrolase activity, acting on glycosyl bonds//hydrolase activity//molecular_function//hydrolase activity, hydrolyzing O-glycosyl compounds	--	--	-	Nucleic acid-binding, OB-fold|Nucleic acid-binding, OB-fold
AT1G03820	1	-	959869	960728	860	24	17	2.72749	1.90223	2.72749	1.90223	2.11039	1.81828	0.21493	0.72062	0.40259	FALSE	--	--	--	--	--	--	--	--	-	-
AT1G03830	1	-	962016	966757	3289	14	28	0.430281	0.847312	0.430281	0.847312	1.23106	2.99482	-1.2826	0.50553	0.32426	FALSE	GO:0019438//GO:0017038//GO:1901135//GO:0043436//GO:0044238//GO:0019752//GO:0044699//GO:0009119//GO:0044763//GO:0080090//GO:0043039//GO:0051234//GO:0010556//GO:0044711//GO:0006396//GO:0000278//GO:1902593//GO:0048870//GO:0051169//GO:0032774//GO:0044744//GO:0043170//GO:0015031//GO:0051704//GO:0009987//GO:0044403//GO:0034641//GO:0044271//GO:0070727//GO:0048518//GO:0043043//GO:0044267//GO:0042455//GO:…	aromatic compound biosynthetic process//protein import//carbohydrate derivative metabolic process//oxoacid metabolic process//primary metabolic process//carboxylic acid metabolic process//single-organism process//ribonucleoside metabolic process//single-organism cellular process//regulation of primary metabolic process//tRNA aminoacylation//establishment of localization//regulation of macromolecu…	GO:0019012//GO:0043229//GO:0044424//GO:0044422//GO:0043227//GO:0005575//GO:0043231//GO:0043232//GO:0045111//GO:0005623//GO:0005622//GO:0044423//GO:0005737//GO:0044446//GO:0043234//GO:0005634//GO:0012505//GO:0044430//GO:0032991//GO:0005643//GO:0031967//GO:0005635//GO:0043228//GO:0005856//GO:0042995//GO:0005929//GO:0043226//GO:0031514//GO:0031975//GO:0044428//GO:0036338//GO:0044464//GO:0019031//GO:…	virion//intracellular organelle//intracellular part//organelle part//membrane-bounded organelle//cellular_component//intracellular membrane-bounded organelle//intracellular non-membrane-bounded organelle//intermediate filament cytoskeleton//cell//intracellular//virion part//cytoplasm//intracellular organelle part//protein complex//nucleus//endomembrane system//cytoskeletal part//macromolecular co…	GO:0032553//GO:0019001//GO:0016818//GO:0005198//GO:0097367//GO:0017076//GO:0032549//GO:0001882//GO:0016817//GO:0004812//GO:0032561//GO:0004828//GO:0032559//GO:0005525//GO:1901363//GO:0016876//GO:0016763//GO:0032555//GO:0001883//GO:0036094//GO:0003824//GO:0032550//GO:0030554//GO:0016787//GO:0005488//GO:0016740//GO:0017111//GO:0005524//GO:0008479//GO:0016875//GO:0000166//GO:1901265//GO:0016874//GO:…	ribonucleotide binding//guanyl nucleotide binding//hydrolase activity, acting on acid anhydrides, in phosphorus-containing anhydrides//structural molecule activity//carbohydrate derivative binding//purine nucleotide binding//ribonucleoside binding//nucleoside binding//hydrolase activity, acting on acid anhydrides//aminoacyl-tRNA ligase activity//guanyl ribonucleotide binding//serine-tRNA ligase a…	--	--	-	Guanylate-binding protein, N-terminal|Guanylate-binding protein, C-terminal|Guanylate-binding protein, C-terminal|P-loop containing nucleoside triphosphate hydrolase|P-loop containing nucleoside triphosphate hydrolase|Guanylate-binding protein, N-terminal|Guanylate-binding protein, C-terminal|Guanylate-binding protein, C-terminal|P-loop containing nucleoside triphosphate hydrolase|P-loop containi…
AT1G03840	1	-	967503	970130	1686	0	0	0	0	0	0	NA	NA	NA	NA	NA	NA	GO:0008150//GO:0030154//GO:0071704//GO:0044710//GO:0048869//GO:0015977//GO:0008152//GO:0044699//GO:0044763//GO:0032502//GO:0009987//GO:0044767	biological_process//cell differentiation//organic substance metabolic process//single-organism metabolic process//cellular developmental process//carbon fixation//metabolic process//single-organism process//single-organism cellular process//developmental process//cellular process//single-organism developmental process	GO:0016020//GO:0031224//GO:0005575//GO:0044425//GO:0016021	membrane//intrinsic component of membrane//cellular_component//membrane part//integral component of membrane	GO:0003674//GO:0016830//GO:0043167//GO:0000287//GO:0016829//GO:0005488//GO:0046872//GO:0043169//GO:0003824//GO:0016831//GO:0016984	molecular_function//carbon-carbon lyase activity//ion binding//magnesium ion binding//lyase activity//binding//metal ion binding//cation binding//catalytic activity//carboxy-lyase activity//ribulose-bisphosphate carboxylase activity	--	--	MGP	Zinc finger, C2H2-like|Zinc finger, C2H2|Zinc finger, C2H2|Zinc finger, C2H2|Zinc finger C2H2-type/integrase DNA-binding domain|Zinc finger, C2H2-like|Zinc finger, C2H2|Zinc finger, C2H2|Zinc finger, C2H2|Zinc finger C2H2-type/integrase DNA-binding domain
AT1G03850	1	-	976097	977761	887	16	21	2.02036	2.6109	2.02036	2.6109	1.40692	2.24611	-0.67489	0.80845	0.42883	FALSE	GO:0044699//GO:0044763//GO:0009987//GO:0065007//GO:0019725//GO:0065008//GO:0050794//GO:0045454//GO:0050789//GO:0008150//GO:0042592	single-organism process//single-organism cellular process//cellular process//biological regulation//cellular homeostasis//regulation of biological quality//regulation of cellular process//cell redox homeostasis//regulation of biological process//biological_process//homeostatic process	--	--	GO:0016667//GO:0015035//GO:0003824//GO:0009055//GO:0016491//GO:0003674//GO:0015036	oxidoreductase activity, acting on a sulfur group of donors//protein disulfide oxidoreductase activity//catalytic activity//electron carrier activity//oxidoreductase activity//molecular_function//disulfide oxidoreductase activity	--	--	GRXS13	Thioredoxin-like fold|Thioredoxin-like fold|Glutaredoxin-like, plant II|Glutaredoxin|Glutaredoxin|Thioredoxin-like fold|Thioredoxin-like fold|Glutaredoxin-like, plant II|Glutaredoxin|Glutaredoxin
AT1G03860	1	-	979308	981885	1367	862	402	63.1542	28.999	63.1542	28.999	75.798	42.997	0.81792	3.0455e-05	0.0001127	FALSE	--	--	--	--	--	--	--	--	ATPHB2	Band 7 protein|Band 7 protein|Prohibitin|Prohibitin|Band 7 protein|Band 7 protein|Prohibitin|Prohibitin|Band 7 protein|Band 7 protein|Prohibitin|Prohibitin
AT1G03870	1	-	982506	983540	1035	2830	242	267.237	22.5003	267.237	22.5003	248.85	25.8838	3.2652	1.0979e-55	4.8257e-54	UP	--	--	--	--	--	--	FLA9; fasciclin-like arabinogalactan protein 9	http://www.genome.jp/dbget-bin/www_bget?ath:AT1G03870	FLA9	FAS1 domain|FAS1 domain|FAS1 domain|FAS1 domain|FAS1 domain
AT1G03880	1	+	985751	988146	1633	0	0	0	0	0	0	NA	NA	NA	NA	NA	NA	--	--	--	--	GO:0003674//GO:0045735	molecular_function//nutrient reservoir activity	--	--	CRU2	11-S seed storage protein, conserved site|RmlC-like cupin domain|Cupin 1|Cupin 1|11-S seed storage protein, plant|RmlC-like jelly roll fold
AT1G03890	1	+	989198	991020	1520	29	0	1.86468	0	1.86468	0	2.55005	0	NA	NA	NA	NA	--	--	--	--	GO:0003674//GO:0045735	molecular_function//nutrient reservoir activity	--	--	CRU2	RmlC-like cupin domain|Cupin 1|Cupin 1|11-S seed storage protein, plant|RmlC-like jelly roll fold
AT1G03900	1	+	991139	993118	1198	873	801	71.221	64.3411	71.221	64.3411	76.7653	85.6732	-0.15839	0.51651	0.32854	FALSE	GO:0006810//GO:0008150//GO:0006897//GO:0051179//GO:0051234//GO:0016192	transport//biological_process//endocytosis//localization//establishment of localization//vesicle-mediated transport	GO:0016020//GO:0005575	membrane//cellular_component	--	--	--	--	ATNAP4	Adaptin ear-binding coat-associated protein 1 NECAP-1|Pleckstrin homology-like domain
AT1G03905	1	+	993400	995784	1141	119	15	10.1932	1.26508	10.1932	1.26508	10.464	1.60437	2.7054	0.0027453	0.0060796	FALSE	--	--	--	--	GO:0032549//GO:0001882//GO:0016817//GO:0032553//GO:0016818//GO:0097367//GO:0017076//GO:1901363//GO:0032555//GO:0001883//GO:0036094//GO:0003824//GO:0032550//GO:0016887//GO:0032559//GO:0005524//GO:0000166//GO:1901265//GO:0030554//GO:0016787//GO:0005488//GO:0017111//GO:0043168//GO:0016462//GO:0043167//GO:0003674//GO:0035639//GO:0097159	ribonucleoside binding//nucleoside binding//hydrolase activity, acting on acid anhydrides//ribonucleotide binding//hydrolase activity, acting on acid anhydrides, in phosphorus-containing anhydrides//carbohydrate derivative binding//purine nucleotide binding//heterocyclic compound binding//purine ribonucleotide binding//purine nucleoside binding//small molecule binding//catalytic activity//purine …	--	--	ABCI19	AAA+ ATPase domain|ABC transporter-like|ABC transporter-like|P-loop containing nucleoside triphosphate hydrolase|P-loop containing nucleoside triphosphate hydrolase
AT1G03910	1	+	996115	1000437	2466	373	299	15.8708	12.5263	15.8708	12.5263	32.7989	31.9804	0.036461	0.33959	0.25355	FALSE	--	--	--	--	GO:0008233//GO:0004222//GO:0003674//GO:0070011//GO:0005488//GO:0016787//GO:0003824//GO:0004175//GO:0008237//GO:0005515	peptidase activity//metalloendopeptidase activity//molecular_function//peptidase activity, acting on L-amino acid peptides//binding//hydrolase activity//catalytic activity//endopeptidase activity//metallopeptidase activity//protein binding	--	--	-	Cactin C-terminal domain|Cactin C-terminal domain|Cactin, domain|Cactin C-terminal domain|Cactin C-terminal domain|Cactin, domain
AT1G03920	1	+	1001321	1004383	2005	0	17	0	0.815919	0	0.815919	0	1.81828	NA	NA	NA	NA	GO:0016310//GO:0009108//GO:0044249//GO:0051186//GO:1901663//GO:0006744//GO:0008150//GO:0006733//GO:0044281//GO:0006732//GO:0019538//GO:0036211//GO:0042180//GO:0044237//GO:0055114//GO:1901576//GO:0044260//GO:0006468//GO:0044699//GO:0044763//GO:0044238//GO:0044711//GO:0006793//GO:0009987//GO:0043170//GO:0044267//GO:0006743//GO:0006796//GO:0044283//GO:1901661//GO:0051188//GO:0071704//GO:0044710//GO:…	phosphorylation//coenzyme biosynthetic process//cellular biosynthetic process//cofactor metabolic process//quinone biosynthetic process//ubiquinone biosynthetic process//biological_process//oxidoreduction coenzyme metabolic process//small molecule metabolic process//coenzyme metabolic process//protein metabolic process//protein modification process//cellular ketone metabolic process//cellular met…	--	--	GO:0005488//GO:0016773//GO:0030554//GO:0016740//GO:0005524//GO:0000166//GO:1901265//GO:0003674//GO:0035639//GO:0097159//GO:0043168//GO:0004674//GO:0043167//GO:0032553//GO:0017076//GO:0097367//GO:0032549//GO:0001882//GO:0016301//GO:0032559//GO:0016772//GO:0032555//GO:0001883//GO:1901363//GO:0003824//GO:0032550//GO:0004672//GO:0036094	binding//phosphotransferase activity, alcohol group as acceptor//adenyl nucleotide binding//transferase activity//ATP binding//nucleotide binding//nucleoside phosphate binding//molecular_function//purine ribonucleoside triphosphate binding//organic cyclic compound binding//anion binding//protein serine/threonine kinase activity//ion binding//ribonucleotide binding//purine nucleotide binding//carb…	--	--	-	Protein kinase, C-terminal|Protein kinase, ATP binding site|Protein kinase-like domain|Serine/threonine-protein kinase, active site|Serine/threonine- / dual specificity protein kinase, catalytic domain|AGC-kinase, C-terminal|AGC-kinase, C-terminal|Protein kinase, catalytic domain|Protein kinase, catalytic domain|Pleckstrin homology-like domain
AT1G03930	1	+	1004769	1008370	2338	188	321	7.85894	13.2121	7.85894	13.2121	16.5314	34.3335	-1.0544	0.072184	0.084631	FALSE	GO:0071704//GO:0006796//GO:0006464//GO:0008152//GO:0043412//GO:0006793//GO:0006468//GO:0044238//GO:0044267//GO:0009987//GO:0043170//GO:0044237//GO:0019538//GO:0036211//GO:0044260//GO:0016310//GO:0008150	organic substance metabolic process//phosphate-containing compound metabolic process//cellular protein modification process//metabolic process//macromolecule modification//phosphorus metabolic process//protein phosphorylation//primary metabolic process//cellular protein metabolic process//cellular process//macromolecule metabolic process//cellular metabolic process//protein metabolic process//pro…	--	--	GO:0032559//GO:0016772//GO:0003824//GO:0032550//GO:0004672//GO:0036094//GO:0032555//GO:0001883//GO:1901363//GO:0017076//GO:0097367//GO:0032553//GO:0016301//GO:0032549//GO:0001882//GO:0035639//GO:0097159//GO:0003674//GO:0043167//GO:0043168//GO:0016740//GO:0005488//GO:0016773//GO:0030554//GO:0000166//GO:1901265//GO:0005524	adenyl ribonucleotide binding//transferase activity, transferring phosphorus-containing groups//catalytic activity//purine ribonucleoside binding//protein kinase activity//small molecule binding//purine ribonucleotide binding//purine nucleoside binding//heterocyclic compound binding//purine nucleotide binding//carbohydrate derivative binding//ribonucleotide binding//kinase activity//ribonucleosid…	--	--	ADK1	Protein kinase, ATP binding site|Protein kinase-like domain|Serine/threonine-protein kinase, active site|Protein kinase, catalytic domain|Protein kinase, catalytic domain
AT1G03935	1	+	1008810	1008896	87	0	30	0	33.1829	0	33.1829	0	3.20873	NA	NA	NA	NA	--	--	--	--	--	--	--	--	--	--
AT1G03940	1	-	1009542	1011056	1515	233	105	15.0312	6.66944	15.0312	6.66944	20.4883	11.2306	0.86737	0.024824	0.037081	FALSE	--	--	--	--	GO:0003824//GO:0016747//GO:0016740//GO:0016746//GO:0003674	catalytic activity//transferase activity, transferring acyl groups other than amino-acyl groups//transferase activity//transferase activity, transferring acyl groups//molecular_function	--	--	3AT1	Transferase|Chloramphenicol acetyltransferase-like domain
AT1G03950	1	-	1011172	1013365	1002	82	216	7.99829	20.7443	7.99829	20.7443	7.21049	23.1029	-1.6799	0.015189	0.025111	FALSE	GO:0045184//GO:0006810//GO:0008104//GO:0008150//GO:0033036//GO:0071702//GO:0051179//GO:0015031//GO:0051234	establishment of protein localization//transport//protein localization//biological_process//macromolecule localization//organic substance transport//localization//protein transport//establishment of localization	--	--	--	--	--	--	VPS2.3	Snf7
AT1G03960	1	+	1013715	1017929	2483	43	108	1.746	4.31778	1.746	4.31778	3.78111	11.5514	-1.6112	0.098846	0.10737	FALSE	--	--	--	--	GO:0003674//GO:0043167//GO:0005488//GO:0046872//GO:0043169//GO:0005509	molecular_function//ion binding//binding//metal ion binding//cation binding//calcium ion binding	--	--	F21M11.11	EF-Hand 1, calcium-binding site|EF-hand-like domain|EF-hand-like domain|Calcium-binding EF-hand|EF-Hand 1, calcium-binding site|EF-hand-like domain|EF-hand-like domain|Calcium-binding EF-hand
AT1G03970	1	+	1018100	1019247	1148	50	80	4.25676	6.70595	4.25676	6.70595	4.39664	8.55663	-0.96064	0.42479	0.29145	FALSE	GO:0051252//GO:0008150//GO:0031323//GO:0051171//GO:0009889//GO:1901362//GO:0006351//GO:0034645//GO:0034654//GO:0044249//GO:2001141//GO:0060255//GO:0031326//GO:0018130//GO:1903506//GO:0006355//GO:0010467//GO:0006807//GO:0046483//GO:1901576//GO:0019219//GO:0044260//GO:0009059//GO:0090304//GO:0044237//GO:0019222//GO:0043170//GO:0032774//GO:0034641//GO:0009987//GO:0044271//GO:0044238//GO:0019438//GO:…	regulation of RNA metabolic process//biological_process//regulation of cellular metabolic process//regulation of nitrogen compound metabolic process//regulation of biosynthetic process//organic cyclic compound biosynthetic process//transcription, DNA-templated//cellular macromolecule biosynthetic process//nucleobase-containing compound biosynthetic process//cellular biosynthetic process//regulati…	GO:0043226//GO:0044464//GO:0005622//GO:0005623//GO:0016021//GO:0044424//GO:0043229//GO:0016020//GO:0043227//GO:0031224//GO:0005575//GO:0043231//GO:0044425//GO:0005634	organelle//cell part//intracellular//cell//integral component of membrane//intracellular part//intracellular organelle//membrane//membrane-bounded organelle//intrinsic component of membrane//cellular_component//intracellular membrane-bounded organelle//membrane part//nucleus	GO:1901265//GO:0000166//GO:0043565//GO:0016787//GO:0005488//GO:0017111//GO:0016462//GO:0003676//GO:0043168//GO:0003700//GO:0043167//GO:0003924//GO:0003674//GO:0001071//GO:0097159//GO:0035639//GO:0032549//GO:0001882//GO:0016817//GO:0016818//GO:0019001//GO:0032553//GO:0097367//GO:0003677//GO:0017076//GO:0005525//GO:1901363//GO:0032555//GO:0001883//GO:0036094//GO:0032550//GO:0003824//GO:0032561	nucleoside phosphate binding//nucleotide binding//sequence-specific DNA binding//hydrolase activity//binding//nucleoside-triphosphatase activity//pyrophosphatase activity//nucleic acid binding//anion binding//transcription factor activity, sequence-specific DNA binding//ion binding//GTPase activity//molecular_function//nucleic acid binding transcription factor activity//organic cyclic compound bi…	--	--	GBF4	Basic-leucine zipper domain|Basic-leucine zipper domain|Basic-leucine zipper domain|Basic-leucine zipper domain
AT1G03980	1	-	1018570	1022108	2337	32	3	1.33826	0.123531	1.33826	0.123531	2.81385	0	3.1325	0.099582	0.10798	FALSE	GO:0044237//GO:0019222//GO:0006508//GO:0009059//GO:0090304//GO:0019538//GO:0019219//GO:0044260//GO:0046938//GO:0010038//GO:0046483//GO:0010467//GO:0006807//GO:1901576//GO:1903506//GO:0018130//GO:0006355//GO:2001141//GO:0044249//GO:0060255//GO:0050896//GO:0031326//GO:1901564//GO:0043603//GO:1901362//GO:0046937//GO:0006351//GO:0044550//GO:0034654//GO:0034645//GO:0051252//GO:0008150//GO:0009889//GO:…	cellular metabolic process//regulation of metabolic process//proteolysis//macromolecule biosynthetic process//nucleic acid metabolic process//protein metabolic process//regulation of nucleobase-containing compound metabolic process//cellular macromolecule metabolic process//phytochelatin biosynthetic process//response to metal ion//heterocycle metabolic process//gene expression//nitrogen compound…	GO:0044464//GO:0043226//GO:0005634//GO:0043231//GO:0005575//GO:0044425//GO:0044424//GO:0016020//GO:0043229//GO:0043227//GO:0031224//GO:0016021//GO:0005622//GO:0005623	cell part//organelle//nucleus//intracellular membrane-bounded organelle//cellular_component//membrane part//intracellular part//membrane//intracellular organelle//membrane-bounded organelle//intrinsic component of membrane//integral component of membrane//intracellular//cell	GO:0001071//GO:0097159//GO:0035639//GO:0003924//GO:0003674//GO:0043167//GO:0016756//GO:0016746//GO:0008233//GO:0016462//GO:0003676//GO:0043168//GO:0003700//GO:0017111//GO:0016740//GO:0016787//GO:0030554//GO:0005488//GO:1901265//GO:0000166//GO:0043565//GO:0005524//GO:0046872//GO:0016755//GO:0032559//GO:0032561//GO:0036094//GO:0032550//GO:0003824//GO:1901363//GO:0005525//GO:0043169//GO:0001883//GO:…	nucleic acid binding transcription factor activity//organic cyclic compound binding//purine ribonucleoside triphosphate binding//GTPase activity//molecular_function//ion binding//glutathione gamma-glutamylcysteinyltransferase activity//transferase activity, transferring acyl groups//peptidase activity//pyrophosphatase activity//nucleic acid binding//anion binding//transcription factor activity, s…	--	--	ATPCS2	Phytochelatin synthase, C-terminal|Phytochelatin synthase|Phytochelatin synthase
AT1G03982	1	-	1022251	1023719	1290	1	0	0.0757637	0	0.0757637	0	0	0	NA	NA	NA	NA	--	--	--	--	--	--	--	--	F21M11.8	PAK-box/P21-Rho-binding|PAK-box/P21-Rho-binding|PAK-box/P21-Rho-binding|PAK-box/P21-Rho-binding
AT1G03990	1	+	1024847	1027616	2277	129	36	5.53704	1.52143	5.53704	1.52143	11.3433	3.85048	1.5587	0.018531	0.029465	FALSE	GO:0046148//GO:0016114//GO:0008150//GO:0034660//GO:0044255//GO:0016117//GO:0044249//GO:0044260//GO:0006721//GO:1901576//GO:0008033//GO:0006720//GO:0046483//GO:0006807//GO:0010467//GO:0008299//GO:0044237//GO:0055114//GO:0006399//GO:0090304//GO:0016109//GO:0006629//GO:0034641//GO:0009987//GO:0043170//GO:0016116//GO:0044711//GO:0006396//GO:0044763//GO:0016108//GO:0044699//GO:0044238//GO:0008152//GO:…	pigment biosynthetic process//terpenoid biosynthetic process//biological_process//ncRNA metabolic process//cellular lipid metabolic process//carotenoid biosynthetic process//cellular biosynthetic process//cellular macromolecule metabolic process//terpenoid metabolic process//organic substance biosynthetic process//tRNA processing//isoprenoid metabolic process//heterocycle metabolic process//nitro…	--	--	GO:1901265//GO:0000166//GO:0050662//GO:0016614//GO:0005488//GO:0048037//GO:0043167//GO:0043168//GO:0097159//GO:0016491//GO:0003674//GO:0003824//GO:0036094//GO:0016705//GO:1901363//GO:0050660	nucleoside phosphate binding//nucleotide binding//coenzyme binding//oxidoreductase activity, acting on CH-OH group of donors//binding//cofactor binding//ion binding//anion binding//organic cyclic compound binding//oxidoreductase activity//molecular_function//catalytic activity//small molecule binding//oxidoreductase activity, acting on paired donors, with incorporation or reduction of molecular o…	--	--	FAO1	Alcohol dehydrogenase, long-chain fatty|Glucose-methanol-choline oxidoreductase, C-terminal|Glucose-methanol-choline oxidoreductase, N-terminal
AT1G04000	1	-	1028106	1029119	1014	87	65	8.38556	6.16862	8.38556	6.16862	7.65015	6.95226	0.13801	0.55657	0.34393	FALSE	--	--	--	--	--	--	--	--	-	-
AT1G04010	1	-	1031200	1036237	2399	153	97	6.23321	3.89093	6.23321	3.89093	13.4537	10.3749	0.37491	0.25074	0.207	FALSE	GO:0008150//GO:0006629//GO:0044238//GO:0044699//GO:0008152//GO:0044710//GO:0071704	biological_process//lipid metabolic process//primary metabolic process//single-organism process//metabolic process//single-organism metabolic process//organic substance metabolic process	--	--	GO:0016747//GO:0016740//GO:0016746//GO:0008374//GO:0003674//GO:0003824	transferase activity, transferring acyl groups other than amino-acyl groups//transferase activity//transferase activity, transferring acyl groups//O-acyltransferase activity//molecular_function//catalytic activity	--	--	PSAT1	Lecithin:cholesterol/phospholipid:diacylglycerol acyltransferase|Alpha/Beta hydrolase fold|Alpha/Beta hydrolase fold
AT1G04020	1	+	1036537	1040224	2397	136	47	5.54757	1.88766	5.54757	1.88766	11.9589	5.02702	1.2503	0.033295	0.046737	FALSE	--	--	--	--	--	--	--	--	ATBARD1	Zinc finger, RING-type, conserved site|Breast cancer type 1 susceptibility protein (BRCA1)|Zinc finger, PHD-type|Zinc finger, RING-type|Zinc finger, RING-type|BRCT domain|BRCT domain|BRCT domain|BRCT domain|BRCT domain|Zinc finger, RING/FYVE/PHD-type|Zinc finger, RING-type, conserved site|Breast cancer type 1 susceptibility protein (BRCA1)|Zinc finger, PHD-type|Zinc finger, RING-type|Zinc finger,…
AT1G04030	1	+	1040383	1042892	1846	0	13	0	0.677679	0	0.677679	0	1.39045	NA	NA	NA	NA	--	--	--	--	GO:0016788//GO:0003993//GO:0003824//GO:0042578//GO:0016791//GO:0016787//GO:0003674	hydrolase activity, acting on ester bonds//acid phosphatase activity//catalytic activity//phosphoric ester hydrolase activity//phosphatase activity//hydrolase activity//molecular_function	--	--	-	-
AT1G04040	1	-	1042362	1043864	1063	641	260	58.9353	23.5371	58.9353	23.5371	56.3649	27.809	1.0192	4.2171e-05	0.00015188	UP	GO:0006950//GO:0044707//GO:0008150//GO:0050817//GO:0007599//GO:0050896//GO:0007596//GO:0065008//GO:0050878//GO:0009611//GO:0065007//GO:0042060//GO:0032501//GO:0044699	response to stress//single-multicellular organism process//biological_process//coagulation//hemostasis//response to stimulus//blood coagulation//regulation of biological quality//regulation of body fluid levels//response to wounding//biological regulation//wound healing//multicellular organismal process//single-organism process	--	--	GO:0003674//GO:0016787//GO:0016773//GO:0016740//GO:0016791//GO:0042578//GO:0003993//GO:0003824//GO:0016772//GO:0016788	molecular_function//hydrolase activity//phosphotransferase activity, alcohol group as acceptor//transferase activity//phosphatase activity//phosphoric ester hydrolase activity//acid phosphatase activity//catalytic activity//transferase activity, transferring phosphorus-containing groups//hydrolase activity, acting on ester bonds	HAD superfamily, subfamily IIIB acid phosphatase	http://www.genome.jp/dbget-bin/www_bget?ath:AT1G04040	-	HAD-like domain|HAD-like domain|Vegetative storage protein/acid phosphatase|Acid phosphatase, plant|Acid phosphatase (Class B)
AT1G04050	1	-	1045598	1049297	2675	0	12	0	0.431688	0	0.431688	0	1.28349	NA	NA	NA	NA	GO:0044238//GO:0044699//GO:0006479//GO:0044763//GO:0043170//GO:0016569//GO:0008213//GO:0009987//GO:0006325//GO:0018022//GO:0044267//GO:0032259//GO:0071704//GO:0044710//GO:0016043//GO:0043933//GO:0043412//GO:0071840//GO:0018193//GO:0006464//GO:0051276//GO:0008152//GO:0016568//GO:0008150//GO:0016571//GO:1902589//GO:0034968//GO:0019538//GO:0036211//GO:0044237//GO:0006996//GO:0018205//GO:0043414//GO:…	primary metabolic process//single-organism process//protein methylation//single-organism cellular process//macromolecule metabolic process//covalent chromatin modification//protein alkylation//cellular process//chromatin organization//peptidyl-lysine methylation//cellular protein metabolic process//methylation//organic substance metabolic process//single-organism metabolic process//cellular compo…	GO:0043229//GO:0044424//GO:0043227//GO:0005575//GO:0043231//GO:0005623//GO:0005622//GO:0005634//GO:0043226//GO:0044464	intracellular organelle//intracellular part//membrane-bounded organelle//cellular_component//intracellular membrane-bounded organelle//cell//intracellular//nucleus//organelle//cell part	GO:0042054//GO:0016741//GO:0005515//GO:0016279//GO:0043169//GO:0003824//GO:0005488//GO:0016740//GO:0008168//GO:0008270//GO:0008276//GO:0046872//GO:0008170//GO:0003674//GO:0016278//GO:0018024//GO:0043167//GO:0008757//GO:0046914	histone methyltransferase activity//transferase activity, transferring one-carbon groups//protein binding//protein-lysine N-methyltransferase activity//cation binding//catalytic activity//binding//transferase activity//methyltransferase activity//zinc ion binding//protein methyltransferase activity//metal ion binding//N-methyltransferase activity//molecular_function//lysine N-methyltransferase ac…	--	--	SUVR1	Histone-lysine N-methyltransferase SUVR1/2/4|WIYLD domain|Pre-SET domain|Pre-SET domain|Post-SET domain|Pre-SET zinc-binding sub-group|SET domain|SET domain|SET domain
AT1G04070	1	-	1050553	1051186	634	40	64	6.16626	9.71411	6.16626	9.71411	3.51731	6.8453	-0.96064	0.47531	0.31235	FALSE	GO:0034613//GO:0071702//GO:0015031//GO:0051179//GO:0070727//GO:0051234//GO:0051641//GO:0051649//GO:0006886//GO:0045184//GO:0006810//GO:0008150//GO:0046907//GO:0008104//GO:0033036	cellular protein localization//organic substance transport//protein transport//localization//cellular macromolecule localization//establishment of localization//cellular localization//establishment of localization in cell//intracellular protein transport//establishment of protein localization//transport//biological_process//intracellular transport//protein localization//macromolecule localization	GO:0031968//GO:0031967//GO:0031966//GO:0044446//GO:0044444//GO:0005622//GO:0005623//GO:0005739//GO:0005737//GO:0043227//GO:0044422//GO:0044424//GO:0044429//GO:0043229//GO:0016020//GO:0005575//GO:0043231//GO:0098588//GO:0031975//GO:0044464//GO:0019867//GO:0031090//GO:0098805//GO:0043226//GO:0005741//GO:0005740	organelle outer membrane//organelle envelope//mitochondrial membrane//intracellular organelle part//cytoplasmic part//intracellular//cell//mitochondrion//cytoplasm//membrane-bounded organelle//organelle part//intracellular part//mitochondrial part//intracellular organelle//membrane//cellular_component//intracellular membrane-bounded organelle//bounding membrane of organelle//envelope//cell part//…	--	--	--	--	TOM22-I	Mitochondrial outer membrane translocase complex, subunit Tom22, plant
AT1G04080	1	+	1051312	1056827	2963	1280	1061	49.0592	40.0394	49.0592	40.0394	112.554	113.482	-0.01185	0.12563	0.12795	FALSE	--	--	--	--	--	--	--	--	PRP39	RNA-processing protein, HAT helix|Tetratricopeptide-like helical|RNA-processing protein, HAT helix|Tetratricopeptide-like helical|RNA-processing protein, HAT helix|Tetratricopeptide-like helical
AT1G04090	1	+	1057151	1059419	1965	10	13	0.49738	0.636639	0.49738	0.636639	0	1.39045	-0.66108	0.85397	0.44264	FALSE	--	--	--	--	--	--	--	--	-	Vacuolar protein sorting-associated protein 62
AT1G04100	1	+	1059506	1061191	1254	195	29	15.1981	2.22542	15.1981	2.22542	17.1469	3.10178	2.4668	0.0002342	0.00071042	UP	GO:0009987//GO:0034641//GO:0032774//GO:0043170//GO:0044271//GO:0019438//GO:0044238//GO:0010556//GO:0080090//GO:0009058//GO:0050789//GO:0006139//GO:1901360//GO:0008152//GO:0010468//GO:0050794//GO:0016070//GO:0071704//GO:2000112//GO:0097659//GO:0065007//GO:0006725//GO:0051171//GO:0031323//GO:0009889//GO:0008150//GO:0051252//GO:0034645//GO:0034654//GO:0006351//GO:1901362//GO:0031326//GO:0060255//GO:…	cellular process//cellular nitrogen compound metabolic process//RNA biosynthetic process//macromolecule metabolic process//cellular nitrogen compound biosynthetic process//aromatic compound biosynthetic process//primary metabolic process//regulation of macromolecule biosynthetic process//regulation of primary metabolic process//biosynthetic process//regulation of biological process//nucleobase-co…	GO:0005623//GO:0005622//GO:0043227//GO:0043229//GO:0044424//GO:0005575//GO:0043231//GO:0005634//GO:0043226//GO:0044464	cell//intracellular//membrane-bounded organelle//intracellular organelle//intracellular part//cellular_component//intracellular membrane-bounded organelle//nucleus//organelle//cell part	--	--	IAA10; auxin-responsive protein IAA10; K14484 auxin-responsive protein IAA	http://www.genome.jp/dbget-bin/www_bget?ath:AT1G04100	IAA10	Aux/IAA-ARF-dimerisation|AUX/IAA protein
AT1G04110	1	-	1061457	1063784	2328	0	40	0	1.65344	0	1.65344	0	4.27831	NA	NA	NA	NA	GO:0050789//GO:0008152//GO:0065009//GO:0071704//GO:0065007//GO:0043170//GO:0043086//GO:0044238//GO:0048519//GO:0019538//GO:0019222//GO:0006508//GO:0008150//GO:0009892//GO:0044092//GO:0050790	regulation of biological process//metabolic process//regulation of molecular function//organic substance metabolic process//biological regulation//macromolecule metabolic process//negative regulation of catalytic activity//primary metabolic process//negative regulation of biological process//protein metabolic process//regulation of metabolic process//proteolysis//biological_process//negative regu…	--	--	GO:0004175//GO:0003824//GO:0005515//GO:0008233//GO:0004252//GO:0017171//GO:0003674//GO:0042802//GO:0008236//GO:0016787//GO:0005488//GO:0070011	endopeptidase activity//catalytic activity//protein binding//peptidase activity//serine-type endopeptidase activity//serine hydrolase activity//molecular_function//identical protein binding//serine-type peptidase activity//hydrolase activity//binding//peptidase activity, acting on L-amino acid peptides	--	--	SDD1	Peptidase S8, subtilisin, Ser-active site|Peptidase S8, subtilisin-related|Peptidase S8, subtilisin-related|Proteinase inhibitor I9|Protease-associated domain, PA|Peptidase S8/S53 domain|Peptidase S8/S53 domain|Peptidase S8/S53 domain
AT1G04120	1	-	1064450	1071047	5386	672	426	12.3177	7.68833	12.3177	7.68833	59.0908	45.564	0.37504	0.016061	0.026264	FALSE	GO:0018130//GO:0044711//GO:0007059//GO:0044106//GO:0051234//GO:0033036//GO:0051169//GO:0010256//GO:0051028//GO:0019438//GO:0051186//GO:0044802//GO:0044249//GO:0044699//GO:0050896//GO:0071166//GO:0044763//GO:0051168//GO:0015979//GO:0006611//GO:0006405//GO:0006998//GO:1901362//GO:0050657//GO:0044271//GO:0070727//GO:1901564//GO:0023052//GO:0035821//GO:0019882//GO:0006779//GO:0008104//GO:0046148//GO:…	heterocycle biosynthetic process//single-organism biosynthetic process//chromosome segregation//cellular amine metabolic process//establishment of localization//macromolecule localization//nuclear transport//endomembrane system organization//mRNA transport//aromatic compound biosynthetic process//cofactor metabolic process//single-organism membrane organization//cellular biosynthetic process//sin…	GO:0043231//GO:0005575//GO:0044425//GO:0031965//GO:0016020//GO:0043229//GO:0044424//GO:0044422//GO:0005635//GO:0031224//GO:0043227//GO:0043226//GO:0016021//GO:0005623//GO:0005622//GO:0044446//GO:0031090//GO:0044464//GO:0031967//GO:0031975//GO:0005634//GO:0012505//GO:0044428	intracellular membrane-bounded organelle//cellular_component//membrane part//nuclear membrane//membrane//intracellular organelle//intracellular part//organelle part//nuclear envelope//intrinsic component of membrane//membrane-bounded organelle//organelle//integral component of membrane//cell//intracellular//intracellular organelle part//organelle membrane//cell part//organelle envelope//envelope/…	GO:0017111//GO:0097367//GO:0017076//GO:0042289//GO:0003677//GO:0016787//GO:0030554//GO:0005488//GO:0016788//GO:0032553//GO:0016818//GO:0019001//GO:0042626//GO:0043531//GO:0016851//GO:0000166//GO:1901265//GO:0001882//GO:0022857//GO:0098519//GO:0032549//GO:0005524//GO:0005515//GO:0016817//GO:0015405//GO:0042623//GO:0016887//GO:0005215//GO:0051002//GO:0035639//GO:0032559//GO:0005102//GO:0097159//GO:…	nucleoside-triphosphatase activity//carbohydrate derivative binding//purine nucleotide binding//MHC class II protein binding//DNA binding//hydrolase activity//adenyl nucleotide binding//binding//hydrolase activity, acting on ester bonds//ribonucleotide binding//hydrolase activity, acting on acid anhydrides, in phosphorus-containing anhydrides//guanyl nucleotide binding//ATPase activity, coupled t…	--	--	ATMRP5	ABC transporter, conserved site|ABC transporter, transmembrane domain, type 1|ABC transporter, transmembrane domain, type 1|AAA+ ATPase domain|ABC transporter-like|ABC transporter-like|ABC transporter, transmembrane domain|P-loop containing nucleoside triphosphate hydrolase|P-loop containing nucleoside triphosphate hydrolase|ABC transporter, conserved site|ABC transporter, transmembrane domain, t…
AT1G04130	1	+	1073427	1075568	1315	67	73	4.97966	5.34207	4.97966	5.34207	5.89149	7.80792	-0.4063	0.89678	0.45476	FALSE	--	--	--	--	GO:0003678//GO:0042623//GO:0016887//GO:0032559//GO:1901363//GO:0001883//GO:0032555//GO:0036094//GO:0003824//GO:0032550//GO:0032553//GO:0016818//GO:0008026//GO:0004003//GO:0097367//GO:0017076//GO:0003677//GO:0001882//GO:0032549//GO:0008094//GO:0005515//GO:0016817//GO:0003674//GO:0035639//GO:0097159//GO:0003676//GO:0043168//GO:0016462//GO:0043167//GO:0016787//GO:0030554//GO:0005488//GO:0017111//GO:…	DNA helicase activity//ATPase activity, coupled//ATPase activity//adenyl ribonucleotide binding//heterocyclic compound binding//purine nucleoside binding//purine ribonucleotide binding//small molecule binding//catalytic activity//purine ribonucleoside binding//ribonucleotide binding//hydrolase activity, acting on acid anhydrides, in phosphorus-containing anhydrides//ATP-dependent helicase activit…	--	--	TPR2	Tetratricopeptide repeat-containing domain|Tetratricopeptide-like helical
AT1G04140	1	-	1075543	1080630	3138	834	719	26.0336	22.0983	26.0336	22.0983	73.3359	76.9027	-0.068514	0.31389	0.24122	FALSE	--	--	--	--	GO:0003676//GO:0003674//GO:0097159//GO:0005488//GO:1901363//GO:0005515//GO:0003677	nucleic acid binding//molecular_function//organic cyclic compound binding//binding//heterocyclic compound binding//protein binding//DNA binding	--	--	-	WD40 repeat, conserved site|WD40-repeat-containing domain|Quinonprotein alcohol dehydrogenase-like-superfamily|WD40 repeat|WD40 repeat|WD40 repeat|WD40/YVTN repeat-like-containing domain|WD40 repeat, conserved site|WD40-repeat-containing domain|Quinonprotein alcohol dehydrogenase-like-superfamily|WD40 repeat|WD40 repeat|WD40 repeat|WD40/YVTN repeat-like-containing domain
AT1G04150	1	-	1081208	1084246	3039	0	0	0	0	0	0	NA	NA	NA	NA	NA	NA	--	--	--	--	GO:0003674//GO:0005488//GO:0005515	molecular_function//binding//protein binding	--	--	-	Phosphoribosyltransferase C-terminal|C2 calcium-dependent membrane targeting|C2 calcium-dependent membrane targeting|C2 calcium-dependent membrane targeting|C2 calcium-dependent membrane targeting|C2 calcium-dependent membrane targeting
AT1G04160	1	+	1086495	1096146	4503	326	82	7.07565	1.75236	7.07565	1.75236	28.6661	8.77054	1.7086	8.12e-05	0.00027453	UP	GO:0000103//GO:0044699//GO:0044763//GO:0043436//GO:0044238//GO:0019752//GO:0051234//GO:0007059//GO:0044711//GO:0009987//GO:0006629//GO:0051179//GO:0008610//GO:0044283//GO:0044710//GO:0071704//GO:0006790//GO:0006631//GO:0009058//GO:0008152//GO:0044249//GO:0044255//GO:0006633//GO:0072330//GO:0016053//GO:0008150//GO:0044281//GO:0007049//GO:0044237//GO:0032787//GO:0006810//GO:1901576//GO:0051301//GO:…	sulfate assimilation//single-organism process//single-organism cellular process//oxoacid metabolic process//primary metabolic process//carboxylic acid metabolic process//establishment of localization//chromosome segregation//single-organism biosynthetic process//cellular process//lipid metabolic process//localization//lipid biosynthetic process//small molecule biosynthetic process//single-organis…	GO:0031224//GO:0043229//GO:0016020//GO:0044422//GO:0044424//GO:0043232//GO:0044425//GO:0005575//GO:0015629//GO:0005623//GO:0005622//GO:0016021//GO:0005576//GO:0016459//GO:0044446//GO:0043234//GO:0044430//GO:0032991//GO:0043228//GO:0005856//GO:0043226//GO:0044464	intrinsic component of membrane//intracellular organelle//membrane//organelle part//intracellular part//intracellular non-membrane-bounded organelle//membrane part//cellular_component//actin cytoskeleton//cell//intracellular//integral component of membrane//extracellular region//myosin complex//intracellular organelle part//protein complex//cytoskeletal part//macromolecular complex//non-membrane-…	GO:0032553//GO:0004315//GO:0016818//GO:0004312//GO:0017076//GO:0003677//GO:0003724//GO:0097367//GO:0016817//GO:0003774//GO:0005515//GO:0032549//GO:0001882//GO:0016301//GO:0032559//GO:0003723//GO:0016772//GO:0032555//GO:0001883//GO:1901363//GO:0004020//GO:0003824//GO:0032550//GO:0036094//GO:0005488//GO:0016773//GO:0030554//GO:0016787//GO:0016740//GO:0017111//GO:0005524//GO:0000166//GO:1901265//GO:…	ribonucleotide binding//3-oxoacyl-[acyl-carrier-protein] synthase activity//hydrolase activity, acting on acid anhydrides, in phosphorus-containing anhydrides//fatty acid synthase activity//purine nucleotide binding//DNA binding//RNA helicase activity//carbohydrate derivative binding//hydrolase activity, acting on acid anhydrides//motor activity//protein binding//ribonucleoside binding//nucleosid…	XIB; myosin XI B	http://www.genome.jp/dbget-bin/www_bget?ath:AT1G04160	XIB	Dil domain|Myosin, N-terminal, SH3-like|Dilute|Myosin head, motor domain|Myosin head, motor domain|Myosin head, motor domain|IQ motif, EF-hand binding site|IQ motif, EF-hand binding site|IQ motif, EF-hand binding site|P-loop containing nucleoside triphosphate hydrolase|Myosin-like IQ motif-containing domain
AT1G04170	1	+	1096946	1099898	1793	753	393	41.0455	21.0923	41.0455	21.0923	66.2134	42.0344	0.65555	0.00060577	0.0016478	FALSE	GO:0044260//GO:0006807//GO:0046483//GO:0044237//GO:0006996//GO:0090304//GO:0008150//GO:0071840//GO:0051276//GO:0008152//GO:0006265//GO:0006139//GO:0016043//GO:1901360//GO:0071704//GO:0006725//GO:0006259//GO:0043170//GO:0009987//GO:0034641//GO:0071103//GO:0044238	cellular macromolecule metabolic process//nitrogen compound metabolic process//heterocycle metabolic process//cellular metabolic process//organelle organization//nucleic acid metabolic process//biological_process//cellular component organization or biogenesis//chromosome organization//metabolic process//DNA topological change//nucleobase-containing compound metabolic process//cellular component o…	GO:0016021//GO:0005575//GO:0044425//GO:0016020//GO:0031224	integral component of membrane//cellular_component//membrane part//membrane//intrinsic component of membrane	GO:0043167//GO:0043168//GO:0003676//GO:0016462//GO:0035639//GO:0097159//GO:0003924//GO:0003674//GO:0003916//GO:0000166//GO:1901265//GO:0005524//GO:0017111//GO:0030554//GO:0016787//GO:0005488//GO:0036094//GO:0003918//GO:0003824//GO:0032550//GO:0005525//GO:1901363//GO:0032555//GO:0001883//GO:0042623//GO:0016887//GO:0032559//GO:0032561//GO:0032549//GO:0001882//GO:0061505//GO:0008094//GO:0016853//GO:…	ion binding//anion binding//nucleic acid binding//pyrophosphatase activity//purine ribonucleoside triphosphate binding//organic cyclic compound binding//GTPase activity//molecular_function//DNA topoisomerase activity//nucleotide binding//nucleoside phosphate binding//ATP binding//nucleoside-triphosphatase activity//adenyl nucleotide binding//hydrolase activity//binding//small molecule binding//DN…	--	--	EIF2 GAMMA	Translation initiation factor 2, gamma subunit, C-terminal|Translation elongation factor EF1A/initiation factor IF2gamma, C-terminal|Translation elongation/initiation factor/Ribosomal, beta-barrel|Translation elongation factor EFTu/EF1A, domain 2|Elongation factor, GTP-binding domain|Elongation factor, GTP-binding domain|P-loop containing nucleoside triphosphate hydrolase|P-loop containing nucleo…
AT1G04171	1	-	1100444	1100608	165	0	0	0	0	0	0	NA	NA	NA	NA	NA	NA	--	--	--	--	--	--	--	--	-	-
AT1G04180	1	+	1104623	1105988	1266	0	0	0	0	0	0	NA	NA	NA	NA	NA	NA	GO:0042440//GO:1901566//GO:0009058//GO:1901360//GO:0006139//GO:0034470//GO:0008152//GO:0006811//GO:1901575//GO:0016070//GO:0006778//GO:0052646//GO:0006796//GO:0006813//GO:0008610//GO:0046156//GO:0051188//GO:0015672//GO:0033013//GO:0044283//GO:0044765//GO:0006725//GO:0009056//GO:0071704//GO:0044710//GO:0006783//GO:0034641//GO:0009987//GO:0043170//GO:0016116//GO:0051179//GO:0006812//GO:0006629//GO:…	pigment metabolic process//organonitrogen compound biosynthetic process//biosynthetic process//organic cyclic compound metabolic process//nucleobase-containing compound metabolic process//ncRNA processing//metabolic process//ion transport//organic substance catabolic process//RNA metabolic process//porphyrin-containing compound metabolic process//alditol phosphate metabolic process//phosphate-con…	GO:0005622//GO:0005623//GO:0005737//GO:0044424//GO:0005575//GO:0044464	intracellular//cell//cytoplasm//intracellular part//cellular_component//cell part	GO:0004499//GO:0016705//GO:1901363//GO:0003824//GO:0036094//GO:0004455//GO:0050660//GO:0043115//GO:0008677//GO:0050661//GO:0016627//GO:0043168//GO:0004497//GO:0048037//GO:0043167//GO:0016491//GO:0003674//GO:0097159//GO:0051287//GO:0016709//GO:0016628//GO:0050662//GO:1901265//GO:0000166//GO:0005488//GO:0016614//GO:0016616	N,N-dimethylaniline monooxygenase activity//oxidoreductase activity, acting on paired donors, with incorporation or reduction of molecular oxygen//heterocyclic compound binding//catalytic activity//small molecule binding//ketol-acid reductoisomerase activity//flavin adenine dinucleotide binding//precorrin-2 dehydrogenase activity//2-dehydropantoate 2-reductase activity//NADP binding//oxidoreducta…	--	--	YUC9	Flavin monooxygenase-like|FAD-dependent pyridine nucleotide-disulphide oxidoreductase|Pyridine nucleotide-disulphide oxidoreductase, class-II
AT1G04190	1	-	1106428	1108715	1334	197	113	14.4332	8.15145	14.4332	8.15145	17.3228	12.0862	0.5193	0.12331	0.12625	FALSE	GO:0009987//GO:0034641//GO:0008150//GO:0043170//GO:0006396//GO:0034660//GO:0044238//GO:0044260//GO:0000394//GO:0008152//GO:0008380//GO:0016070//GO:0034470//GO:0010467//GO:0006139//GO:0006807//GO:0046483//GO:1901360//GO:0008033//GO:0071704//GO:0006725//GO:0006399//GO:0044237//GO:0006388//GO:0090304	cellular process//cellular nitrogen compound metabolic process//biological_process//macromolecule metabolic process//RNA processing//ncRNA metabolic process//primary metabolic process//cellular macromolecule metabolic process//RNA splicing, via endonucleolytic cleavage and ligation//metabolic process//RNA splicing//RNA metabolic process//ncRNA processing//gene expression//nucleobase-containing co…	--	--	GO:0000166//GO:1901265//GO:0008452//GO:0005515//GO:0032549//GO:0001882//GO:0005524//GO:0017076//GO:0097367//GO:0032553//GO:0005488//GO:0003972//GO:0030554//GO:0003824//GO:0032550//GO:0043167//GO:0036094//GO:0032555//GO:0043168//GO:0001883//GO:0016886//GO:1901363//GO:0035639//GO:0032559//GO:0097159//GO:0003674//GO:0016874	nucleotide binding//nucleoside phosphate binding//RNA ligase activity//protein binding//ribonucleoside binding//nucleoside binding//ATP binding//purine nucleotide binding//carbohydrate derivative binding//ribonucleotide binding//binding//RNA ligase (ATP) activity//adenyl nucleotide binding//catalytic activity//purine ribonucleoside binding//ion binding//small molecule binding//purine ribonucleoti…	--	--	TPR3	Tetratricopeptide repeat|Tetratricopeptide repeat|Tetratricopeptide repeat-containing domain|Tetratricopeptide TPR-1|Tetratricopeptide-like helical
AT1G04200	1	+	1109482	1114107	2625	575	542	21.4087	19.8693	21.4087	19.8693	50.5613	57.9711	-0.1973	0.69703	0.39461	FALSE	GO:0044238//GO:0044699//GO:0016051//GO:0044711//GO:0005975//GO:0051234//GO:0016192//GO:0015031//GO:0048193//GO:0070727//GO:0051179//GO:0000301//GO:0044765//GO:0033365//GO:0071702//GO:0006605//GO:0071704//GO:0044710//GO:0072594//GO:0034067//GO:0009058//GO:0006891//GO:0034613//GO:0008152//GO:0009312//GO:0000042//GO:0033036//GO:0016482//GO:0008150//GO:1902578//GO:1902580//GO:0072600//GO:0008104//GO:…	primary metabolic process//single-organism process//carbohydrate biosynthetic process//single-organism biosynthetic process//carbohydrate metabolic process//establishment of localization//vesicle-mediated transport//protein transport//Golgi vesicle transport//cellular macromolecule localization//localization//retrograde transport, vesicle recycling within Golgi//single-organism transport//protein…	GO:0016020//GO:0043229//GO:0044422//GO:0044424//GO:0031224//GO:0043227//GO:0043231//GO:0005575//GO:0044425//GO:0005623//GO:0005622//GO:0044444//GO:0031984//GO:0005737//GO:0016021//GO:0098791//GO:0044446//GO:0012505//GO:0043226//GO:0044431//GO:0005794//GO:0005795//GO:0044464	membrane//intracellular organelle//organelle part//intracellular part//intrinsic component of membrane//membrane-bounded organelle//intracellular membrane-bounded organelle//cellular_component//membrane part//cell//intracellular//cytoplasmic part//organelle subcompartment//cytoplasm//integral component of membrane//Golgi subcompartment//intracellular organelle part//endomembrane system//organelle…	GO:0008194//GO:0016758//GO:0005515//GO:0003824//GO:0005488//GO:0016740//GO:0008375//GO:0003674//GO:0008455//GO:0016757	UDP-glycosyltransferase activity//transferase activity, transferring hexosyl groups//protein binding//catalytic activity//binding//transferase activity//acetylglucosaminyltransferase activity//molecular_function//alpha-1,6-mannosylglycoprotein 2-beta-N-acetylglucosaminyltransferase activity//transferase activity, transferring glycosyl groups	--	--	-	Dymeclin
AT1G04210	1	+	1114405	1119739	3986	542	342	13.2896	8.2566	13.2896	8.2566	47.6596	36.5796	0.38173	0.029192	0.041971	FALSE	GO:0033692//GO:0009058//GO:0050789//GO:0050794//GO:0043412//GO:0006464//GO:0008152//GO:0008653//GO:0044765//GO:0007154//GO:0008610//GO:0006796//GO:0065007//GO:0044710//GO:0071704//GO:0007165//GO:0043170//GO:0009987//GO:0044267//GO:0051179//GO:0006629//GO:0044238//GO:1901135//GO:0044699//GO:0006468//GO:0044763//GO:0016051//GO:0006793//GO:0005975//GO:0044711//GO:0051234//GO:1901137//GO:0000271//GO:…	cellular polysaccharide biosynthetic process//biosynthetic process//regulation of biological process//regulation of cellular process//macromolecule modification//cellular protein modification process//metabolic process//lipopolysaccharide metabolic process//single-organism transport//cell communication//lipid biosynthetic process//phosphate-containing compound metabolic process//biological regula…	GO:0016020//GO:0005575	membrane//cellular_component	GO:1901363//GO:0001883//GO:0032555//GO:0036094//GO:0003824//GO:0032550//GO:0004672//GO:0032559//GO:0016772//GO:0001882//GO:0032549//GO:0005515//GO:0016301//GO:0032553//GO:0097367//GO:0017076//GO:0043168//GO:0003700//GO:0043167//GO:0003674//GO:0001071//GO:0035639//GO:0097159//GO:0005524//GO:0000166//GO:1901265//GO:0016773//GO:0030554//GO:0005488//GO:0016740	heterocyclic compound binding//purine nucleoside binding//purine ribonucleotide binding//small molecule binding//catalytic activity//purine ribonucleoside binding//protein kinase activity//adenyl ribonucleotide binding//transferase activity, transferring phosphorus-containing groups//nucleoside binding//ribonucleoside binding//protein binding//kinase activity//ribonucleotide binding//carbohydrate…	--	--	-	Leucine rich repeat 4|Protein kinase-like domain|Serine/threonine-protein kinase, active site|Leucine-rich repeat|Leucine-rich repeat|Protein kinase, catalytic domain|Protein kinase, catalytic domain
AT1G04220	1	-	1119699	1122526	1784	137	26	7.50545	1.40246	7.50545	1.40246	12.0468	2.7809	2.115	0.0042161	0.0087624	FALSE	GO:0006629//GO:0009987//GO:0044711//GO:0044238//GO:0043436//GO:0019752//GO:0044763//GO:0044699//GO:0008152//GO:0009058//GO:0006631//GO:0071704//GO:0044710//GO:0044283//GO:0008610//GO:0044281//GO:0008150//GO:0016053//GO:0006633//GO:0072330//GO:0044255//GO:0044249//GO:0006082//GO:0046394//GO:1901576//GO:0032787//GO:0044237	lipid metabolic process//cellular process//single-organism biosynthetic process//primary metabolic process//oxoacid metabolic process//carboxylic acid metabolic process//single-organism cellular process//single-organism process//metabolic process//biosynthetic process//fatty acid metabolic process//organic substance metabolic process//single-organism metabolic process//small molecule biosynthetic…	GO:0005575//GO:0016020	cellular_component//membrane	GO:0003824//GO:0016747//GO:0016740//GO:0016746//GO:0003674	catalytic activity//transferase activity, transferring acyl groups other than amino-acyl groups//transferase activity//transferase activity, transferring acyl groups//molecular_function	--	--	KCS2	Thiolase-like|3-Oxoacyl-[acyl-carrier-protein (ACP)] synthase III C-terminal|FAE1/Type III polyketide synthase-like protein|Very-long-chain 3-ketoacyl-CoA synthase|Thiolase-like, subgroup
AT1G04230	1	+	1125518	1128168	1376	130	119	9.2337	8.32225	9.2337	8.32225	11.4313	12.728	-0.15502	0.798	0.42531	FALSE	GO:0044249//GO:2001141//GO:0031326//GO:0060255//GO:0006355//GO:0018130//GO:1903506//GO:0051252//GO:0008150//GO:0051171//GO:0031323//GO:0009889//GO:1901362//GO:0034645//GO:0034654//GO:0006351//GO:0009059//GO:0090304//GO:0044237//GO:0019222//GO:0006807//GO:0010467//GO:0046483//GO:1901576//GO:0019219//GO:0044260//GO:0019438//GO:0044238//GO:0080090//GO:0010556//GO:0032774//GO:0043170//GO:0009987//GO:…	cellular biosynthetic process//regulation of RNA biosynthetic process//regulation of cellular biosynthetic process//regulation of macromolecule metabolic process//regulation of transcription, DNA-templated//heterocycle biosynthetic process//regulation of nucleic acid-templated transcription//regulation of RNA metabolic process//biological_process//regulation of nitrogen compound metabolic process…	GO:0043226//GO:0044464//GO:0043229//GO:0016020//GO:0044424//GO:0031224//GO:0043227//GO:0005575//GO:0043231//GO:0044425//GO:0005623//GO:0005622//GO:0016021//GO:0005634	organelle//cell part//intracellular organelle//membrane//intracellular part//intrinsic component of membrane//membrane-bounded organelle//cellular_component//intracellular membrane-bounded organelle//membrane part//cell//intracellular//integral component of membrane//nucleus	GO:0016787//GO:0005488//GO:0070011//GO:0046872//GO:0005186//GO:0003674//GO:0097159//GO:0008233//GO:0003676//GO:0043167//GO:0003677//GO:0000772//GO:0005515//GO:0004190//GO:0070001//GO:0005102//GO:1901363//GO:0004175//GO:0043169//GO:0003824	hydrolase activity//binding//peptidase activity, acting on L-amino acid peptides//metal ion binding//pheromone activity//molecular_function//organic cyclic compound binding//peptidase activity//nucleic acid binding//ion binding//DNA binding//mating pheromone activity//protein binding//aspartic-type endopeptidase activity//aspartic-type peptidase activity//receptor binding//heterocyclic compound b…	--	--	-	rRNA-processing protein EFG1
AT1G04240	1	-	1128188	1129551	1178	341	146	28.2918	11.9267	28.2918	11.9267	29.9851	15.6158	0.94123	0.0043826	0.0090582	FALSE	GO:0090304//GO:0009059//GO:0019222//GO:0044237//GO:1901576//GO:0046483//GO:0006807//GO:0010467//GO:0044260//GO:0019219//GO:0031326//GO:0060255//GO:2001141//GO:0044249//GO:0006355//GO:1903506//GO:0018130//GO:0009889//GO:0051171//GO:0031323//GO:0008150//GO:0051252//GO:0034654//GO:0034645//GO:0006351//GO:1901362//GO:0071704//GO:2000112//GO:0097659//GO:0065007//GO:0006725//GO:0009058//GO:0050789//GO:…	nucleic acid metabolic process//macromolecule biosynthetic process//regulation of metabolic process//cellular metabolic process//organic substance biosynthetic process//heterocycle metabolic process//nitrogen compound metabolic process//gene expression//cellular macromolecule metabolic process//regulation of nucleobase-containing compound metabolic process//regulation of cellular biosynthetic pro…	GO:0044464//GO:0043226//GO:0005634//GO:0043227//GO:0043229//GO:0044424//GO:0043231//GO:0005575//GO:0005623//GO:0005622	cell part//organelle//nucleus//membrane-bounded organelle//intracellular organelle//intracellular part//intracellular membrane-bounded organelle//cellular_component//cell//intracellular	--	--	--	--	SHY2	Aux/IAA-ARF-dimerisation|AUX/IAA protein
AT1G04250	1	+	1136258	1138613	1087	336	113	30.2107	10.0037	30.2107	10.0037	29.5454	12.0862	1.2896	0.00065721	0.0017748	UP	GO:0006725//GO:0019222//GO:0065007//GO:2000112//GO:0097659//GO:0071704//GO:0044237//GO:0090304//GO:0009059//GO:0008152//GO:0044260//GO:0010468//GO:0016070//GO:0050794//GO:0019219//GO:1901576//GO:0050789//GO:0009058//GO:0006139//GO:0010467//GO:0006807//GO:0046483//GO:1901360//GO:0010556//GO:0018130//GO:1903506//GO:0080090//GO:0006355//GO:0060255//GO:0031326//GO:0044249//GO:2001141//GO:0044238//GO:…	cellular aromatic compound metabolic process//regulation of metabolic process//biological regulation//regulation of cellular macromolecule biosynthetic process//nucleic acid-templated transcription//organic substance metabolic process//cellular metabolic process//nucleic acid metabolic process//macromolecule biosynthetic process//metabolic process//cellular macromolecule metabolic process//regula…	GO:0044464//GO:0005634//GO:0005575//GO:0043231//GO:0043227//GO:0044424//GO:0043229//GO:0043226//GO:0005622//GO:0005623	cell part//nucleus//cellular_component//intracellular membrane-bounded organelle//membrane-bounded organelle//intracellular part//intracellular organelle//organelle//intracellular//cell	--	--	AXR3; auxin-responsive protein IAA17; K14484 auxin-responsive protein IAA	http://www.genome.jp/dbget-bin/www_bget?ath:AT1G04250	AXR3	Aux/IAA-ARF-dimerisation|AUX/IAA protein
AT1G04260	1	-	1140528	1141365	838	148	75	17.2611	8.61251	17.2611	8.61251	13.014	8.02184	0.69807	0.11507	0.12007	FALSE	GO:0008150//GO:0044764//GO:0000746//GO:0051704//GO:0009987	biological_process//multi-organism cellular process//conjugation//multi-organism process//cellular process	GO:0019867//GO:0016020//GO:0005575	outer membrane//membrane//cellular_component	--	--	--	--	MPI7	Prenylated rab acceptor PRA1
AT1G04270	1	-	1141604	1143053	800	1558	975	190.816	117.575	190.816	117.575	136.999	104.284	0.39365	0.00017392	0.00054464	FALSE	GO:0006518//GO:0043604//GO:0071704//GO:0008152//GO:1901566//GO:0009058//GO:0044238//GO:0044271//GO:0044267//GO:0043043//GO:0043170//GO:0034641//GO:0009987//GO:0044237//GO:0009059//GO:0019538//GO:0044260//GO:0010467//GO:0006807//GO:1901576//GO:0044249//GO:0006412//GO:1901564//GO:0043603//GO:0034645//GO:0008150	peptide metabolic process//amide biosynthetic process//organic substance metabolic process//metabolic process//organonitrogen compound biosynthetic process//biosynthetic process//primary metabolic process//cellular nitrogen compound biosynthetic process//cellular protein metabolic process//peptide biosynthetic process//macromolecule metabolic process//cellular nitrogen compound metabolic process/…	GO:1990904//GO:0032991//GO:0005575//GO:0043232//GO:0044424//GO:0043229//GO:0005737//GO:0005622//GO:0005623//GO:0044444//GO:0030529//GO:0044464//GO:0043226//GO:0043228//GO:0005840	ribonucleoprotein complex//macromolecular complex//cellular_component//intracellular non-membrane-bounded organelle//intracellular part//intracellular organelle//cytoplasm//intracellular//cell//cytoplasmic part//intracellular ribonucleoprotein complex//cell part//organelle//non-membrane-bounded organelle//ribosome	GO:0005198//GO:0003674//GO:0003735	structural molecule activity//molecular_function//structural constituent of ribosome	--	--	RPS15	Ribosomal protein S19, superfamily|Ribosomal protein S19, superfamily|Ribosomal protein S19 conserved site|Ribosomal protein S19A/S15e|Ribosomal protein S19/S15|Ribosomal protein S19/S15|Ribosomal protein S19/S15|Ribosomal protein S19/S15|Ribosomal protein S19/S15|Ribosomal protein S19, superfamily|Ribosomal protein S19, superfamily|Ribosomal protein S19 conserved site|Ribosomal protein S19A/S15e…
AT1G04280	1	-	1143436	1146654	1925	215	113	10.9159	5.64885	10.9159	5.64885	18.9055	12.0862	0.64544	0.069349	0.082278	FALSE	GO:0007154//GO:0006725//GO:0071704//GO:0097659//GO:2000112//GO:0065007//GO:0050789//GO:0009058//GO:0006139//GO:1901360//GO:0008152//GO:0010468//GO:0050794//GO:0016070//GO:0007186//GO:0044763//GO:0044699//GO:0044238//GO:0019438//GO:0010556//GO:0080090//GO:0034641//GO:0009987//GO:0043170//GO:0007165//GO:0032774//GO:0044271//GO:0090304//GO:0051716//GO:0009059//GO:0019222//GO:0044237//GO:1901576//GO:…	cell communication//cellular aromatic compound metabolic process//organic substance metabolic process//nucleic acid-templated transcription//regulation of cellular macromolecule biosynthetic process//biological regulation//regulation of biological process//biosynthetic process//nucleobase-containing compound metabolic process//organic cyclic compound metabolic process//metabolic process//regulati…	--	--	GO:0060089//GO:0032403//GO:0016772//GO:0032559//GO:0032555//GO:0001883//GO:1901363//GO:0032550//GO:0003824//GO:0036094//GO:0019001//GO:0016818//GO:0032553//GO:0003677//GO:0017076//GO:0097367//GO:0016817//GO:0005515//GO:0044877//GO:0032549//GO:0001882//GO:0016301//GO:0031683//GO:0003674//GO:0003924//GO:0097159//GO:0035639//GO:0001071//GO:0016462//GO:0043168//GO:0003700//GO:0003676//GO:0043167//GO:…	molecular transducer activity//protein complex binding//transferase activity, transferring phosphorus-containing groups//adenyl ribonucleotide binding//purine ribonucleotide binding//purine nucleoside binding//heterocyclic compound binding//purine ribonucleoside binding//catalytic activity//small molecule binding//guanyl nucleotide binding//hydrolase activity, acting on acid anhydrides, in phosph…	--	--	-	Zeta toxin domain|P-loop containing nucleoside triphosphate hydrolase|P-loop containing nucleoside triphosphate hydrolase
AT1G04290	1	-	1147523	1148533	847	0	3	0	0.34084	0	0.34084	0	0	NA	NA	NA	NA	--	--	--	--	--	--	--	--	-	Thioesterase superfamily|Phenylacetic acid degradation-related domain|HotDog domain|HotDog domain
AT1G04295	1	+	1147781	1148435	552	0	0	0	0	0	0	NA	NA	NA	NA	NA	NA	--	--	--	--	--	--	--	--	--	--
AT1G04300	1	-	1148597	1154652	3783	783	548	21.0875	14.5314	21.0875	14.5314	68.8513	58.6129	0.23227	0.035329	0.048946	FALSE	--	--	--	--	GO:0005488//GO:0003674//GO:0005515	binding//molecular_function//protein binding	--	--	-	TRAF-like|MATH|MATH|MATH|TRAF-like|MATH|MATH|MATH|TRAF-like|MATH|MATH|MATH|TRAF-like|MATH
AT1G04310	1	-	1154764	1157711	2470	59	15	2.33456	0.584395	2.33456	0.584395	5.18803	1.60437	1.6932	0.095295	0.10452	FALSE	GO:0050896//GO:0023052//GO:0008150//GO:0051716//GO:0044700//GO:0044763//GO:0044699//GO:0007165//GO:0009987//GO:0065007//GO:0007154//GO:0050794//GO:0050789	response to stimulus//signaling//biological_process//cellular response to stimulus//single organism signaling//single-organism cellular process//single-organism process//signal transduction//cellular process//biological regulation//cell communication//regulation of cellular process//regulation of biological process	GO:0005575//GO:0016020	cellular_component//membrane	GO:0016740//GO:0016773//GO:0005488//GO:0004673//GO:0004871//GO:0003674//GO:0016775//GO:0004872//GO:0038023//GO:0000155//GO:0005057//GO:0016301//GO:0005515//GO:0016772//GO:0060089//GO:0004672//GO:0004221//GO:0003824	transferase activity//phosphotransferase activity, alcohol group as acceptor//binding//protein histidine kinase activity//signal transducer activity//molecular_function//phosphotransferase activity, nitrogenous group as acceptor//receptor activity//signaling receptor activity//phosphorelay sensor kinase activity//receptor signaling protein activity//kinase activity//protein binding//transferase a…	--	--	ERS2	Signal transduction histidine kinase, homodimeric domain|Signal transduction histidine kinase, subgroup 1, dimerisation/phosphoacceptor domain|GAF domain|GAF domain|GAF domain-like
AT1G04320	1	+	1159023	1159093	71	0	0	0	0	0	0	NA	NA	NA	NA	NA	NA	--	--	--	--	--	--	--	--	--	--
AT1G04330	1	-	1161311	1161982	672	12	5	1.74527	0.716	1.74527	0.716	1.05519	0	0.98046	0.58398	0.35384	FALSE	--	--	--	--	--	--	--	--	-	-
AT1G04340	1	-	1163097	1164851	842	229	153	26.5812	17.4861	26.5812	17.4861	20.1366	16.3645	0.29925	0.20578	0.18112	FALSE	--	--	--	--	--	--	--	--	-	HR-like lesion-inducer
AT1G04350	1	+	1165165	1166768	1444	326	318	22.0649	21.192	22.0649	21.192	28.6661	34.0126	-0.24672	0.87294	0.44837	FALSE	GO:0044710//GO:0008152//GO:0044699//GO:0055114//GO:0008150	single-organism metabolic process//metabolic process//single-organism process//oxidation-reduction process//biological_process	GO:0005575//GO:0016020	cellular_component//membrane	GO:0003824//GO:0016705//GO:0003674//GO:0016491//GO:0051213//GO:0016706	catalytic activity//oxidoreductase activity, acting on paired donors, with incorporation or reduction of molecular oxygen//molecular_function//oxidoreductase activity//dioxygenase activity//oxidoreductase activity, acting on paired donors, with incorporation or reduction of molecular oxygen, 2-oxoglutarate as one donor, and incorporation of one atom each of oxygen into both donors	--	--	-	Non-haem dioxygenase N-terminal domain|Oxoglutarate/iron-dependent dioxygenase|Oxoglutarate/iron-dependent dioxygenase|Isopenicillin N synthase-like
AT1G04360	1	-	1167457	1168878	1422	56	2	3.84892	0.135345	3.84892	0.135345	4.92423	0	4.5248	0.016179	0.026397	FALSE	GO:0046129//GO:0009142//GO:0042278//GO:0009156//GO:0018130//GO:0090407//GO:0098662//GO:0009123//GO:0044249//GO:0019637//GO:0046128//GO:1901362//GO:1901564//GO:0006754//GO:0009116//GO:0034654//GO:0009152//GO:0046034//GO:0044281//GO:0008150//GO:0009145//GO:0042451//GO:1902578//GO:0044237//GO:0006818//GO:0055085//GO:0006810//GO:0006753//GO:0098655//GO:0009150//GO:0015985//GO:0006164//GO:0006163//GO:…	purine ribonucleoside biosynthetic process//nucleoside triphosphate biosynthetic process//purine nucleoside metabolic process//ribonucleoside monophosphate biosynthetic process//heterocycle biosynthetic process//organophosphate biosynthetic process//inorganic cation transmembrane transport//nucleoside monophosphate metabolic process//cellular biosynthetic process//organophosphate metabolic proces…	GO:1902494//GO:0005740//GO:0044455//GO:0043226//GO:0019866//GO:0045263//GO:0098798//GO:0000151//GO:0005753//GO:0031090//GO:0000152//GO:0044464//GO:0033177//GO:0000276//GO:0098796//GO:0031975//GO:0044428//GO:0043231//GO:0005575//GO:0044425//GO:0016020//GO:0043229//GO:0044429//GO:0044422//GO:0044424//GO:0043227//GO:0005737//GO:0005739//GO:0005623//GO:0005622//GO:0044444//GO:0045259//GO:0031461//GO:…	catalytic complex//mitochondrial envelope//mitochondrial membrane part//organelle//organelle inner membrane//proton-transporting ATP synthase complex, coupling factor F(o)//mitochondrial protein complex//ubiquitin ligase complex//mitochondrial proton-transporting ATP synthase complex//organelle membrane//nuclear ubiquitin ligase complex//cell part//proton-transporting two-sector ATPase complex, p…	GO:0008324//GO:0016740//GO:0008270//GO:0004842//GO:0005488//GO:0022857//GO:0015077//GO:0046872//GO:0005215//GO:0003674//GO:0043167//GO:0046914//GO:0022892//GO:0022890//GO:0015078//GO:0005515//GO:0019787//GO:0022891//GO:0003824//GO:0015075//GO:0043169	cation transmembrane transporter activity//transferase activity//zinc ion binding//ubiquitin-protein transferase activity//binding//transmembrane transporter activity//monovalent inorganic cation transmembrane transporter activity//metal ion binding//transporter activity//molecular_function//ion binding//transition metal ion binding//substrate-specific transporter activity//inorganic cation trans…	--	--	ATL1	Zinc finger, RING-type|Zinc finger, RING-type|Zinc finger, RING-type|Zinc finger, RING/FYVE/PHD-type
AT1G04370	1	+	1175177	1175578	402	0	1	0	0.239379	0	0.239379	0	0	NA	NA	NA	NA	GO:0006725//GO:0071704//GO:0097659//GO:2000112//GO:0065007//GO:0006139//GO:1901360//GO:0050789//GO:0009058//GO:0010468//GO:0050794//GO:0016070//GO:0008152//GO:0044238//GO:0019438//GO:0080090//GO:0010556//GO:0043170//GO:0032774//GO:0034641//GO:0009987//GO:0044271//GO:0009059//GO:0090304//GO:0044237//GO:0019222//GO:0006807//GO:0010467//GO:0046483//GO:1901576//GO:0019219//GO:0044260//GO:0044249//GO:…	cellular aromatic compound metabolic process//organic substance metabolic process//nucleic acid-templated transcription//regulation of cellular macromolecule biosynthetic process//biological regulation//nucleobase-containing compound metabolic process//organic cyclic compound metabolic process//regulation of biological process//biosynthetic process//regulation of gene expression//regulation of ce…	--	--	GO:0003674//GO:0001071//GO:0003700	molecular_function//nucleic acid binding transcription factor activity//transcription factor activity, sequence-specific DNA binding	--	--	ATERF14	DNA-binding, integrase-type|AP2/ERF domain|AP2/ERF domain|AP2/ERF domain|AP2/ERF domain|AP2/ERF domain
AT1G04380	1	-	1176921	1178407	1282	0	0	0	0	0	0	NA	NA	NA	NA	NA	NA	GO:0008152//GO:0044710//GO:0044699//GO:0055114//GO:0008150	metabolic process//single-organism metabolic process//single-organism process//oxidation-reduction process//biological_process	--	--	GO:0016705//GO:0004175//GO:0003824//GO:0016772//GO:0016817//GO:0070008//GO:0016818//GO:0008233//GO:0004252//GO:0016462//GO:0016779//GO:0017171//GO:0008238//GO:0003674//GO:0016491//GO:0004197//GO:0034062//GO:0008236//GO:0008234//GO:0051213//GO:0016706//GO:0016787//GO:0016740//GO:0003968//GO:0070011//GO:0017111	oxidoreductase activity, acting on paired donors, with incorporation or reduction of molecular oxygen//endopeptidase activity//catalytic activity//transferase activity, transferring phosphorus-containing groups//hydrolase activity, acting on acid anhydrides//serine-type exopeptidase activity//hydrolase activity, acting on acid anhydrides, in phosphorus-containing anhydrides//peptidase activity//s…	--	--	-	Non-haem dioxygenase N-terminal domain|Oxoglutarate/iron-dependent dioxygenase|Oxoglutarate/iron-dependent dioxygenase|Isopenicillin N synthase-like
AT1G04390	1	-	1179363	1183704	2954	55	51	1.81971	1.66139	1.81971	1.66139	4.8363	5.45485	-0.17364	0.8837	0.45109	FALSE	--	--	--	--	GO:0005515//GO:0003674//GO:0005488	protein binding//molecular_function//binding	--	--	-	Armadillo-type fold|BTB/POZ|BTB/POZ fold|BTB/POZ fold|BTB/POZ-like
AT1G04400	1	-	1185550	1188517	2444	960	1488	39.858	60.8288	39.858	60.8288	84.4154	159.153	-0.91484	0.0012492	0.003101	FALSE	GO:0044763//GO:0044699//GO:0044238//GO:0019438//GO:0010556//GO:0080090//GO:0034641//GO:0009987//GO:0006974//GO:0043170//GO:0032774//GO:0044271//GO:0006259//GO:0006725//GO:0071704//GO:0044710//GO:2000112//GO:0065007//GO:0097659//GO:0050789//GO:0009058//GO:1901360//GO:0006139//GO:0008152//GO:0050794//GO:0016070//GO:0010468//GO:0060255//GO:0050896//GO:0031326//GO:2001141//GO:0044249//GO:0033554//GO:…	single-organism cellular process//single-organism process//primary metabolic process//aromatic compound biosynthetic process//regulation of macromolecule biosynthetic process//regulation of primary metabolic process//cellular nitrogen compound metabolic process//cellular process//cellular response to DNA damage stimulus//macromolecule metabolic process//RNA biosynthetic process//cellular nitrogen…	GO:0043227//GO:0044424//GO:0043229//GO:0043231//GO:0005575//GO:0005622//GO:0005623//GO:0005634//GO:0043226//GO:0044464	membrane-bounded organelle//intracellular part//intracellular organelle//intracellular membrane-bounded organelle//cellular_component//intracellular//cell//nucleus//organelle//cell part	GO:0003677//GO:0003913//GO:1901363//GO:0003824//GO:0005488//GO:0016829//GO:0003674//GO:0097159//GO:0016830//GO:0003676	DNA binding//DNA photolyase activity//heterocyclic compound binding//catalytic activity//binding//lyase activity//molecular_function//organic cyclic compound binding//carbon-carbon lyase activity//nucleic acid binding	--	--	CRY2	Cryptochrome/DNA photolyase, class 1 conserved site, C-terminal|Cryptochrome/DNA photolyase, class 1 conserved site, C-terminal|Cryptochrome, plant|DNA photolyase, N-terminal|DNA photolyase, N-terminal|DNA photolyase, N-terminal|DNA photolyase, FAD-binding/Cryptochrome, C-terminal|DNA photolyase, FAD-binding/Cryptochrome, C-terminal|Cryptochrome/DNA photolyase, class 1|Rossmann-like alpha/beta/al…
AT1G04410	1	-	1189078	1191412	1484	4230	4346	278.585	281.818	278.585	281.818	371.956	464.839	-0.3216	0.86747	0.44676	FALSE	GO:0008150//GO:0055114//GO:0044699//GO:0008152//GO:0044710	biological_process//oxidation-reduction process//single-organism process//metabolic process//single-organism metabolic process	--	--	GO:0000166//GO:1901265//GO:0016614//GO:0016616//GO:0017111//GO:0005488//GO:0016787//GO:0043167//GO:0043168//GO:0016462//GO:0035639//GO:0097159//GO:0016491//GO:0003674//GO:0003924//GO:0016817//GO:0001882//GO:0032549//GO:0017076//GO:0097367//GO:0032553//GO:0019001//GO:0016818//GO:0003824//GO:0032550//GO:0036094//GO:0001883//GO:0032555//GO:1901363//GO:0005525//GO:0032561	nucleotide binding//nucleoside phosphate binding//oxidoreductase activity, acting on CH-OH group of donors//oxidoreductase activity, acting on the CH-OH group of donors, NAD or NADP as acceptor//nucleoside-triphosphatase activity//binding//hydrolase activity//ion binding//anion binding//pyrophosphatase activity//purine ribonucleoside triphosphate binding//organic cyclic compound binding//oxidored…	--	--	-	Lactate/malate dehydrogenase, C-terminal|Lactate dehydrogenase/glycoside hydrolase, family 4, C-terminal|Lactate dehydrogenase/glycoside hydrolase, family 4, C-terminal|Malate dehydrogenase, NAD-dependent, cytosolic|Malate dehydrogenase, type 2|Malate dehydrogenase, type 2|L-lactate/malate dehydrogenase|Malate dehydrogenase, active site|Lactate/malate dehydrogenase, N-terminal|NAD(P)-binding doma…
AT1G04420	1	+	1191608	1193884	1450	834	896	56.2146	59.4638	56.2146	59.4638	73.3359	95.8342	-0.38602	0.71524	0.40075	FALSE	GO:0006464//GO:0008152//GO:0043412//GO:0071704//GO:0044267//GO:0009987//GO:0043170//GO:0044238//GO:0044260//GO:0044237//GO:0019538//GO:0036211//GO:0008150	cellular protein modification process//metabolic process//macromolecule modification//organic substance metabolic process//cellular protein metabolic process//cellular process//macromolecule metabolic process//primary metabolic process//cellular macromolecule metabolic process//cellular metabolic process//protein metabolic process//protein modification process//biological_process	--	--	GO:0005515//GO:0003674//GO:0005488	protein binding//molecular_function//binding	--	--	-	NADP-dependent oxidoreductase domain|NADP-dependent oxidoreductase domain|NADP-dependent oxidoreductase domain|Aldo/keto reductase
AT1G04425	1	+	1194187	1196889	457	26	14	5.56042	2.94798	5.56042	2.94798	2.28625	1.49741	0.61052	0.54051	0.33776	FALSE	--	--	--	--	--	--	--	--	--	--
AT1G04430	1	+	1198118	1201527	2379	4819	1657	202.662	68.6118	202.662	68.6118	423.748	177.229	1.2576	4.868e-37	1.4461e-35	UP	GO:0008150//GO:0008152	biological_process//metabolic process	--	--	GO:0016740//GO:0008168//GO:0003674//GO:0016741//GO:0003824	transferase activity//methyltransferase activity//molecular_function//transferase activity, transferring one-carbon groups//catalytic activity	putative methyltransferase PMT8	http://www.genome.jp/dbget-bin/www_bget?ath:AT1G04430	-	Putative S-adenosyl-L-methionine-dependent methyltransferase|S-adenosyl-L-methionine-dependent methyltransferase-like|S-adenosyl-L-methionine-dependent methyltransferase-like|Putative S-adenosyl-L-methionine-dependent methyltransferase|S-adenosyl-L-methionine-dependent methyltransferase-like|S-adenosyl-L-methionine-dependent methyltransferase-like
AT1G04440	1	+	1202255	1205803	2106	956	869	44.366	39.7076	44.366	39.7076	84.0637	92.9464	-0.14492	0.45957	0.30576	FALSE	GO:0016310//GO:0008150//GO:0006996//GO:0044237//GO:0036211//GO:0019538//GO:0044260//GO:0006793//GO:0006468//GO:0044238//GO:0044267//GO:0006325//GO:0006333//GO:0009987//GO:0043170//GO:0071704//GO:0006796//GO:0008152//GO:0051276//GO:0006464//GO:0071840//GO:0043412//GO:0043933//GO:0016043	phosphorylation//biological_process//organelle organization//cellular metabolic process//protein modification process//protein metabolic process//cellular macromolecule metabolic process//phosphorus metabolic process//protein phosphorylation//primary metabolic process//cellular protein metabolic process//chromatin organization//chromatin assembly or disassembly//cellular process//macromolecule me…	GO:0043226//GO:0044464//GO:0043231//GO:0005575//GO:0043227//GO:0044424//GO:0043229//GO:0005622//GO:0005623//GO:0005634	organelle//cell part//intracellular membrane-bounded organelle//cellular_component//membrane-bounded organelle//intracellular part//intracellular organelle//intracellular//cell//nucleus	GO:0016740//GO:0016773//GO:0003674//GO:0016301//GO:0016772//GO:0004672//GO:0003824	transferase activity//phosphotransferase activity, alcohol group as acceptor//molecular_function//kinase activity//transferase activity, transferring phosphorus-containing groups//protein kinase activity//catalytic activity	--	--	CKL13	Protein kinase, ATP binding site|Protein kinase-like domain|Serine/threonine-protein kinase, active site|Protein kinase, catalytic domain|Protein kinase, catalytic domain
AT1G04445	1	+	1207344	1207862	519	0	2	0	0.37083	0	0.37083	0	0	NA	NA	NA	NA	--	--	--	--	GO:0043169//GO:0043167//GO:0003674//GO:0046872//GO:0005488	cation binding//ion binding//molecular_function//metal ion binding//binding	--	--	-	Zinc finger, C2H2-like|Zinc finger, C2H2|Zinc finger, C2H2
AT1G04450	1	+	1208521	1209874	905	0	0	0	0	0	0	NA	NA	NA	NA	NA	NA	--	--	--	--	--	--	--	--	RIC3	PAK-box/P21-Rho-binding|PAK-box/P21-Rho-binding|PAK-box/P21-Rho-binding
AT1G04457	1	-	1210319	1210549	231	0	0	0	0	0	0	NA	NA	NA	NA	NA	NA	GO:0043170//GO:0009987//GO:0034641//GO:0044271//GO:0043043//GO:0044267//GO:0044238//GO:0009058//GO:1901566//GO:0008152//GO:0006518//GO:0071704//GO:0043604//GO:0008150//GO:0043603//GO:1901564//GO:0034645//GO:0006412//GO:0044249//GO:0006807//GO:0010467//GO:1901576//GO:0044260//GO:0009059//GO:0019538//GO:0044237	macromolecule metabolic process//cellular process//cellular nitrogen compound metabolic process//cellular nitrogen compound biosynthetic process//peptide biosynthetic process//cellular protein metabolic process//primary metabolic process//biosynthetic process//organonitrogen compound biosynthetic process//metabolic process//peptide metabolic process//organic substance metabolic process//amide bio…	GO:0005623//GO:0005622//GO:0044444//GO:0005737//GO:0043229//GO:0044424//GO:0005575//GO:0043232//GO:0032991//GO:1990904//GO:0005576//GO:0005840//GO:0043228//GO:0043226//GO:0044464//GO:0030529	cell//intracellular//cytoplasmic part//cytoplasm//intracellular organelle//intracellular part//cellular_component//intracellular non-membrane-bounded organelle//macromolecular complex//ribonucleoprotein complex//extracellular region//ribosome//non-membrane-bounded organelle//organelle//cell part//intracellular ribonucleoprotein complex	GO:0005515//GO:0005198//GO:0005102//GO:0003735//GO:0005488//GO:0003674//GO:0005179	protein binding//structural molecule activity//receptor binding//structural constituent of ribosome//binding//molecular_function//hormone activity	--	--	--	--
AT1G04470	1	-	1211049	1214662	3307	0	1	0	0.029099	0	0.029099	0	0	NA	NA	NA	NA	GO:0044238//GO:0019438//GO:0080090//GO:0010556//GO:0043170//GO:0032774//GO:0034641//GO:0009987//GO:0044271//GO:0006725//GO:0071704//GO:2000112//GO:0097659//GO:0065007//GO:1901360//GO:0006139//GO:0050789//GO:0009058//GO:0050794//GO:0016070//GO:0010468//GO:0008152//GO:2001141//GO:0044249//GO:0060255//GO:0031326//GO:1903506//GO:0018130//GO:0006355//GO:0051252//GO:0008150//GO:0009889//GO:0051171//GO:…	primary metabolic process//aromatic compound biosynthetic process//regulation of primary metabolic process//regulation of macromolecule biosynthetic process//macromolecule metabolic process//RNA biosynthetic process//cellular nitrogen compound metabolic process//cellular process//cellular nitrogen compound biosynthetic process//cellular aromatic compound metabolic process//organic substance metab…	GO:0019012//GO:0005575//GO:0044423//GO:0019028	virion//cellular_component//virion part//viral capsid	GO:0005198//GO:0016831//GO:0005515//GO:0004425//GO:0043169//GO:0003824//GO:0016829//GO:0005488//GO:0046872//GO:0016879//GO:0046983//GO:0016874//GO:0003674//GO:0016884//GO:0016830//GO:0043167//GO:0046914	structural molecule activity//carboxy-lyase activity//protein binding//indole-3-glycerol-phosphate synthase activity//cation binding//catalytic activity//lyase activity//binding//metal ion binding//ligase activity, forming carbon-nitrogen bonds//protein dimerization activity//ligase activity//molecular_function//carbon-nitrogen ligase activity, with glutamine as amido-N-donor//carbon-carbon lyase…	--	--	-	Mammalian uncoordinated homology 13, domain 2|Munc13 homology 1|Protein of unknown function DUF810
AT1G04480	1	+	1216095	1217467	648	1192	566	179.784	84.0531	179.784	84.0531	104.816	60.5381	0.79194	1.495e-06	7.088e-06	FALSE	GO:0006518//GO:0071704//GO:0043604//GO:0009058//GO:1901566//GO:0008152//GO:0044238//GO:0043170//GO:0009987//GO:0034641//GO:0044271//GO:0044267//GO:0043043//GO:0009059//GO:0019538//GO:0044237//GO:0010467//GO:0006807//GO:1901576//GO:0044260//GO:0006412//GO:0044249//GO:0008150//GO:1901564//GO:0043603//GO:0034645	peptide metabolic process//organic substance metabolic process//amide biosynthetic process//biosynthetic process//organonitrogen compound biosynthetic process//metabolic process//primary metabolic process//macromolecule metabolic process//cellular process//cellular nitrogen compound metabolic process//cellular nitrogen compound biosynthetic process//cellular protein metabolic process//peptide bio…	GO:0032991//GO:1990904//GO:0043229//GO:0044424//GO:0005575//GO:0043232//GO:0005623//GO:0005622//GO:0044444//GO:0005737//GO:0030529//GO:0044464//GO:0005840//GO:0043228//GO:0043226	macromolecular complex//ribonucleoprotein complex//intracellular organelle//intracellular part//cellular_component//intracellular non-membrane-bounded organelle//cell//intracellular//cytoplasmic part//cytoplasm//intracellular ribonucleoprotein complex//cell part//ribosome//non-membrane-bounded organelle//organelle	GO:0005198//GO:0003674//GO:0003735	structural molecule activity//molecular_function//structural constituent of ribosome	--	--	-	Ribosomal protein L14 domain|Ribosomal protein L14 domain|Ribosomal protein L14 conserved site|Ribosomal protein L14b/L23e|Ribosomal protein L14b/L23e
AT1G04490	1	-	1217948	1220137	1612	0	11	0	0.697322	0	0.697322	0	1.17654	NA	NA	NA	NA	--	--	--	--	--	--	--	--	-	Protein of unknown function DUF3527|Protein of unknown function DUF3527
AT1G04500	1	-	1221433	1224366	1616	0	2	0	0.119097	0	0.119097	0	0	NA	NA	NA	NA	GO:1901362//GO:0034654//GO:0034645//GO:0006351//GO:0051252//GO:0008150//GO:0009889//GO:0031323//GO:0051171//GO:0006355//GO:1903506//GO:0018130//GO:2001141//GO:0044249//GO:0031326//GO:0060255//GO:0019219//GO:0044260//GO:0046483//GO:0010467//GO:0006807//GO:1901576//GO:0044237//GO:0055114//GO:0019222//GO:0009059//GO:0090304//GO:0044271//GO:0032774//GO:0043170//GO:0009987//GO:0034641//GO:0080090//GO:…	organic cyclic compound biosynthetic process//nucleobase-containing compound biosynthetic process//cellular macromolecule biosynthetic process//transcription, DNA-templated//regulation of RNA metabolic process//biological_process//regulation of biosynthetic process//regulation of cellular metabolic process//regulation of nitrogen compound metabolic process//regulation of transcription, DNA-templa…	--	--	GO:0000166//GO:1901265//GO:0050662//GO:0016645//GO:0016646//GO:0005488//GO:0043167//GO:0048037//GO:0043168//GO:0042602//GO:0097159//GO:0016491//GO:0003674//GO:0005515//GO:0010181//GO:0097367//GO:0032553//GO:0036094//GO:0003824//GO:1901363	nucleotide binding//nucleoside phosphate binding//coenzyme binding//oxidoreductase activity, acting on the CH-NH group of donors//oxidoreductase activity, acting on the CH-NH group of donors, NAD or NADP as acceptor//binding//ion binding//cofactor binding//anion binding//riboflavin reductase (NADPH) activity//organic cyclic compound binding//oxidoreductase activity//molecular_function//protein bi…	--	--	-	CCT domain|CCT domain
AT1G04501	1	+	1224552	1224680	129	0	0	0	0	0	0	NA	NA	NA	NA	NA	NA	--	--	--	--	--	--	--	--	-	-
AT1G04510	1	+	1226575	1230827	1981	325	264	16.0343	12.8242	16.0343	12.8242	28.5781	28.2369	0.017332	0.39852	0.28028	FALSE	GO:0090304//GO:0009059//GO:0019222//GO:0044237//GO:1901576//GO:0010467//GO:0006807//GO:0046483//GO:0044260//GO:0019219//GO:0060255//GO:0031326//GO:0044249//GO:2001141//GO:0018130//GO:1903506//GO:0006355//GO:0031323//GO:0051171//GO:0009889//GO:0051252//GO:0008150//GO:0006351//GO:0034645//GO:0034654//GO:1901362//GO:0006725//GO:2000112//GO:0065007//GO:0097659//GO:0071704//GO:0050789//GO:0009058//GO:…	nucleic acid metabolic process//macromolecule biosynthetic process//regulation of metabolic process//cellular metabolic process//organic substance biosynthetic process//gene expression//nitrogen compound metabolic process//heterocycle metabolic process//cellular macromolecule metabolic process//regulation of nucleobase-containing compound metabolic process//regulation of macromolecule metabolic p…	--	--	GO:0003674//GO:0001071//GO:0003700//GO:0005488//GO:0005515	molecular_function//nucleic acid binding transcription factor activity//transcription factor activity, sequence-specific DNA binding//binding//protein binding	--	--	MAC3A	WD40-repeat-containing domain|WD40-repeat-containing domain|Pre-mRNA-splicing factor 19|U box domain|WD40 repeat|WD40 repeat|WD40 repeat|WD40/YVTN repeat-like-containing domain|Zinc finger, RING/FYVE/PHD-type|WD40-repeat-containing domain|WD40-repeat-containing domain|Pre-mRNA-splicing factor 19|U box domain|WD40 repeat|WD40 repeat|WD40 repeat|WD40/YVTN repeat-like-containing domain|Zinc finger, …
AT1G04520	1	+	1231578	1234032	1443	110	22	7.45036	1.46713	7.45036	1.46713	9.6726	2.35307	2.0394	0.011846	0.020591	FALSE	--	--	--	--	--	--	--	--	PDLP2	Gnk2-homologous domain|Gnk2-homologous domain
AT1G04530	1	-	1234176	1236034	1352	228	314	16.482	22.3494	16.482	22.3494	20.0487	33.5848	-0.7443	0.27133	0.21882	FALSE	--	--	GO:0016021//GO:0031224//GO:0016020//GO:0044425//GO:0005575	integral component of membrane//intrinsic component of membrane//membrane//membrane part//cellular_component	GO:0005488//GO:0003674//GO:0005515	binding//molecular_function//protein binding	--	--	TPR4	Tetratricopeptide repeat|Tetratricopeptide repeat-containing domain|Tetratricopeptide-like helical
AT1G04540	1	+	1237256	1239061	1806	0	2	0	0.106567	0	0.106567	0	0	NA	NA	NA	NA	GO:0006810//GO:0030001//GO:1902578//GO:0008150//GO:0006813//GO:0015672//GO:0044765//GO:0006811//GO:0051234//GO:0044699//GO:0051179//GO:0006812	transport//metal ion transport//single-organism localization//biological_process//potassium ion transport//monovalent inorganic cation transport//single-organism transport//ion transport//establishment of localization//single-organism process//localization//cation transport	GO:0005575//GO:0016020	cellular_component//membrane	GO:0005267//GO:0005215//GO:0003674//GO:0022838//GO:0022836//GO:0008324//GO:0005216//GO:0005488//GO:0005261//GO:0046873//GO:0015077//GO:0022857//GO:0022839//GO:0015079//GO:0015269//GO:0015075//GO:0015267//GO:0022891//GO:0022890//GO:0005227//GO:0022803//GO:0022892//GO:0005515	potassium channel activity//transporter activity//molecular_function//substrate-specific channel activity//gated channel activity//cation transmembrane transporter activity//ion channel activity//binding//cation channel activity//metal ion transmembrane transporter activity//monovalent inorganic cation transmembrane transporter activity//transmembrane transporter activity//ion gated channel activ…	--	--	-	C2 calcium-dependent membrane targeting|C2 calcium-dependent membrane targeting|C2 calcium-dependent membrane targeting|C2 calcium-dependent membrane targeting
AT1G04550	1	+	1240375	1242121	1391	40	55	2.97293	4.02485	2.97293	4.02485	3.51731	5.88268	-0.742	0.64685	0.37629	FALSE	GO:0009889//GO:0051171//GO:0031323//GO:0051252//GO:0008150//GO:0006351//GO:0034654//GO:0034645//GO:1901362//GO:0060255//GO:0031326//GO:2001141//GO:0044249//GO:1903506//GO:0018130//GO:0006355//GO:1901576//GO:0046483//GO:0006807//GO:0010467//GO:0044260//GO:0019219//GO:0090304//GO:0009059//GO:0019222//GO:0044237//GO:0034641//GO:0009987//GO:0043170//GO:0032774//GO:0044271//GO:0044238//GO:0019438//GO:…	regulation of biosynthetic process//regulation of nitrogen compound metabolic process//regulation of cellular metabolic process//regulation of RNA metabolic process//biological_process//transcription, DNA-templated//nucleobase-containing compound biosynthetic process//cellular macromolecule biosynthetic process//organic cyclic compound biosynthetic process//regulation of macromolecule metabolic p…	GO:0043226//GO:0044464//GO:0005622//GO:0005623//GO:0043227//GO:0044424//GO:0043229//GO:0043231//GO:0005575//GO:0005634	organelle//cell part//intracellular//cell//membrane-bounded organelle//intracellular part//intracellular organelle//intracellular membrane-bounded organelle//cellular_component//nucleus	--	--	--	--	IAA12	Aux/IAA-ARF-dimerisation|AUX/IAA protein|Aux/IAA-ARF-dimerisation|AUX/IAA protein
AT1G04555	1	+	1242558	1244244	939	100	64	10.4084	6.55884	10.4084	6.55884	8.79328	6.8453	0.36129	0.36172	0.264	FALSE	GO:0035383//GO:0008152//GO:0071704//GO:0006790//GO:0006637//GO:0009987//GO:0006793//GO:0006084//GO:0044237//GO:0006732//GO:0008150//GO:0051186	thioester metabolic process//metabolic process//organic substance metabolic process//sulfur compound metabolic process//acyl-CoA metabolic process//cellular process//phosphorus metabolic process//acetyl-CoA metabolic process//cellular metabolic process//coenzyme metabolic process//biological_process//cofactor metabolic process	GO:0044423//GO:0005575//GO:0019012//GO:0019031//GO:0036338	virion part//cellular_component//virion//viral envelope//viral membrane	GO:0003824//GO:0018492//GO:0016903//GO:0016491//GO:0003674	catalytic activity//carbon-monoxide dehydrogenase (acceptor) activity//oxidoreductase activity, acting on the aldehyde or oxo group of donors//oxidoreductase activity//molecular_function	--	--	-	-
AT1G04560	1	+	1244947	1246059	855	0	0	0	0	0	0	NA	NA	NA	NA	NA	NA	GO:0006725//GO:0071704//GO:0008152//GO:0016070//GO:1901360//GO:0006139//GO:0006396//GO:0044238//GO:0034641//GO:0009987//GO:0043170//GO:0044237//GO:0090304//GO:0044260//GO:0046483//GO:0010467//GO:0006807//GO:0008150	cellular aromatic compound metabolic process//organic substance metabolic process//metabolic process//RNA metabolic process//organic cyclic compound metabolic process//nucleobase-containing compound metabolic process//RNA processing//primary metabolic process//cellular nitrogen compound metabolic process//cellular process//macromolecule metabolic process//cellular metabolic process//nucleic acid …	--	--	GO:0003723//GO:1901363//GO:0097159//GO:0003674//GO:0003676//GO:0005488	RNA binding//heterocyclic compound binding//organic cyclic compound binding//molecular_function//nucleic acid binding//binding	--	--	-	AWPM-19-like
AT1G04570	1	-	1246728	1248775	1935	0	18	0	0.895167	0	0.895167	0	1.92524	NA	NA	NA	NA	GO:0008150//GO:1902578//GO:0006810//GO:0055085//GO:0051234//GO:0044763//GO:0044699//GO:0051179//GO:0009987//GO:0044765	biological_process//single-organism localization//transport//transmembrane transport//establishment of localization//single-organism cellular process//single-organism process//localization//cellular process//single-organism transport	GO:0005575//GO:0044425//GO:0016020//GO:0031224//GO:0016021	cellular_component//membrane part//membrane//intrinsic component of membrane//integral component of membrane	--	--	--	--	-	Major facilitator superfamily domain, general substrate transporter|Biopterin transport-related protein BT1|Biopterin transport-related protein BT1
AT1G04580	1	-	1252122	1257510	4104	24	0	0.571551	0	0.571551	0	2.11039	0	NA	NA	NA	NA	GO:0009889//GO:0051171//GO:0031323//GO:0008150//GO:0051252//GO:0034654//GO:0034645//GO:0006351//GO:1901362//GO:0031326//GO:0060255//GO:2001141//GO:0044249//GO:0006260//GO:0006355//GO:1903506//GO:0018130//GO:0006275//GO:1901576//GO:0046483//GO:0006807//GO:0010467//GO:0044260//GO:0019219//GO:0090304//GO:0009059//GO:0019222//GO:0055114//GO:0044237//GO:0051052//GO:0009987//GO:0034641//GO:0032774//GO:…	regulation of biosynthetic process//regulation of nitrogen compound metabolic process//regulation of cellular metabolic process//biological_process//regulation of RNA metabolic process//nucleobase-containing compound biosynthetic process//cellular macromolecule biosynthetic process//transcription, DNA-templated//organic cyclic compound biosynthetic process//regulation of cellular biosynthetic pro…	GO:0043656//GO:0044217//GO:0033647//GO:0044216//GO:0018995//GO:0043657//GO:0033643//GO:0033646//GO:0005575//GO:0042025//GO:0033648//GO:0044215	intracellular region of host//other organism part//host intracellular organelle//other organism cell//host//host cell//host cell part//host intracellular part//cellular_component//host cell nucleus//host intracellular membrane-bounded organelle//other organism	GO:0046872//GO:0050662//GO:0000166//GO:1901265//GO:0005488//GO:0016614//GO:0016616//GO:0003700//GO:0043168//GO:0003676//GO:0048037//GO:0043167//GO:0016491//GO:0003674//GO:0008762//GO:0097159//GO:0009055//GO:0001071//GO:0051540//GO:0003677//GO:0051536//GO:0043169//GO:1901363//GO:0003824//GO:0036094//GO:0050660	metal ion binding//coenzyme binding//nucleotide binding//nucleoside phosphate binding//binding//oxidoreductase activity, acting on CH-OH group of donors//oxidoreductase activity, acting on the CH-OH group of donors, NAD or NADP as acceptor//transcription factor activity, sequence-specific DNA binding//anion binding//nucleic acid binding//cofactor binding//ion binding//oxidoreductase activity//mol…	--	--	AAO4	Aldehyde oxidase/xanthine dehydrogenase|FAD-binding, type 2|FAD-binding, type 2|Aldehyde oxidase/xanthine dehydrogenase, molybdopterin binding|Aldehyde oxidase/xanthine dehydrogenase, molybdopterin binding|Aldehyde oxidase/xanthine dehydrogenase, molybdopterin binding|2Fe-2S ferredoxin, iron-sulphur binding site|CO dehydrogenase flavoprotein, C-terminal|CO dehydrogenase flavoprotein, C-terminal|C…
AT1G04590	1	-	1258577	1261426	1351	180	88	13.0507	6.28211	13.0507	6.28211	15.8279	9.41229	0.74985	0.070104	0.082854	FALSE	--	--	--	--	GO:0005085//GO:0005088//GO:0005089//GO:0003674//GO:0098772	guanyl-nucleotide exchange factor activity//Ras guanyl-nucleotide exchange factor activity//Rho guanyl-nucleotide exchange factor activity//molecular_function//molecular function regulator	--	--	-	-|-
AT1G04600	1	+	1262123	1272376	5193	32	5	0.602258	0.092654	0.602258	0.092654	2.81385	0	2.3955	0.14155	0.13941	FALSE	GO:0044723//GO:1902582//GO:0006091//GO:0051301//GO:0055114//GO:0044237//GO:0055085//GO:0006810//GO:0006818//GO:0006508//GO:0045184//GO:0098655//GO:0016032//GO:0006457//GO:0006886//GO:0051649//GO:0019069//GO:0051641//GO:0044419//GO:0019538//GO:0098660//GO:0007049//GO:0015991//GO:0008104//GO:0046907//GO:0044764//GO:0016482//GO:0006913//GO:0044281//GO:0008150//GO:1902578//GO:1902580//GO:0008643//GO:…	single-organism carbohydrate metabolic process//single-organism intracellular transport//generation of precursor metabolites and energy//cell division//oxidation-reduction process//cellular metabolic process//transmembrane transport//transport//hydrogen transport//proteolysis//establishment of protein localization//cation transmembrane transport//viral process//protein folding//intracellular prot…	GO:0036338//GO:0044464//GO:0019031//GO:0033177//GO:0019028//GO:0005882//GO:0098796//GO:0031975//GO:0044428//GO:0033176//GO:0043226//GO:0042597//GO:0005856//GO:0043228//GO:0005635//GO:0031967//GO:0005643//GO:0005634//GO:0012505//GO:0044430//GO:0032991//GO:0016469//GO:0043234//GO:0044446//GO:0016459//GO:0005737//GO:0044423//GO:0016021//GO:0005623//GO:0005622//GO:0043231//GO:0033179//GO:0005575//GO:…	viral membrane//cell part//viral envelope//proton-transporting two-sector ATPase complex, proton-transporting domain//viral capsid//intermediate filament//membrane protein complex//envelope//nuclear part//proton-transporting V-type ATPase complex//organelle//periplasmic space//cytoskeleton//non-membrane-bounded organelle//nuclear envelope//organelle envelope//nuclear pore//nucleus//endomembrane s…	GO:0043167//GO:0046914//GO:0008233//GO:0043168//GO:0003676//GO:0016462//GO:0005215//GO:0009055//GO:1901476//GO:0035639//GO:0097159//GO:0016779//GO:0005506//GO:0015144//GO:0030234//GO:0005351//GO:0022804//GO:0016775//GO:0003674//GO:0030695//GO:0000166//GO:1901265//GO:0004386//GO:0034062//GO:0022857//GO:0005524//GO:0008083//GO:0015077//GO:0005402//GO:0046872//GO:0008324//GO:0003968//GO:0016740//GO:…	ion binding//transition metal ion binding//peptidase activity//anion binding//nucleic acid binding//pyrophosphatase activity//transporter activity//electron carrier activity//carbohydrate transporter activity//purine ribonucleoside triphosphate binding//organic cyclic compound binding//nucleotidyltransferase activity//iron ion binding//carbohydrate transmembrane transporter activity//enzyme regul…	--	--	XIA	Dil domain|Myosin, N-terminal, SH3-like|Dilute|Myosin head, motor domain|Myosin head, motor domain|Myosin head, motor domain|IQ motif, EF-hand binding site|IQ motif, EF-hand binding site|IQ motif, EF-hand binding site|P-loop containing nucleoside triphosphate hydrolase
AT1G04610	1	+	1279388	1281618	1737	0	0	0	0	0	0	NA	NA	NA	NA	NA	NA	GO:0008150//GO:0044281//GO:1902578//GO:0016053//GO:1901564//GO:0016114//GO:0046148//GO:0044249//GO:0030001//GO:0046434//GO:0019637//GO:0016117//GO:0006072//GO:0044255//GO:0034660//GO:0006082//GO:0010467//GO:0006807//GO:0046483//GO:0008033//GO:0006720//GO:1901576//GO:0046394//GO:0006721//GO:0044260//GO:0016109//GO:1901136//GO:0090304//GO:0006399//GO:0044237//GO:0055114//GO:0008299//GO:0006810//GO:…	biological_process//small molecule metabolic process//single-organism localization//organic acid biosynthetic process//organonitrogen compound metabolic process//terpenoid biosynthetic process//pigment biosynthetic process//cellular biosynthetic process//metal ion transport//organophosphate catabolic process//organophosphate metabolic process//carotenoid biosynthetic process//glycerol-3-phosphate…	GO:0044464//GO:0005623//GO:0005622//GO:0005737//GO:0044424//GO:0005575	cell part//cell//intracellular//cytoplasm//intracellular part//cellular_component	GO:0050662//GO:0016709//GO:0000166//GO:1901265//GO:0005488//GO:0016616//GO:0016614//GO:0043168//GO:0043167//GO:0048037//GO:0004497//GO:0003674//GO:0016491//GO:0051287//GO:0097159//GO:0008677//GO:0005515//GO:0050661//GO:1901363//GO:0016705//GO:0004499//GO:0036094//GO:0003824//GO:0004455//GO:0050660	coenzyme binding//oxidoreductase activity, acting on paired donors, with incorporation or reduction of molecular oxygen, NAD(P)H as one donor, and incorporation of one atom of oxygen//nucleotide binding//nucleoside phosphate binding//binding//oxidoreductase activity, acting on the CH-OH group of donors, NAD or NADP as acceptor//oxidoreductase activity, acting on CH-OH group of donors//anion bindi…	--	--	YUC3	Flavin monooxygenase-like|FAD-dependent pyridine nucleotide-disulphide oxidoreductase|Pyridine nucleotide-disulphide oxidoreductase, class-II
AT1G04620	1	-	1282741	1286584	1609	320	407	19.4377	24.3417	19.4377	24.3417	28.1385	43.5318	-0.62953	0.34529	0.25636	FALSE	--	--	--	--	--	--	--	--	HCAR	Coenzyme F420 hydrogenase/dehydrogenase beta subunit, C-terminal|Coenzyme F420 hydrogenase/dehydrogenase beta subunit, N-terminal
AT1G04625	1	-	1287831	1289820	774	0	0	0	0	0	0	NA	NA	NA	NA	NA	NA	--	--	--	--	--	--	--	--	-	Ribonuclease H-like domain|Ribonuclease H-like domain
AT1G04630	1	-	1289734	1291112	745	284	269	37.2574	34.7463	37.2574	34.7463	24.9729	28.7717	-0.20428	0.79782	0.42528	FALSE	--	--	--	--	--	--	--	--	MEE4	GRIM-19|GRIM-19
AT1G04635	1	+	1291314	1291995	682	11	4	1.57637	0.564401	1.57637	0.564401	0	0	1.1769	0.55912	0.34469	FALSE	GO:0034641//GO:0009987//GO:0043170//GO:0044238//GO:0006396//GO:1901360//GO:0006139//GO:0034470//GO:0008152//GO:0016070//GO:0006725//GO:0071704//GO:0008150//GO:0034660//GO:0008033//GO:0046483//GO:0006807//GO:0010467//GO:0044260//GO:0090304//GO:0044237//GO:0006399	cellular nitrogen compound metabolic process//cellular process//macromolecule metabolic process//primary metabolic process//RNA processing//organic cyclic compound metabolic process//nucleobase-containing compound metabolic process//ncRNA processing//metabolic process//RNA metabolic process//cellular aromatic compound metabolic process//organic substance metabolic process//biological_process//ncR…	--	--	GO:0004518//GO:0016788//GO:0003824//GO:0016787//GO:0003674//GO:0004540	nuclease activity//hydrolase activity, acting on ester bonds//catalytic activity//hydrolase activity//molecular_function//ribonuclease activity	--	--	EMB1687	Ribonuclease P/MRP protein subunit
AT1G04640	1	+	1292080	1293357	1138	194	269	18.6437	25.4533	18.6437	25.4533	17.059	28.7717	-0.75412	0.29875	0.23365	FALSE	GO:0044238//GO:0009987//GO:0043170//GO:0044267//GO:0071704//GO:0006464//GO:0008152//GO:0043412//GO:0008150//GO:0019538//GO:0036211//GO:0044237//GO:0044260	primary metabolic process//cellular process//macromolecule metabolic process//cellular protein metabolic process//organic substance metabolic process//cellular protein modification process//metabolic process//macromolecule modification//biological_process//protein metabolic process//protein modification process//cellular metabolic process//cellular macromolecule metabolic process	--	--	GO:0003824//GO:0003674	catalytic activity//molecular_function	--	--	LIP2	Octanoyltransferase, conserved site|Biotin/lipoate A/B protein ligase|Octanoyltransferase|Octanoyltransferase|Octanoyltransferase|Octanoyltransferase, conserved site|Biotin/lipoate A/B protein ligase|Octanoyltransferase|Octanoyltransferase|Octanoyltransferase
AT1G04645	1	-	1293770	1294263	494	0	0	0	0	0	0	NA	NA	NA	NA	NA	NA	--	--	--	--	--	--	--	--	-	Plant self-incompatibility S1
AT1G04650	1	-	1294893	1299002	3093	0	3	0	0.093337	0	0.093337	0	0	NA	NA	NA	NA	--	--	--	--	--	--	--	--	-	Protein of unknown function DUF4487
AT1G04660	1	-	1300486	1301773	1288	45	6	3.41466	0.448278	3.41466	0.448278	3.95697	0	2.6243	0.069148	0.08216	FALSE	--	--	--	--	--	--	--	--	-	-
AT1G04670	1	+	1301861	1302724	697	0	0	0	0	0	0	NA	NA	NA	NA	NA	NA	--	--	--	--	--	--	--	--	-	-
AT1G04680	1	-	1303529	1307884	1923	687	609	34.9163	30.4755	34.9163	30.4755	60.4098	65.1373	-0.1087	0.44488	0.30024	FALSE	GO:0071704//GO:0008152//GO:0005975//GO:0044238//GO:0043170//GO:0006508//GO:0019538//GO:0008150	organic substance metabolic process//metabolic process//carbohydrate metabolic process//primary metabolic process//macromolecule metabolic process//proteolysis//protein metabolic process//biological_process	--	--	GO:0003824//GO:0016832//GO:0004175//GO:0004197//GO:0016830//GO:0003674//GO:0008233//GO:0070011//GO:0016787//GO:0016829//GO:0008234	catalytic activity//aldehyde-lyase activity//endopeptidase activity//cysteine-type endopeptidase activity//carbon-carbon lyase activity//molecular_function//peptidase activity//peptidase activity, acting on L-amino acid peptides//hydrolase activity//lyase activity//cysteine-type peptidase activity	--	--	-	AmbAllergen|Pectin lyase fold/virulence factor|Pectate lyase/Amb allergen|Pectate lyase/Amb allergen|Pectin lyase fold
AT1G04684	1	-	1310430	1310579	150	0	0	0	0	0	0	NA	NA	NA	NA	NA	NA	--	--	--	--	--	--	--	--	-	-
AT1G04690	1	+	1313564	1315750	1415	451	803	31.1509	54.6099	31.1509	54.6099	39.6577	85.8871	-1.1148	0.0023576	0.0053279	FALSE	GO:0051234//GO:0051179//GO:0006810//GO:0008150	establishment of localization//localization//transport//biological_process	GO:0044425//GO:0005575//GO:0031224//GO:0016020//GO:0044424//GO:0005737//GO:0016021//GO:0005623//GO:0005622//GO:0044464	membrane part//cellular_component//intrinsic component of membrane//membrane//intracellular part//cytoplasm//integral component of membrane//cell//intracellular//cell part	GO:0005215//GO:0003674	transporter activity//molecular_function	--	--	KAB1	NADP-dependent oxidoreductase domain|NADP-dependent oxidoreductase domain|NADP-dependent oxidoreductase domain|Potassium channel, voltage-dependent, beta subunit, KCNAB-related|Potassium channel, voltage-dependent, beta subunit, KCNAB-related|Aldo/keto reductase
AT1G04700	1	+	1316254	1320919	3886	26	16	0.653915	0.396214	0.653915	0.396214	2.28625	1.71133	0.41787	0.61732	0.36538	FALSE	GO:0036211//GO:0019538//GO:0044237//GO:0044260//GO:0016310//GO:0008150//GO:0006796//GO:0071704//GO:0043412//GO:0006464//GO:0008152//GO:0044238//GO:0006468//GO:0006793//GO:0043170//GO:0009987//GO:0044267	protein modification process//protein metabolic process//cellular metabolic process//cellular macromolecule metabolic process//phosphorylation//biological_process//phosphate-containing compound metabolic process//organic substance metabolic process//macromolecule modification//cellular protein modification process//metabolic process//primary metabolic process//protein phosphorylation//phosphorus …	--	--	GO:0016779//GO:0003674//GO:0004197//GO:0035639//GO:0097159//GO:0008233//GO:0043168//GO:0016462//GO:0043167//GO:0008234//GO:0016773//GO:0016787//GO:0030554//GO:0005488//GO:0003968//GO:0016740//GO:0070011//GO:0017111//GO:0034062//GO:0005524//GO:0000166//GO:1901265//GO:0032559//GO:0016772//GO:1901363//GO:0001883//GO:0032555//GO:0004175//GO:0036094//GO:0003824//GO:0032550//GO:0004672//GO:0032553//GO:…	nucleotidyltransferase activity//molecular_function//cysteine-type endopeptidase activity//purine ribonucleoside triphosphate binding//organic cyclic compound binding//peptidase activity//anion binding//pyrophosphatase activity//ion binding//cysteine-type peptidase activity//phosphotransferase activity, alcohol group as acceptor//hydrolase activity//adenyl nucleotide binding//binding//RNA-directe…	--	--	-	Protein kinase, ATP binding site|Protein kinase-like domain|Serine/threonine-protein kinase, active site|Serine-threonine/tyrosine-protein kinase catalytic domain|Serine-threonine/tyrosine-protein kinase catalytic domain|Protein kinase, catalytic domain|Phox/Bem1p|Phox/Bem1p
AT1G04710	1	+	1321904	1324782	1595	234	142	14.3386	8.56722	14.3386	8.56722	20.5763	15.188	0.43805	0.12468	0.12732	FALSE	GO:0008150//GO:0008152	biological_process//metabolic process	--	--	GO:0016747//GO:0016740//GO:0016746//GO:0003674//GO:0003824	transferase activity, transferring acyl groups other than amino-acyl groups//transferase activity//transferase activity, transferring acyl groups//molecular_function//catalytic activity	--	--	KAT1	Thiolase, C-terminal|Thiolase, N-terminal|Thiolase, acyl-enzyme intermediate active site|Thiolase, conserved site|Thiolase, active site|Thiolase-like|Thiolase|Thiolase|Thiolase-like, subgroup
AT1G04720	1	+	1324923	1324960	38	0	0	0	0	0	0	NA	NA	NA	NA	NA	NA	--	--	--	--	--	--	--	--	--	--
AT1G04730	1	-	1325296	1331086	2921	16	36	0.535352	1.186	0.535352	1.186	1.40692	3.85048	-1.4525	0.38953	0.27598	FALSE	--	--	--	--	--	--	--	--	CTF18	ATPase, AAA-type, core|AAA+ ATPase domain|P-loop containing nucleoside triphosphate hydrolase|P-loop containing nucleoside triphosphate hydrolase
AT1G04750	1	-	1331466	1333567	1192	675	834	61.9448	75.3579	61.9448	75.3579	59.3546	89.2028	-0.58773	0.23578	0.19854	FALSE	GO:0016192//GO:0051234//GO:0051179//GO:0006810//GO:0008150	vesicle-mediated transport//establishment of localization//localization//transport//biological_process	GO:0005575//GO:0044425//GO:0016020//GO:0031224//GO:0016021	cellular_component//membrane part//membrane//intrinsic component of membrane//integral component of membrane	--	--	--	--	VAMP7B	Longin-like domain|Longin domain|Longin domain|Longin domain|Synaptobrevin|Synaptobrevin|Synaptobrevin|Synaptobrevin|Longin-like domain|Longin domain|Longin domain|Longin domain|Synaptobrevin|Synaptobrevin|Synaptobrevin|Synaptobrevin
AT1G04760	1	+	1334760	1336070	663	0	2	0	0.290288	0	0.290288	0	0	NA	NA	NA	NA	GO:0051179//GO:0051234//GO:0016192//GO:0006810//GO:0008150	localization//establishment of localization//vesicle-mediated transport//transport//biological_process	GO:0016021//GO:0016020//GO:0031224//GO:0005575//GO:0044425	integral component of membrane//membrane//intrinsic component of membrane//cellular_component//membrane part	--	--	--	--	ATVAMP726	Longin-like domain|Longin domain|Longin domain|Longin domain|Synaptobrevin|Synaptobrevin|Synaptobrevin|Synaptobrevin
AT1G04770	1	-	1336371	1337849	1187	57	138	4.69326	11.1877	4.69326	11.1877	5.01217	14.7602	-1.5582	0.070839	0.083424	FALSE	--	--	--	--	GO:0005488//GO:0042802//GO:0003674//GO:0005515	binding//identical protein binding//molecular_function//protein binding	--	--	-	Tetratricopeptide repeat|Tetratricopeptide repeat-containing domain|Tetratricopeptide TPR-1|Tetratricopeptide-like helical
AT1G04778	1	+	1339892	1340327	306	0	0	0	0	0	0	NA	NA	NA	NA	NA	NA	--	--	--	--	--	--	--	--	-	-
AT1G04780	1	-	1340669	1343584	2836	548	605	18.8854	20.5287	18.8854	20.5287	48.1872	64.7095	-0.42533	0.6584	0.38033	FALSE	--	--	--	--	GO:0022891//GO:0003824//GO:0008982//GO:0016772//GO:0005515//GO:0022892//GO:0005215//GO:1901476//GO:0015144//GO:0003674//GO:0022804//GO:0022857//GO:0016740//GO:0016773//GO:0005488	substrate-specific transmembrane transporter activity//catalytic activity//protein-N(PI)-phosphohistidine-sugar phosphotransferase activity//transferase activity, transferring phosphorus-containing groups//protein binding//substrate-specific transporter activity//transporter activity//carbohydrate transporter activity//carbohydrate transmembrane transporter activity//molecular_function//active tr…	--	--	-	Ankyrin repeat domain-containing protein 13|Ankyrin repeat domain-containing protein 13|Ankyrin repeat-containing domain|Ankyrin repeat-containing domain|Ankyrin repeat-containing domain|Ankyrin repeat-containing domain|Ankyrin repeat|Ankyrin repeat
AT1G04790	1	+	1345036	1348451	2287	184	133	7.86326	5.59626	7.86326	5.59626	16.1796	14.2254	0.18571	0.34756	0.25756	FALSE	--	--	--	--	--	--	--	--	-	Zinc finger, RING-type|Zinc finger, RING-type|Zinc finger, RING-type|Zinc finger, RING/FYVE/PHD-type
AT1G04800	1	-	1348452	1349286	835	317	842	37.1042	97.0372	37.1042	97.0372	27.8747	90.0585	-1.6919	1.3977e-06	6.6782e-06	DOWN	--	--	--	--	--	--	glycine-rich protein	http://www.genome.jp/dbget-bin/www_bget?ath:AT1G04800	-	-
AT1G04810	1	+	1350180	1355442	3311	586	277	17.2977	8.05069	17.2977	8.05069	51.5286	29.6273	0.79845	0.00069898	0.0018729	FALSE	GO:1903506//GO:0018130//GO:0006355//GO:0090407//GO:1901271//GO:0044255//GO:2001141//GO:0044249//GO:0009312//GO:0019637//GO:0060255//GO:1903509//GO:0031326//GO:1901362//GO:0006643//GO:1901269//GO:0006351//GO:0034654//GO:0034645//GO:0008150//GO:0051252//GO:0009889//GO:0009247//GO:0031323//GO:0046467//GO:0051171//GO:0044237//GO:0019222//GO:0009059//GO:0090304//GO:0009405//GO:0044723//GO:0009311//GO:…	regulation of nucleic acid-templated transcription//heterocycle biosynthetic process//regulation of transcription, DNA-templated//organophosphate biosynthetic process//lipooligosaccharide biosynthetic process//cellular lipid metabolic process//regulation of RNA biosynthetic process//cellular biosynthetic process//oligosaccharide biosynthetic process//organophosphate metabolic process//regulation …	GO:0031981//GO:0043226//GO:0016592//GO:0044464//GO:0019867//GO:0005654//GO:0044428//GO:0043231//GO:0005575//GO:0044424//GO:0044422//GO:0016020//GO:0043229//GO:0043227//GO:0043233//GO:0005622//GO:0005623//GO:0044451//GO:0043234//GO:0044446//GO:0070013//GO:0005634//GO:0032991//GO:0031974	nuclear lumen//organelle//mediator complex//cell part//outer membrane//nucleoplasm//nuclear part//intracellular membrane-bounded organelle//cellular_component//intracellular part//organelle part//membrane//intracellular organelle//membrane-bounded organelle//organelle lumen//intracellular//cell//nucleoplasm part//protein complex//intracellular organelle part//intracellular organelle lumen//nucleu…	GO:0008270//GO:0016740//GO:0005488//GO:0046983//GO:0001104//GO:0046872//GO:0000988//GO:0003712//GO:0003674//GO:0043167//GO:0046914//GO:0016757//GO:0001076//GO:0008915//GO:0008194//GO:0016758//GO:0005515//GO:0000989//GO:0003824//GO:0043169	zinc ion binding//transferase activity//binding//protein dimerization activity//RNA polymerase II transcription cofactor activity//metal ion binding//transcription factor activity, protein binding//transcription cofactor activity//molecular_function//ion binding//transition metal ion binding//transferase activity, transferring glycosyl groups//transcription factor activity, RNA polymerase II tran…	--	--	F13M7.20	26S proteasome regulatory complex, non-ATPase subcomplex, Rpn2/Psmd1 subunit|Armadillo-type fold|Proteasome/cyclosome, regulatory subunit|Armadillo-like helical
AT1G04820	1	-	1356191	1358386	1703	4043	2249	232.028	127.083	232.028	127.083	355.512	240.548	0.56357	2.8566e-13	2.7312e-12	FALSE	GO:0009987//GO:0065003//GO:0071840//GO:0022607//GO:0016043//GO:0043933//GO:0034622//GO:0006461//GO:0043623//GO:0070271//GO:0008150//GO:0071822//GO:0044085//GO:0006184//GO:0051258	cellular process//macromolecular complex assembly//cellular component organization or biogenesis//cellular component assembly//cellular component organization//macromolecular complex subunit organization//cellular macromolecular complex assembly//protein complex assembly//cellular protein complex assembly//protein complex biogenesis//biological_process//protein complex subunit organization//cellu…	GO:0005575//GO:0032991//GO:0043234	cellular_component//macromolecular complex//protein complex	GO:0032549//GO:0001882//GO:0016817//GO:0097367//GO:0017076//GO:0016818//GO:0019001//GO:0032553//GO:0036094//GO:0032550//GO:0003824//GO:0005525//GO:1901363//GO:0032555//GO:0001883//GO:0032561//GO:1901265//GO:0000166//GO:0017111//GO:0016787//GO:0005488//GO:0043167//GO:0016462//GO:0043168//GO:0097159//GO:0035639//GO:0003924//GO:0003674	ribonucleoside binding//nucleoside binding//hydrolase activity, acting on acid anhydrides//carbohydrate derivative binding//purine nucleotide binding//hydrolase activity, acting on acid anhydrides, in phosphorus-containing anhydrides//guanyl nucleotide binding//ribonucleotide binding//small molecule binding//purine ribonucleoside binding//catalytic activity//GTP binding//heterocyclic compound bin…	--	--	TUA4	Tubulin/FtsZ, 2-layer sandwich domain|Tubulin/FtsZ, 2-layer sandwich domain|Tubulin/FtsZ, 2-layer sandwich domain|Tubulin, conserved site|Tubulin/FtsZ, C-terminal|Tubulin/FtsZ, GTPase domain|Tubulin/FtsZ, GTPase domain|Tubulin/FtsZ, GTPase domain|Tubulin/FtsZ, GTPase domain|Alpha tubulin|Tubulin|Tubulin|Tubulin, C-terminal
AT1G04830	1	-	1358574	1362019	1763	157	121	8.9786	6.81327	8.9786	6.81327	13.8054	12.9419	0.093188	0.47434	0.312	FALSE	GO:0044699//GO:0008152//GO:0044710//GO:0008150//GO:0055114	single-organism process//metabolic process//single-organism metabolic process//biological_process//oxidation-reduction process	--	--	GO:0003824//GO:0003674//GO:0016491	catalytic activity//molecular_function//oxidoreductase activity	--	--	-	Rab-GTPase-TBC domain|Rab-GTPase-TBC domain|Rab-GTPase-TBC domain|Rab-GTPase-TBC domain|Rab-GTPase-TBC domain|Rab-GTPase-TBC domain|Rab-GTPase-TBC domain|Rab-GTPase-TBC domain
AT1G04840	1	-	1362867	1364962	1998	15	11	0.733747	0.529797	0.733747	0.529797	1.31899	1.17654	0.16489	0.79661	0.42479	FALSE	--	--	--	--	GO:0005515//GO:0003674//GO:0005488	protein binding//molecular_function//binding	--	--	PCMP-H64	Pentatricopeptide repeat|Pentatricopeptide repeat|Pentatricopeptide repeat|Pentatricopeptide repeat|Tetratricopeptide-like helical
AT1G04850	1	-	1365118	1368844	1573	802	661	49.8306	40.4376	49.8306	40.4376	70.5221	70.6991	-0.0036176	0.21329	0.18578	FALSE	GO:0009987//GO:0007165//GO:0035725//GO:0006812//GO:0051179//GO:0044763//GO:0044699//GO:0051234//GO:0050789//GO:0034220//GO:0006811//GO:0071436//GO:0050794//GO:0007154//GO:0015672//GO:0044765//GO:0006814//GO:0035556//GO:0065007//GO:1902578//GO:0008150//GO:0023052//GO:0050896//GO:0030001//GO:0098662//GO:0044700//GO:0098660//GO:0051716//GO:0098655//GO:0006810//GO:0055085	cellular process//signal transduction//sodium ion transmembrane transport//cation transport//localization//single-organism cellular process//single-organism process//establishment of localization//regulation of biological process//ion transmembrane transport//ion transport//sodium ion export//regulation of cellular process//cell communication//monovalent inorganic cation transport//single-organis…	GO:0016020//GO:0005575	membrane//cellular_component	GO:0005515//GO:0022890//GO:0022892//GO:0016831//GO:0043169//GO:0015075//GO:0003824//GO:0022891//GO:0015081//GO:0046872//GO:0015077//GO:0022857//GO:0046873//GO:0005488//GO:0016829//GO:0008324//GO:0043167//GO:0003674//GO:0008948//GO:0016830//GO:0005215	protein binding//inorganic cation transmembrane transporter activity//substrate-specific transporter activity//carboxy-lyase activity//cation binding//ion transmembrane transporter activity//catalytic activity//substrate-specific transmembrane transporter activity//sodium ion transmembrane transporter activity//metal ion binding//monovalent inorganic cation transmembrane transporter activity//tra…	--	--	-	PUB domain|Ubiquitin-associated/translation elongation factor EF1B, N-terminal, eukaryote|Ubiquitin-associated/translation elongation factor EF1B, N-terminal, eukaryote|Zinc finger, C2H2-like|UBA-like|Zinc finger, C2H2|PUG domain|Ubiquitin-associated/translation elongation factor EF1B, N-terminal
AT1G04860	1	-	1369054	1373101	3418	184	194	5.26134	5.46188	5.26134	5.46188	16.1796	20.7498	-0.35892	0.9096	0.45816	FALSE	GO:0018130//GO:0043632//GO:0044249//GO:1901362//GO:0034654//GO:0034645//GO:0006351//GO:0008150//GO:0044248//GO:0044237//GO:0006508//GO:0019941//GO:0051603//GO:0009059//GO:0019538//GO:0090304//GO:0044260//GO:0044257//GO:0046483//GO:0010467//GO:0006807//GO:1901576//GO:0019438//GO:0044238//GO:0044265//GO:0044271//GO:0006511//GO:0044267//GO:0030163//GO:0032774//GO:0043170//GO:0009987//GO:0034641//GO:…	heterocycle biosynthetic process//modification-dependent macromolecule catabolic process//cellular biosynthetic process//organic cyclic compound biosynthetic process//nucleobase-containing compound biosynthetic process//cellular macromolecule biosynthetic process//transcription, DNA-templated//biological_process//cellular catabolic process//cellular metabolic process//proteolysis//modification-de…	--	--	GO:0008270//GO:0005488//GO:0043565//GO:0046872//GO:0097159//GO:0003674//GO:0043167//GO:0046914//GO:0003676//GO:0003677//GO:0004221//GO:1901363//GO:0043169	zinc ion binding//binding//sequence-specific DNA binding//metal ion binding//organic cyclic compound binding//molecular_function//ion binding//transition metal ion binding//nucleic acid binding//DNA binding//obsolete ubiquitin thiolesterase activity//heterocyclic compound binding//cation binding	--	--	UBP2	Peptidase C19, ubiquitin carboxyl-terminal hydrolase 2, conserved site|Peptidase C19, ubiquitin carboxyl-terminal hydrolase 2, conserved site|Zinc finger, UBP-type|Zinc finger, UBP-type|Peptidase C19, ubiquitin carboxyl-terminal hydrolase 2|Zinc finger, RING/FYVE/PHD-type|Ubiquitin carboxyl-terminal hydrolase-like domain
[truncated: 33,207 more rows]
