# Supplementary material for: Genome-Wide Identification of U-To-C RNA Editing Events for Nuclear Genes in Arabidopsis thaliana
Source: Cells. 2021 Mar 12;10(3):635. doi: 10.3390/cells10030635 (PMC8001311; doi:10.3390/cells10030635)
Supplement: Supplementary file 1 [file cells-10-00635-s001.zip › supplementary.v5/Supplementary files/Supporting data S2-Day12vsDay20.DEG.xls]

Gene_id	readcount_Day12	readcount_Day20	log2.Fold_change.	pvalue	qvalue	Gene name	InterPro description
AT1G01060	96.1984360331454	5.34789160830712	4.169	1.1549e-25	2.2209e-24	LHY	Myb domain|Homeodomain-like|Homeodomain-like|Myb domain, plants|SANT/Myb domain|SANT/Myb domain|-|Myb domain|Homeodomain-like|Homeodomain-like|Myb domain, plants|SANT/Myb domain|SANT/Myb domain|Myb domain|Homeodomain-like|Homeodomain-like|Myb domain, plants|SANT/Myb domain|SANT/Myb domain|Myb domain|Homeodomain-like|Homeodomain-like|Myb domain, plants|SANT/Myb domain|SANT/Myb domain
AT1G01120	497.787336730929	154.874940976574	1.6844	1.0705e-59	5.3306e-58	KCS1	Thiolase-like|3-Oxoacyl-[acyl-carrier-protein (ACP)] synthase III C-terminal|FAE1/Type III polyketide synthase-like protein|Very-long-chain 3-ketoacyl-CoA synthase|Thiolase-like, subgroup
AT1G01140	181.581142969328	545.912775375991	-1.5881	4.4736e-29	9.9327e-28	CIPK9	NAF/FISL domain|Protein kinase, ATP binding site|Protein kinase-like domain|Serine/threonine-protein kinase, active site|NAF domain|Serine/threonine- / dual specificity protein kinase, catalytic domain|Protein kinase, catalytic domain|Protein kinase, catalytic domain|Calcium/calmodulin-dependent/calcium-dependent protein kinase|NAF/FISL domain|Protein kinase, ATP binding site|Protein kinase-like …
AT1G01240	6.50702400955463	29.8412351743537	-2.1972	0.0005169	0.0014341	-	-|-|-
AT1G01340	35.0851699974635	15.6158434962568	1.1679	0.0004614	0.0012943	ATCNGC10	Cyclic nucleotide-binding-like|Ion transport domain|Cyclic nucleotide-binding domain|Cyclic nucleotide-binding domain|Cyclic nucleotide-binding domain|IQ motif, EF-hand binding site|RmlC-like jelly roll fold|Cyclic nucleotide-binding-like|Ion transport domain|Cyclic nucleotide-binding domain|Cyclic nucleotide-binding domain|Cyclic nucleotide-binding domain|IQ motif, EF-hand binding site|RmlC-like…
AT1G01560	22.1590547352401	157.334971116395	-2.8279	1.5936e-21	2.5282e-20	ATMPK11	Protein kinase, ATP binding site|Protein kinase-like domain|Serine/threonine-protein kinase, active site|Mitogen-activated protein (MAP) kinase, conserved site|Serine/threonine- / dual specificity protein kinase, catalytic domain|Protein kinase, catalytic domain|Protein kinase, catalytic domain|Protein kinase, ATP binding site|Protein kinase-like domain|Serine/threonine-protein kinase, active sit…
AT1G01570	26.379827065762	5.24093377614098	2.3315	8.8528e-06	3.6542e-05	-	Protein of unknown function DUF604
AT1G01580	28.490213231023	1.17653615382757	4.5978	6.7037e-09	4.3324e-08	FRO2	Riboflavin synthase-like beta-barrel|Ferredoxin reductase-type FAD-binding domain|Ferric reductase transmembrane component-like domain|Ferric reductase, NAD binding|FAD-binding 8
AT1G01610	52.056192076437	23.2098495800529	1.1653	2.0392e-05	7.804e-05	ATGPAT4	Phospholipid/glycerol acyltransferase|Phospholipid/glycerol acyltransferase
AT1G01720	122.138599314478	255.950092373579	-1.0673	6.2615e-07	3.1398e-06	ATAF1	No apical meristem (NAM) protein|No apical meristem (NAM) protein|No apical meristem (NAM) protein
AT1G01950	16.5313582945442	47.1684039852688	-1.5126	0.0017091	0.0040627	ARK2	Kinesin, motor region, conserved site|Armadillo-type fold|Kinesin, motor domain|Kinesin, motor domain|Kinesin, motor domain|Kinesin, motor domain|Kinesin, motor domain|Armadillo|Armadillo|Armadillo|Armadillo-like helical|P-loop containing nucleoside triphosphate hydrolase|Kinesin-like protein|Kinesin, motor region, conserved site|Armadillo-type fold|Kinesin, motor domain|Kinesin, motor domain|Kin…
AT1G02000	25.5004994969033	10.0540362236174	1.3428	0.0011928	0.0029792	GAE2	Nucleotide sugar epimerase|NAD-dependent epimerase/dehydratase|NAD(P)-binding domain
AT1G02335	11.5191911520494	0	6.7509	0.00025854	0.00077822	GL22	Germin, manganese binding site|RmlC-like cupin domain|Cupin 1|Cupin 1|Germin|RmlC-like jelly roll fold
AT1G02360	48.0992180165727	15.5088856640906	1.6329	6.4333e-07	3.2239e-06	-	Lysozyme-like domain|Glycoside hydrolase, family 19|Glycoside hydrolase, family 19, catalytic|Glycoside hydrolase, family 19, catalytic|Glycoside hydrolase, family 19, catalytic
AT1G02520	10.9036618538483	0	5.6716	0.00028323	0.00084224	PGP11	ABC transporter, conserved site|ABC transporter, transmembrane domain, type 1|ABC transporter, transmembrane domain, type 1|AAA+ ATPase domain|ABC transporter-like|ABC transporter-like|ABC transporter, transmembrane domain|P-loop containing nucleoside triphosphate hydrolase|P-loop containing nucleoside triphosphate hydrolase
AT1G02640	24.7091046849304	4.06439762231341	2.6039	6.0116e-06	2.5587e-05	BXL2	Fibronectin type III-like domain|Glycoside hydrolase, superfamily|Glycoside hydrolase family 3 C-terminal domain|Glycoside hydrolase family 3 C-terminal domain|Glycoside hydrolase family 3 C-terminal domain|Glycoside hydrolase, family 3, N-terminal|Glycoside hydrolase, family 3, N-terminal|Glycoside hydrolase, family 3, N-terminal|Glycoside hydrolase family 3
AT1G02860	40.1852698968441	9.51924706278667	2.0777	2.2285e-07	1.1887e-06	NLA	Zinc finger, RING-type, conserved site|SPX, N-terminal|SPX, N-terminal|Zinc finger, RING-type|Zinc finger, RING-type|Zinc finger, RING/FYVE/PHD-type|Zinc finger, RING-type, conserved site|SPX, N-terminal|SPX, N-terminal|Zinc finger, RING-type|Zinc finger, RING-type|Zinc finger, RING/FYVE/PHD-type
AT1G02890	153.794391793392	61.1798799990334	1.3299	2.4906e-15	2.7125e-14	-	SMAD/FHA domain|ATPase, AAA-type, conserved site|ATPase, AAA-type, core|AAA+ ATPase domain|Forkhead-associated (FHA) domain|P-loop containing nucleoside triphosphate hydrolase|P-loop containing nucleoside triphosphate hydrolase|SMAD/FHA domain|ATPase, AAA-type, conserved site|ATPase, AAA-type, core|AAA+ ATPase domain|Forkhead-associated (FHA) domain|P-loop containing nucleoside triphosphate hydro…
AT1G02900	53.7269144572686	0	8.9725	1.666e-12	1.4982e-11	RALFL1	Rapid ALkalinization Factor
AT1G02960	3.9569740598643	20.8567772723978	-2.398	0.0019304	0.0044983	-	-|-|-
AT1G03130	137.087167985076	885.076061174828	-2.6907	3.3408e-106	3.7377e-104	PSAD-2	Photosystem I PsaD|Photosystem I PsaD|Photosystem I PsaD
AT1G03220	695.636039724144	118.830151536584	2.5494	4.0824e-125	5.6723e-123	-	Aspartic peptidase|Aspartic peptidase|Peptidase A1
AT1G03230	158.630693422115	25.1350905590435	2.6579	5.7082e-31	1.3622e-29	-	Aspartic peptidase|Aspartic peptidase|Peptidase A1
AT1G03330	3.86904130297843	21.4985242653946	-2.4742	0.0012827	0.0031689	-	U6 snRNA-associated Sm-like protein LSm2|U6 snRNA-associated Sm-like protein LSm2|Like-Sm (LSM) domain|Ribonucleoprotein LSM domain, eukaryotic/archaea-type|Ribonucleoprotein LSM domain
AT1G03350	61.113266035682	19.0384941255733	1.6826	1.1611e-08	7.3063e-08	-	BSD|BSD|BSD
AT1G03400	10.4639980694189	35.7239159434916	-1.7715	0.0015277	0.0036752	-	Non-haem dioxygenase N-terminal domain|Oxoglutarate/iron-dependent dioxygenase|Oxoglutarate/iron-dependent dioxygenase|Isopenicillin N synthase-like
AT1G03430	8.44154466104384	36.6865364329868	-2.1197	0.0001828	0.00056912	AHP5	Signal transduction histidine kinase, phosphotransfer (Hpt) domain|Signal transduction histidine kinase, phosphotransfer (Hpt) domain|Signal transduction histidine kinase, phosphotransfer (Hpt) domain|Signal transduction histidine kinase, phosphotransfer (Hpt) domain|Signal transduction histidine kinase, phosphotransfer (Hpt) domain
AT1G03457	23.0383823040988	5.98963860130397	1.9435	0.00015208	0.00048272	-	Paraneoplastic encephalomyelitis antigen|RNA recognition motif domain|RNA recognition motif domain|RNA recognition motif domain|Nucleotide-binding, alpha-beta plait|Paraneoplastic encephalomyelitis antigen|RNA recognition motif domain|RNA recognition motif domain|RNA recognition motif domain|Nucleotide-binding, alpha-beta plait
AT1G03680	161.796272670007	345.045966567975	-1.0926	2.6583e-09	1.7849e-08	ATHM1	Thioredoxin, conserved site|Thioredoxin domain|Thioredoxin-like fold|Thioredoxin-like fold|Thioredoxin-like fold|Thioredoxin|Thioredoxin
AT1G03870	248.849701987021	25.8837953842065	3.2652	1.0979e-55	4.8257e-54	FLA9	FAS1 domain|FAS1 domain|FAS1 domain|FAS1 domain|FAS1 domain
AT1G04040	56.3648971638448	27.809036363197	1.0192	4.2171e-05	0.00015188	-	HAD-like domain|HAD-like domain|Vegetative storage protein/acid phosphatase|Acid phosphatase, plant|Acid phosphatase (Class B)
AT1G04100	17.1468875927453	3.10177713281813	2.4668	0.0002342	0.00071042	IAA10	Aux/IAA-ARF-dimerisation|AUX/IAA protein
AT1G04160	28.6660787447947	8.77054223762367	1.7086	8.12e-05	0.00027453	XIB	Dil domain|Myosin, N-terminal, SH3-like|Dilute|Myosin head, motor domain|Myosin head, motor domain|Myosin head, motor domain|IQ motif, EF-hand binding site|IQ motif, EF-hand binding site|IQ motif, EF-hand binding site|P-loop containing nucleoside triphosphate hydrolase|Myosin-like IQ motif-containing domain
AT1G04250	29.5454063136534	12.0862350347741	1.2896	0.00065721	0.0017748	AXR3	Aux/IAA-ARF-dimerisation|AUX/IAA protein
AT1G04430	423.747955433023	177.229127899298	1.2576	4.868e-37	1.4461e-35	-	Putative S-adenosyl-L-methionine-dependent methyltransferase|S-adenosyl-L-methionine-dependent methyltransferase-like|S-adenosyl-L-methionine-dependent methyltransferase-like|Putative S-adenosyl-L-methionine-dependent methyltransferase|S-adenosyl-L-methionine-dependent methyltransferase-like|S-adenosyl-L-methionine-dependent methyltransferase-like
AT1G04800	27.8746839328218	90.0584946838919	-1.6919	1.3977e-06	6.6782e-06	-	-
AT1G04980	22.3349202490118	7.27313258729768	1.6187	0.00073727	0.0019645	ATPDIL2-2	Thioredoxin, conserved site|Thioredoxin domain|Thioredoxin-like fold|Thioredoxin-like fold|Thioredoxin-like fold|Disulphide isomerase
AT1G05020	21.8952564645825	2.24611447548899	3.2851	2.9722e-06	1.3371e-05	AP180	Epsin-like, N-terminal|Epsin-like, N-terminal|AP180 N-terminal homology (ANTH) domain|ENTH/VHS|ENTH/VHS|Clathrin adaptor, phosphoinositide-binding, GAT-like
AT1G05100	33.5903131304036	5.77572293697169	2.54	1.8033e-07	9.7153e-07	MAPKKK18	Protein kinase, ATP binding site|Protein kinase-like domain|Serine/threonine-protein kinase, active site|Serine/threonine- / dual specificity protein kinase, catalytic domain|Protein kinase, catalytic domain|Protein kinase, catalytic domain
AT1G05135	268.986303313886	122.573675662399	1.1339	1.5692e-21	2.4987e-20	-//-
AT1G05260	48.2750835303444	0	6.8181	8.4318e-14	8.33e-13	RCI3	Peroxidase, active site|Peroxidases heam-ligand binding site|Haem peroxidase|Haem peroxidase, plant/fungal/bacterial|Haem peroxidase, plant/fungal/bacterial|Haem peroxidase, plant/fungal/bacterial|Plant peroxidase
AT1G05380	42.0318577914474	17.7550001395796	1.2433	6.9719e-05	0.00023999	-	Zinc finger, PHD-finger|Zinc finger, PHD-finger|Acyl-CoA N-acyltransferase|Acyl-CoA N-acyltransferase|Zinc finger, FYVE/PHD-type|Zinc finger, PHD-type|Zinc finger, RING/FYVE/PHD-type|Zinc finger, PHD-finger|Zinc finger, PHD-finger|Acyl-CoA N-acyltransferase|Acyl-CoA N-acyltransferase|Zinc finger, FYVE/PHD-type|Zinc finger, PHD-type|Zinc finger, RING/FYVE/PHD-type
AT1G05420	16.4434255376583	1.06957832166142	3.9424	1.9109e-05	7.3689e-05	ATOFP12	Ovate protein family, C-terminal|Ovate protein family, C-terminal
AT1G05575	10.8157290969624	85.7801813972462	-2.9875	3.4195e-13	3.255e-12	-	-
AT1G05700	8.52947741792971	0	5.3173	0.0013198	0.0032358	-	Leucine rich repeat 4|Malectin-like carbohydrate-binding domain|Protein kinase, ATP binding site|Protein kinase-like domain|Serine/threonine-protein kinase, active site|Serine-threonine/tyrosine-protein kinase catalytic domain|Protein kinase, catalytic domain|Concanavalin A-like lectin/glucanase, subgroup
AT1G06070	29.7212718274252	12.6210241956048	1.2357	0.0008609	0.0022514	-	Basic-leucine zipper domain|Basic-leucine zipper domain|Basic-leucine zipper domain
AT1G06230	68.0599538296659	34.0125906288333	1.0007	8.5279e-06	3.5286e-05	GTE4	Bromodomain|Bromodomain|Bromodomain|Bromodomain|Bromodomain|Bromodomain|NET domain|Bromodomain|Bromodomain|Bromodomain|Bromodomain|Bromodomain|Bromodomain|NET domain|Bromodomain|Bromodomain|Bromodomain|Bromodomain|Bromodomain|Bromodomain|NET domain
AT1G06450	0	11.5514458739434	-5.0375	0.00095876	0.0024736	CAF1-1	Ribonuclease H-like domain|Ribonuclease H-like domain|Ribonuclease CAF1
AT1G06460	56.8045609482742	287.395695030425	-2.339	1.2973e-29	2.9803e-28	ACD32.1	HSP20-like chaperone|HSP20-like chaperone|Alpha crystallin/Hsp20 domain|Alpha crystallin/Hsp20 domain
AT1G06550	48.0992180165727	22.0333134262253	1.1263	5.9745e-05	0.00020846	-	ClpP/crotonase-like domain|ClpP/crotonase-like domain
AT1G06680	1466.36665382882	3974.23216979735	-1.4384	2.3806e-165	5.0019e-163	PSBP-1	Mog1/PsbP, alpha/beta/alpha sandwich|Mog1/PsbP, alpha/beta/alpha sandwich|Photosystem II PsbP, oxygen evolving complex|Mog1/PsbP, alpha/beta/alpha sandwich|Mog1/PsbP, alpha/beta/alpha sandwich|Photosystem II PsbP, oxygen evolving complex
AT1G06760	91.7138654319659	45.7779521671089	1.0025	2.3055e-07	1.2268e-06	-	Histone H5|Histone H1/H5|Histone H1/H5|Histone H1/H5|Winged helix-turn-helix DNA-binding domain
AT1G06900	54.8700402967849	23.5307230765513	1.2215	6.8837e-06	2.9035e-05	-	Peptidase M16, N-terminal|Metalloenzyme, LuxS/M16 peptidase-like|Peptidase M16, C-terminal domain|Peptidase M16, zinc-binding site|Peptidase M16 domain
AT1G07050	0	23.2098495800529	-5.5367	2.075e-06	9.6311e-06	-	CCT domain|CCT domain
AT1G07135	320.69076436278	1124.98247872349	-1.8106	1.4728e-73	9.9123e-72	-	-
AT1G07150	59.1787453841927	19.8941567829025	1.5727	6.4454e-08	3.6699e-07	MAPKKK13	Protein kinase, ATP binding site|Protein kinase-like domain|Serine/threonine-protein kinase, active site|Serine/threonine- / dual specificity protein kinase, catalytic domain|Protein kinase, catalytic domain|Protein kinase, catalytic domain|Protein kinase, ATP binding site|Protein kinase-like domain|Serine/threonine-protein kinase, active site|Serine/threonine- / dual specificity protein kinase, …
AT1G07400	89.1638154822755	211.455634192463	-1.2458	5.9876e-08	3.4228e-07	HSP17.8	HSP20-like chaperone|HSP20-like chaperone|Alpha crystallin/Hsp20 domain|Alpha crystallin/Hsp20 domain
AT1G07520	5.36389817003827	24.9211748947112	-2.216	0.001404	0.0034042	SCL31	Transcription factor GRAS|Transcription factor GRAS
AT1G07570	20.9279961388378	7.38009041946382	1.5037	0.0017251	0.0040952	APK1A	Protein kinase, ATP binding site|Protein kinase-like domain|Serine/threonine-protein kinase, active site|Serine-threonine/tyrosine-protein kinase catalytic domain|Protein kinase, catalytic domain|Concanavalin A-like lectin/glucanase, subgroup|Protein kinase, ATP binding site|Protein kinase-like domain|Serine/threonine-protein kinase, active site|Serine-threonine/tyrosine-protein kinase catalytic …
AT1G07610	16.6192910514301	2.88786146848584	2.5248	0.00025151	0.00075865	MT1C	-
AT1G07640	11.9588549364788	51.1258437754161	-2.096	1.2014e-05	4.7971e-05	OBP2	Zinc finger, Dof-type|Zinc finger, Dof-type|Zinc finger, Dof-type|Zinc finger, Dof-type|Zinc finger, Dof-type|Zinc finger, Dof-type|Zinc finger, Dof-type|Zinc finger, Dof-type|Zinc finger, Dof-type|Zinc finger, Dof-type|Zinc finger, Dof-type|Zinc finger, Dof-type
AT1G07720	63.135719444057	30.3760243351844	1.0555	9.6397e-06	3.9413e-05	KCS3	Thiolase-like|3-Oxoacyl-[acyl-carrier-protein (ACP)] synthase III C-terminal|FAE1/Type III polyketide synthase-like protein|Very-long-chain 3-ketoacyl-CoA synthase|Thiolase-like, subgroup
AT1G07770	163.554927807724	80.8601211176036	1.0163	3.3019e-12	2.8703e-11	RPS15A	Ribosomal protein S8|Ribosomal protein S8|Ribosomal protein S8|Ribosomal protein S8|Ribosomal protein S8|Ribosomal protein S8|Ribosomal protein S8|Ribosomal protein S8|Ribosomal protein S8|Ribosomal protein S8
AT1G07780	26.5556925795337	8.44966874112525	1.6521	0.00019705	0.00060778	PAI1	Ribulose-phosphate binding barrel|N-(5'phosphoribosyl)anthranilate isomerase (PRAI)|N-(5'phosphoribosyl)anthranilate isomerase (PRAI)|Aldolase-type TIM barrel|Ribulose-phosphate binding barrel|N-(5'phosphoribosyl)anthranilate isomerase (PRAI)|N-(5'phosphoribosyl)anthranilate isomerase (PRAI)|Aldolase-type TIM barrel|Ribulose-phosphate binding barrel|N-(5'phosphoribosyl)anthranilate isomerase (PRA…
AT1G07810	69.9944744811552	31.0177713281813	1.1741	6.9605e-07	3.4641e-06	ECA1	P-type ATPase, cytoplasmic domain N|P-type ATPase, cytoplasmic domain N|HAD-like domain|HAD-like domain|P-type ATPase, phosphorylation site|P-type ATPase, A domain|P-type ATPase, A domain|Cation-transporting P-type ATPase, C-terminal|Cation-transporting P-type ATPase, N-terminal|Cation-transporting P-type ATPase, N-terminal|Cation-transporting P-type ATPase|Cation-transporting P-type ATPase|P-typ…
AT1G08090	90.8345378631071	0	8.7301	1.1268e-20	1.706e-19	ATNRT2:1	Major facilitator superfamily domain, general substrate transporter|Major facilitator superfamily
AT1G08290	11.2553928813918	0	3.5475	0.00059191	0.0016157	WIP3	Zinc finger, C2H2-like|Zinc finger, C2H2|Zinc finger, C2H2|Zinc finger C2H2-type/integrase DNA-binding domain
AT1G08380	941.759826247703	3881.17885581281	-2.0431	5.9752e-306	3.4316e-303	PSAO	Photosystem I PsaO
AT1G08520	81.865396660748	184.609218318762	-1.1731	2.2281e-06	1.027e-05	ALB1	Magnesium chelatase, ATPase subunit D|AAA+ ATPase domain|von Willebrand factor, type A|von Willebrand factor, type A|von Willebrand factor, type A|von Willebrand factor, type A|Magnesium chelatase, ChlI subunit|P-loop containing nucleoside triphosphate hydrolase|P-loop containing nucleoside triphosphate hydrolase
AT1G08550	36.8438251351809	101.075151397005	-1.4559	9.9018e-06	4.0301e-05	NPQ1	Lipocalin conserved site|Calycin-like|Violaxanthin de-epoxidase|Calycin|Lipocalin conserved site|Calycin-like|Violaxanthin de-epoxidase|Calycin
AT1G08780	2.72591546346207	18.3967471325765	-2.7546	0.0013552	0.0033045	AIP3	Prefoldin, subunit 4|Prefoldin, subunit 4|Prefoldin|Prefoldin beta-like
AT1G08800	111.850466758831	15.7228013284229	2.8306	1.8597e-23	3.2042e-22	-	Zein-binding domain|Zein-binding domain
AT1G08900	8.08981363350034	49.4145184607578	-2.6108	4.0302e-07	2.0593e-06	SUGTL3	Major facilitator superfamily domain|Major facilitator superfamily domain, general substrate transporter|Sugar transporter, conserved site|Sugar transporter, conserved site|General substrate transporter|Sugar/inositol transporter|Sugar/inositol transporter|Major facilitator superfamily domain|Major facilitator superfamily domain, general substrate transporter|Sugar transporter, conserved site|Sug…
AT1G08980	29.0178097723382	139.152139648151	-2.2617	1.7675e-14	1.8213e-13	ATAMI1	Amidase signature domain|Amidase signature domain|Amidase, conserved site|Amidase|Amidase
AT1G09060	40.4490681675017	99.6846995788447	-1.3013	9.5305e-05	0.00031761	-	Zinc-finger domain of monoamine-oxidase A repressor R1|WRC|WRC|JmjC domain|JmjC domain|JmjC domain|Zinc finger, RING-type|Zinc finger, RING-type|Zinc-finger domain of monoamine-oxidase A repressor R1|WRC|WRC|JmjC domain|JmjC domain|JmjC domain|Zinc finger, RING-type|Zinc finger, RING-type|Zinc-finger domain of monoamine-oxidase A repressor R1|WRC|WRC|JmjC domain|JmjC domain|JmjC domain|Zinc finge…
AT1G09070	1228.50854645254	2499.28366422625	-1.0246	1.1016e-49	4.3138e-48	SRC2	C2 calcium-dependent membrane targeting|C2 calcium-dependent membrane targeting|C2 calcium-dependent membrane targeting|C2 calcium-dependent membrane targeting
AT1G09100	31.919590749572	15.2949699997584	1.0614	0.0015956	0.0038213	RPT5B	26S proteasome subunit P45|ATPase, AAA-type, conserved site|ATPase, AAA-type, core|AAA+ ATPase domain|P-loop containing nucleoside triphosphate hydrolase|P-loop containing nucleoside triphosphate hydrolase
AT1G09200	67.8840883158942	27.5951206988647	1.2987	2.1558e-07	1.1507e-06	HTR2	Histone-fold|Histone-fold|Histone core|Histone H3|Histone H3|Histone H3|Histone H3|Histone H3
AT1G09210	206.290247654259	86.5288862224092	1.2534	8.4552e-19	1.1489e-17	CRT1b	Calreticulin/calnexin, conserved site|Calreticulin/calnexin, conserved site|Calreticulin/calnexin, conserved site|Calreticulin|Calreticulin/calnexin, P domain|Calreticulin/calnexin, P domain|Concanavalin A-like lectin/glucanases superfamily|Calreticulin/calnexin|Calreticulin/calnexin|Calreticulin/calnexin|Concanavalin A-like lectin/glucanase, subgroup
AT1G09350	5.18803265626653	28.8786146848584	-2.4767	0.00018807	0.00058216	AtGolS3	Glycosyl transferase, family 8|Nucleotide-diphospho-sugar transferases|Nucleotide-diphospho-sugar transferases
AT1G09560	297.828247572453	71.0200005583185	2.0682	6.0293e-45	2.1642e-43	GLP5	Germin, manganese binding site|RmlC-like cupin domain|Cupin 1|Cupin 1|Germin|RmlC-like jelly roll fold
AT1G09590	151.50814011436	58.612892027046	1.3701	1.323e-15	1.4538e-14	RPL21A	Ribosomal protein L21e, conserved site|Translation protein SH3-like domain|Ribosomal protein L21e|Ribosomal protein L21e|Ribosomal protein L21e
AT1G09690	258.170574216924	115.407500907268	1.1616	2.7763e-21	4.3565e-20	RPL21A	Ribosomal protein L21e, conserved site|Translation protein SH3-like domain|Ribosomal protein L21e|Ribosomal protein L21e|Ribosomal protein L21e
AT1G09740	25.9401632813326	9.51924706278667	1.4463	0.00064487	0.0017437	-	UspA|Universal stress protein A|Rossmann-like alpha/beta/alpha sandwich fold
AT1G09780	203.124668406367	60.9659643347012	1.7363	3.5329e-26	6.9487e-25	PGM1	Alkaline-phosphatase-like, core domain|BPG-independent PGAM, N-terminal|BPG-independent PGAM, N-terminal|BPG-independent PGAM, N-terminal|Metalloenzyme|Phosphoglycerate mutase, 2,3-bisphosphoglycerate-independent|Phosphoglycerate mutase, 2,3-bisphosphoglycerate-independent|Alkaline phosphatase-like, alpha/beta/alpha
AT1G09850	52.759654131524	20.3219881115671	1.3764	2.2583e-06	1.0398e-05	XBCP3	Cysteine peptidase, asparagine active site|Cysteine peptidase, histidine active site|Proteinase inhibitor I29, cathepsin propeptide|Proteinase inhibitor I29, cathepsin propeptide|Peptidase C1A, papain C-terminal|Peptidase C1A, papain C-terminal|Peptidase C1A, papain C-terminal|Cysteine peptidase, cysteine active site|Granulin|Granulin|Peptidase C1A, papain
AT1G09960	23.9177098729575	9.30533139845439	1.3619	0.0015538	0.0037317	SUT4	Major facilitator superfamily domain, general substrate transporter|Sucrose/H+ symporter, plant
AT1G09970	1924.84804823177	869.78109117507	1.146	2.5772e-145	4.6254e-143	LRR XI-23	Leucine rich repeat 4|Leucine-rich repeat-containing N-terminal, type 2|Protein kinase-like domain|Serine/threonine-protein kinase, active site|Leucine-rich repeat|Protein kinase, catalytic domain|Protein kinase, catalytic domain|Leucine rich repeat 4|Leucine-rich repeat-containing N-terminal, type 2|Protein kinase-like domain|Serine/threonine-protein kinase, active site|Leucine-rich repeat|Prote…
AT1G10020	34.2058424286047	11.8723193704418	1.5266	5.3171e-05	0.00018719	-	Protein of unknown function DUF1005
AT1G10040	12.3105859640223	1.92524097899056	2.6768	0.0012225	0.0030429	-	Domain of unknown function DUF676, lipase-like|Alpha/Beta hydrolase fold|Alpha/Beta hydrolase fold|Domain of unknown function DUF676, lipase-like|Alpha/Beta hydrolase fold|Alpha/Beta hydrolase fold
AT1G10120	1.3189913532881	13.4766868529339	-3.353	0.0020976	0.0048303	BHLH74	Myc-type, basic helix-loop-helix (bHLH) domain|Myc-type, basic helix-loop-helix (bHLH) domain|Myc-type, basic helix-loop-helix (bHLH) domain|Myc-type, basic helix-loop-helix (bHLH) domain|Myc-type, basic helix-loop-helix (bHLH) domain
AT1G10140	19.433139271778	5.45484944047326	1.8329	0.00074737	0.0019884	-	Uncharacterised conserved protein UCP031279
AT1G10150	31.3040614513709	6.63138559430083	2.239	2.0746e-06	9.6311e-06	PP2A10	-
AT1G10170	97.3415618726618	42.0344280412939	1.2115	2.5035e-09	1.6823e-08	ATNFXL1	Zinc finger, PHD-finger|Zinc finger, PHD-type, conserved site|Zinc finger, RING-type|Zinc finger, RING-type|Zinc finger, NF-X1-type|Zinc finger, NF-X1-type
AT1G10200	14.7727031568267	63.853825803187	-2.1118	8.5771e-07	4.2126e-06	WLIM1	Zinc finger, LIM-type|Zinc finger, LIM-type|Zinc finger, LIM-type|Zinc finger, LIM-type|Zinc finger, LIM-type
AT1G10270	15.9158289963431	3.95743979014727	2.0078	0.0013632	0.0033229	GRP23	Pentatricopeptide repeat|Pentatricopeptide repeat|Pentatricopeptide repeat|Pentatricopeptide repeat|Tetratricopeptide-like helical
AT1G10360	19.6969375424356	59.5755125165413	-1.5967	0.00020231	0.0006229	ATGSTU18	Thioredoxin-like fold|Thioredoxin-like fold|Glutathione S-transferase, C-terminal-like|Glutathione S-transferase, C-terminal-like|Glutathione S-transferase, C-terminal-like|Glutathione S-transferase, C-terminal|Glutathione S-transferase, N-terminal|Glutathione S-transferase, N-terminal
AT1G10370	189.934754873486	60.110301677372	1.6598	1.8159e-23	3.1349e-22	GST30	Thioredoxin-like fold|Thioredoxin-like fold|Glutathione S-transferase, C-terminal-like|Glutathione S-transferase, C-terminal-like|Glutathione S-transferase, C-terminal-like|Glutathione S-transferase, C-terminal|Glutathione S-transferase, N-terminal|Glutathione S-transferase, N-terminal
AT1G10480	9.32087222990257	0	4.2205	0.001083	0.0027472	ZFP5	Zinc finger, C2H2-like|Zinc finger, C2H2|Zinc finger, C2H2|Zinc finger C2H2-type/integrase DNA-binding domain
AT1G10580	49.0664783423173	18.1828314682442	1.4322	3.0675e-06	1.3735e-05	-	G-protein beta WD-40 repeat|WD40 repeat, conserved site|WD40-repeat-containing domain|WD40-repeat-containing domain|WD40 repeat|WD40 repeat|WD40 repeat|WD40/YVTN repeat-like-containing domain
AT1G10740	45.81296633754	13.3697290207678	1.7768	3.5778e-07	1.8394e-06	-	Alpha/Beta hydrolase fold|Alpha/Beta hydrolase fold|Alpha/Beta hydrolase fold|Alpha/Beta hydrolase fold|Alpha/Beta hydrolase fold|Alpha/Beta hydrolase fold|Alpha/Beta hydrolase fold|Alpha/Beta hydrolase fold
AT1G10760	182.196672267529	669.021240199221	-1.8766	3.0901e-47	1.1676e-45	SEX1	Pyruvate phosphate dikinase, PEP/pyruvate-binding|ATP-grasp fold, subdomain 1|ATP-grasp fold, subdomain 2
AT1G11050	16.5313582945442	52.0884642649113	-1.6558	0.0003225	0.00094502	-	Protein kinase, ATP binding site|Protein kinase-like domain|Serine/threonine-protein kinase, active site|Protein kinase, catalytic domain|Protein kinase, catalytic domain|Concanavalin A-like lectin/glucanase, subgroup
AT1G11100	10.1122670418754	0	4.5629	0.0005594	0.0015372	-	Zinc finger, C3HC4 RING-type|Zinc finger, RING-type, conserved site|Helicase, superfamily 1/2, ATP-binding domain|Helicase, superfamily 1/2, ATP-binding domain|Zinc finger, RING-type|Zinc finger, RING-type|Helicase, C-terminal|Helicase, C-terminal|Helicase, C-terminal|SNF2-related|P-loop containing nucleoside triphosphate hydrolase|P-loop containing nucleoside triphosphate hydrolase|Zinc finger, …
AT1G11210	22.1590547352401	180.437862864282	-3.0255	2.0871e-26	4.162e-25	-	Domain of unknown function DUF4408|Protein of unknown function DUF761, plant
AT1G11260	536.653615274485	145.462651745954	1.8833	2.7752e-72	1.8391e-70	STP1	Major facilitator superfamily domain|Major facilitator superfamily domain, general substrate transporter|Sugar transporter, conserved site|Sugar transporter, conserved site|General substrate transporter|Sugar/inositol transporter|Sugar/inositol transporter
AT1G11380	20.4883323544085	4.70614461531026	2.1222	0.00018535	0.00057439	-	Uncharacterised protein family Cys-rich|Uncharacterised protein family Cys-rich
AT1G11390	48.1871507734586	14.7601808389276	1.7069	3.279e-07	1.6955e-06	-	Protein kinase-like domain|UbiB domain
AT1G11400	29.9850700980828	14.2253916780969	1.0758	0.0020418	0.0047207	PYM	Exon junction complex, Pym|Exon junction complex, Pym|Exon junction complex, Pym|Exon junction complex, Pym|Exon junction complex, Pym|Exon junction complex, Pym
AT1G11530	10.2001997987613	36.1517472721561	-1.8255	0.0010569	0.0026907	ATCXXS1	Thioredoxin domain|Thioredoxin-like fold|Thioredoxin-like fold|Thioredoxin-like fold|Thioredoxin|Thioredoxin
AT1G11540	10.3760653125331	0	5.0151	0.00041231	0.0011732	-	Transmembrane protein TauE like
AT1G11545	43.0870508740779	13.1558133564355	1.7116	1.3243e-06	6.3488e-06	XTH8	Xyloglucan endotransglucosylase/hydrolase|Xyloglucan endo-transglycosylase, C-terminal|Concanavalin A-like lectin/glucanases superfamily|Beta-glucanase|Glycoside hydrolase, family 16, active site|Glycoside hydrolase, family 16|Concanavalin A-like lectin/glucanase, subgroup
AT1G11580	180.70181540047	26.4185845450372	2.774	2.7458e-36	7.8067e-35	ATPMEPCRA	Pectinesterase, active site|Pectinesterase, active site|Pectin lyase fold/virulence factor|Pectinesterase inhibitor|Pectinesterase inhibitor|Pectinesterase inhibitor|Pectinesterase inhibitor|Pectinesterase inhibitor|Pectinesterase, catalytic|Pectin lyase fold
AT1G11670	332.561686542373	145.034820417289	1.1972	7.1997e-28	1.5239e-26	-	Multi antimicrobial extrusion protein|Multi antimicrobial extrusion protein
AT1G11680	100.419208363667	42.5692172021247	1.2382	8.6342e-10	6.067e-09	CYP51G1	Cytochrome P450, conserved site|Cytochrome P450, E-class, group IV|Cytochrome P450|Cytochrome P450|Cytochrome P450|Cytochrome P450
AT1G11820	36.2282958369798	15.0810543354261	1.2644	0.00019212	0.00059427	-	Glycoside hydrolase, superfamily|Glycoside hydrolase, family 17|Glycoside hydrolase, family 17|Glycoside hydrolase, catalytic domain|Glycoside hydrolase, superfamily|X8|X8|Glycoside hydrolase, family 17|Glycoside hydrolase, family 17|Glycoside hydrolase, catalytic domain
AT1G12000	109.828013350456	28.0229520275293	1.9706	8.0512e-17	9.7414e-16	PFP-BETA1	Phosphofructokinase|Pyrophosphate-dependent phosphofructokinase PfpB|Pyrophosphate-dependent phosphofructokinase PfpB|Phosphofructokinase domain|Phosphofructokinase domain|Pyrophosphate-dependent phosphofructokinase, alpha-helical
AT1G12030	10.2881325556472	0	5.5878	0.00041928	0.0011909	-	Protein of unknown function DUF506, plant|Protein of unknown function DUF506, plant
AT1G12080	16.5313582945442	2.88786146848584	2.5171	0.00026638	0.0007979	-	-|-
AT1G12110	137.175100741962	35.7239159434916	1.9411	2.5474e-20	3.7781e-19	NRT1.1	PTR2 family proton/oligopeptide symporter, conserved site|PTR2 family proton/oligopeptide symporter, conserved site|Major facilitator superfamily domain, general substrate transporter|Proton-dependent oligopeptide transporter family|Proton-dependent oligopeptide transporter family
AT1G12250	22.6866512765553	61.1798799990334	-1.4312	0.00072803	0.0019417	-	Pentapeptide repeat|Pentapeptide repeat
AT1G12450	24.6211719280445	8.44966874112525	1.5429	0.00056195	0.0015432	-	SNARE associated Golgi protein
AT1G12500	44.8457060117954	15.4019278319245	1.5419	3.2645e-06	1.4541e-05	-	Domain of unknown function DUF250|Drug/metabolite transporter
AT1G12610	58.9149471135351	159.15325426322	-1.4337	4.7748e-08	2.7648e-07	DDF1	DNA-binding, integrase-type|AP2/ERF domain|AP2/ERF domain|AP2/ERF domain|AP2/ERF domain|AP2/ERF domain
AT1G12640	42.7353198465344	17.6480423074135	1.2759	4.6635e-05	0.00016629	-	Membrane bound O-acyl transferase, MBOAT
AT1G12820	28.5781459879088	11.3375302096111	1.3338	0.00063254	0.0017141	AFB3	F-box domain, cyclin-like
AT1G12880	6.50702400955463	37.8630725868144	-2.5407	1.3391e-05	5.3184e-05	atnudt12	NUDIX hydrolase, conserved site|NUDIX hydrolase domain-like|NUDIX hydrolase domain-like|NUDIX hydrolase domain|NUDIX hydrolase domain
AT1G12890	0	10.9096988809465	-4.4475	0.0018605	0.0043566	ERF088	DNA-binding, integrase-type|AP2/ERF domain|AP2/ERF domain|AP2/ERF domain|AP2/ERF domain|AP2/ERF domain
AT1G12950	40.6249336812735	0	6.9842	9.9376e-12	8.2555e-11	RSH2	Multi antimicrobial extrusion protein|Multi antimicrobial extrusion protein
AT1G13245	35.3489682681211	10.5888253844481	1.7391	9.9135e-06	4.0322e-05	RTFL17	DVL
AT1G13340	40.0973371399582	11.4444880417772	1.8089	1.5199e-06	7.1981e-06	-	Domain of unknown function DUF292, eukaryotic
AT1G13520	10.5519308263048	0	4.3994	0.00045782	0.001286	-	Protein of unknown function DUF1262
AT1G13609	20.7521306250661	1.28349398599371	4.0151	1.4095e-06	6.7196e-06	-	-|-
AT1G13930	217.897371563194	826.142295651284	-1.9227	2.5803e-60	1.2924e-58	-	-|-|-
AT1G13960	37.6352199471538	17.4341266430812	1.1102	0.00043119	0.0012195	WRKY4	DNA-binding WRKY|DNA-binding WRKY|DNA-binding WRKY|DNA-binding WRKY|DNA-binding WRKY|DNA-binding WRKY|DNA-binding WRKY|DNA-binding WRKY|DNA-binding WRKY|DNA-binding WRKY
AT1G13990	47.5716214752575	102.893434543829	-1.113	0.00089388	0.0023271	-	Protein of unknown function DUF3110|Protein of unknown function DUF3110|Protein of unknown function DUF3110
AT1G14040	27.6108856621642	2.46003013982127	3.4885	8.6719e-08	4.87e-07	PHO1;H3	EXS, C-terminal|EXS, C-terminal|SPX, N-terminal|SPX, N-terminal
AT1G14120	23.3901133316423	0	5.7727	1.0787e-07	5.9799e-07	-	Non-haem dioxygenase N-terminal domain|Oxoglutarate/iron-dependent dioxygenase|Oxoglutarate/iron-dependent dioxygenase|Isopenicillin N synthase-like
AT1G14200	54.7821075398991	391.786539224579	-2.8383	2.4789e-51	1.0073e-49	-	Zinc finger, RING-type|Zinc finger, RING-type|Zinc finger, RING-type|Zinc finger, RING/FYVE/PHD-type
AT1G14210	23.1263150609847	2.35307230765513	3.2969	1.5226e-06	7.2072e-06	-	Ribonuclease T2, active site|Ribonuclease T2, active site|Ribonuclease T2-like|Ribonuclease T2-like|Ribonuclease T2-like|Ribonuclease T2-like
AT1G14330	60.0580729530515	13.3697290207678	2.1674	9.8926e-11	7.6501e-10	-	Kelch repeat type 1|Kelch repeat type 1|Galactose oxidase, beta-propeller
AT1G14480	2.37418443591858	17.4341266430812	-2.8764	0.0013471	0.0032903	-	PGG domain|Ankyrin repeat-containing domain|Ankyrin repeat-containing domain|Ankyrin repeat-containing domain|Ankyrin repeat-containing domain|Ankyrin repeat|PGG domain|Ankyrin repeat-containing domain|Ankyrin repeat-containing domain|Ankyrin repeat-containing domain|Ankyrin repeat-containing domain|Ankyrin repeat
AT1G14540	69.378945182954	11.5514458739434	2.5864	3.9898e-14	4.0247e-13	PER4	Peroxidase, active site|Peroxidases heam-ligand binding site|Haem peroxidase|Haem peroxidase, plant/fungal/bacterial|Haem peroxidase, plant/fungal/bacterial|Haem peroxidase, plant/fungal/bacterial|Plant peroxidase
AT1G14720	58.8270143566492	21.6054820975608	1.4451	2.809e-07	1.4711e-06	XTR2	Xyloglucan endotransglucosylase/hydrolase|Xyloglucan endo-transglycosylase, C-terminal|Concanavalin A-like lectin/glucanases superfamily|Glycoside hydrolase, family 16|Concanavalin A-like lectin/glucanase, subgroup
AT1G14780	87.3172275876722	15.0810543354261	2.5335	4.3067e-17	5.285e-16	-	Membrane attack complex component/perforin (MACPF) domain|Membrane attack complex component/perforin (MACPF) domain
AT1G14850	37.7231527040396	14.2253916780969	1.407	5.1266e-05	0.00018107	NUP155	Nucleoporin, Nup133/Nup155-like, N-terminal|Nucleoporin, Nup133/Nup155-like, C-terminal|Nucleoporin, Nup155-like
AT1G14860	14.2451066155115	0	4.8324	3.708e-05	0.00013518	atnudt18	NUDIX hydrolase, conserved site|NUDIX hydrolase domain-like|NUDIX hydrolase domain-like|NUDIX hydrolase domain|NUDIX hydrolase domain
AT1G14870	180.877680914241	61.3937956633657	1.5588	5.2433e-21	8.066e-20	PCR2	Uncharacterised protein family Cys-rich|Uncharacterised protein family Cys-rich
AT1G14890	32.5351200477731	2.46003013982127	3.7252	3.1269e-09	2.0785e-08	-	Pectinesterase inhibitor|Pectinesterase inhibitor|Pectinesterase inhibitor|Pectinesterase inhibitor|Pectinesterase inhibitor
AT1G14900	30.6005993962839	6.63138559430083	2.2062	3.1884e-06	1.4232e-05	HMGA	AT hook-like|AT hook, DNA-binding motif|AT hook, DNA-binding motif|Histone H1/H5|Histone H1/H5|Histone H1/H5|High mobility group, HMG-I/HMG-Y|Winged helix-turn-helix DNA-binding domain
AT1G14920	24.8849701987021	5.45484944047326	2.1897	2.8502e-05	0.00010597	GAI	Transcriptional factor DELLA, N-terminal|Transcription factor GRAS|Transcription factor GRAS
AT1G15100	32.0075235064579	7.48704825162997	2.0959	3.4357e-06	1.5249e-05	RHA2A	Zinc finger, RING-type|Zinc finger, RING-type|Zinc finger, RING-type|Zinc finger, RING/FYVE/PHD-type
AT1G15125	16.9710220789735	114.551838249938	-2.7549	1.2884e-15	1.4175e-14	-	SAM dependent carboxyl methyltransferase|S-adenosyl-L-methionine-dependent methyltransferase-like|S-adenosyl-L-methionine-dependent methyltransferase-like
AT1G15210	31.5678597220285	0	5.9804	7.3903e-10	5.2142e-09	PDR7	Plant PDR ABC transporter associated|ABC-2 type transporter|AAA+ ATPase domain|ABC transporter-like|ABC transporter-like|P-loop containing nucleoside triphosphate hydrolase|P-loop containing nucleoside triphosphate hydrolase|ABC-transporter extracellular N-terminal domain
AT1G15270	51.5285955351218	115.086627410769	-1.1593	0.00022878	0.00069593	-	Translation machinery associated TMA7
AT1G15380	9.05707395924495	0	4.179	0.0013046	0.0032092	-	Glyoxalase-like domain|Glyoxalase/Bleomycin resistance protein/Dihydroxybiphenyl dioxygenase|Glyoxalase/Bleomycin resistance protein/Dihydroxybiphenyl dioxygenase|Glyoxalase-like domain|Glyoxalase/Bleomycin resistance protein/Dihydroxybiphenyl dioxygenase|Glyoxalase/Bleomycin resistance protein/Dihydroxybiphenyl dioxygenase
AT1G15410	23.1263150609847	9.19837356628824	1.3301	0.0021473	0.0049262	-	Asp/Glu/hydantoin racemase|Asp/Glu racemase|Asp/Glu racemase
AT1G15420	28.9298770154523	12.7279820277709	1.1846	0.0013414	0.0032801	-	Small-subunit processome, Utp12
AT1G15520	19.6090047855497	2.24611447548899	3.126	1.3978e-05	5.5287e-05	PDR12	Plant PDR ABC transporter associated|ABC-2 type transporter|AAA+ ATPase domain|ABC transporter-like|ABC transporter-like|P-loop containing nucleoside triphosphate hydrolase|P-loop containing nucleoside triphosphate hydrolase|ABC-transporter extracellular N-terminal domain
AT1G15530	65.3340383662039	12.8349398599371	2.3478	2.2802e-12	2.025e-11	LECRKS1	Legume lectin, beta chain, Mn/Ca-binding site|Protein kinase, ATP binding site|Protein kinase-like domain|Concanavalin A-like lectin/glucanases superfamily|Serine/threonine-protein kinase, active site|Legume lectin domain|Protein kinase, catalytic domain|Protein kinase, catalytic domain|Concanavalin A-like lectin/glucanase, subgroup
AT1G15580	8.52947741792971	0	5.3173	0.0013198	0.0032358	IAA5	Aux/IAA-ARF-dimerisation|AUX/IAA protein
AT1G15670	88.4603534271886	1.49740965032599	5.8845	5.6972e-25	1.0555e-23	-	Kelch repeat type 1|Galactose oxidase, beta-propeller
AT1G15740	13.7175100741962	51.4467172719145	-1.9071	4.9367e-05	0.0001753	-	-
AT1G15800	24.6211719280445	8.55662657329139	1.5248	0.00061203	0.0016627	-	-
AT1G15820	1252.16245805484	4111.88689979518	-1.7154	1.1548e-239	3.6847e-237	LHCB6	Chlorophyll a/b binding protein domain|Chlorophyll a/b binding protein domain|Chlorophyll A-B binding protein|Chlorophyll A-B binding protein, plant
AT1G15910	2.81384822034795	17.8619579717458	-2.6663	0.0020003	0.0046473	-	Zinc finger-XS domain|XS domain|Uncharacterised domain XH
AT1G15930	194.155527204008	61.8216269920303	1.651	8.0413e-24	1.4109e-22	RPS12A	Ribosomal protein L7Ae/L30e/S12e/Gadd45|Ribosomal protein S12e|Ribosomal protein S12e|Ribosomal protein S12e|50S ribosomal protein L30e-like|50S ribosomal protein L30e-like|Ribosomal protein L7Ae/L30e/S12e/Gadd45|Ribosomal protein S12e|Ribosomal protein S12e|Ribosomal protein S12e|50S ribosomal protein L30e-like|50S ribosomal protein L30e-like
AT1G15960	4.57250335806541	31.6595183211781	-2.7916	2.2417e-05	8.5073e-05	NRAMP6	Natural resistance-associated macrophage protein|Natural resistance-associated macrophage protein|Natural resistance-associated macrophage protein|Natural resistance-associated macrophage protein|Natural resistance-associated macrophage protein
AT1G16030	68.5875503709812	34.2265062931656	1.0028	7.668e-06	3.2005e-05	Hsp70b	Heat shock protein 70, conserved site|Heat shock protein 70, conserved site|Heat shock protein 70, conserved site|Heat shock protein 70 family|Heat shock protein 70 family|Heat shock protein 70kD, C-terminal domain|Heat shock protein 70kD, C-terminal domain|Heat shock protein 70kD, peptide-binding domain|Heat shock protein 70kD, peptide-binding domain
AT1G16370	81.7774639038622	36.4726207686546	1.1649	9.3498e-08	5.2235e-07	ATOCT6	Major facilitator superfamily domain|Major facilitator superfamily domain, general substrate transporter|General substrate transporter
AT1G16390	15.9158289963431	0	5.6323	1.1502e-05	4.6196e-05	ATOCT3	Major facilitator superfamily domain|Major facilitator superfamily domain, general substrate transporter|General substrate transporter
AT1G16540	0	12.6210241956048	-5.1652	0.00052547	0.0014551	SIR3	Pyridoxal phosphate-dependent transferase|Pyruvate kinase-like, insert domain|MOSC, N-terminal beta barrel|Molybdenum cofactor sulfurase, C-terminal|Molybdenum cofactor sulfurase, C-terminal|Aminotransferase, class V/Cysteine desulfurase|Pyridoxal phosphate-dependent transferase, major region, subdomain 1|Pyridoxal phosphate-dependent transferase, major region, subdomain 2|Molybdenum cofactor sul…
AT1G16610	63.4874504716005	30.803855663849	1.0434	1.048e-05	4.2347e-05	SR45	RNA recognition motif domain|RNA recognition motif domain|RNA recognition motif domain|Nucleotide-binding, alpha-beta plait|RNA recognition motif domain|RNA recognition motif domain|RNA recognition motif domain|Nucleotide-binding, alpha-beta plait|RNA recognition motif domain|RNA recognition motif domain|RNA recognition motif domain|Nucleotide-binding, alpha-beta plait
AT1G17060	27.5229529052783	1.71132531465828	4.0074	2.814e-08	1.6707e-07	CYP72C1	Cytochrome P450, conserved site|Cytochrome P450, E-class, group IV|Cytochrome P450|Cytochrome P450|Cytochrome P450|Cytochrome P450
AT1G17070	22.4228530058977	7.59400608379611	1.562	0.00091711	0.002379	-	Septin and tuftelin interacting protein|GC-rich sequence DNA-binding factor domain|Tuftelin interacting protein N-terminal|G-patch domain|G-patch domain|G-patch domain
AT1G17170	20.9279961388378	1.28349398599371	4.0273	1.2505e-06	6.0181e-06	ATGSTU24	Thioredoxin-like fold|Thioredoxin-like fold|Glutathione S-transferase, C-terminal-like|Glutathione S-transferase, C-terminal-like|Glutathione S-transferase, C-terminal-like|Glutathione S-transferase, C-terminal|Glutathione S-transferase, N-terminal|Glutathione S-transferase, N-terminal
AT1G17190	23.3901133316423	2.03219881115671	3.5248	7.7151e-07	3.8088e-06	ATGSTU26	Thioredoxin-like fold|Thioredoxin-like fold|Glutathione S-transferase, C-terminal-like|Glutathione S-transferase, C-terminal-like|Glutathione S-transferase, C-terminal-like|Glutathione S-transferase, N-terminal|Glutathione S-transferase, N-terminal
AT1G17230	19.7848702993215	5.34789160830712	1.8874	0.00054857	0.0015137	-	Leucine-rich repeat-containing N-terminal, type 2|Protein kinase-like domain|Serine/threonine-protein kinase, active site|Leucine-rich repeat|Leucine-rich repeat|Protein kinase, catalytic domain|Protein kinase, catalytic domain|Concanavalin A-like lectin/glucanase, subgroup
AT1G17380	154.05819006405	348.468617197292	-1.1776	6.6198e-11	5.1938e-10	JAZ5	CO/COL/TOC1, conserved site|Tify|Tify|Tify
AT1G17420	1574.43601204156	3179.32156113858	-1.0139	3.6882e-61	1.88e-59	LOX3	Lipoxygenase, conserved site|Lipoxygenase, iron binding site|Lipoxygenase, C-terminal|Lipoxygenase, C-terminal|Lipoxygenase, C-terminal|Lipoxygenase, C-terminal|Lipase/lipooxygenase, PLAT/LH2|Lipoxygenase, plant|Lipoxygenase, LH2|Lipoxygenase, LH2|Lipoxygenase, LH2|Lipoxygenase, LH2|Lipoxygenase, domain 3|Lipoxygenase
AT1G17440	19.433139271778	65.4581932856791	-1.7521	2.1597e-05	8.2179e-05	EER4	Histone-fold|Histone-fold|Transcription initiation factor TFIID|Transcription initiation factor TFIID|Histone-fold|Histone-fold|Transcription initiation factor TFIID|Transcription initiation factor TFIID
AT1G17590	0	12.5140663634387	-4.568	0.00078326	0.002073	NF-YA8	CCAAT-binding factor, conserved site|CCAAT-binding transcription factor, subunit B|CCAAT-binding transcription factor, subunit B|CCAAT-binding transcription factor, subunit B|CCAAT-binding transcription factor, subunit B|CCAAT-binding transcription factor, subunit B|CCAAT-binding factor, conserved site|CCAAT-binding transcription factor, subunit B|CCAAT-binding transcription factor, subunit B|CCA…
AT1G17620	882.932811891054	312.316869925136	1.4993	7.502e-92	6.6627e-90	-	Late embryogenesis abundant protein, LEA-14
AT1G17690	26.6436253364196	9.19837356628824	1.5343	0.00034775	0.0010111	NOF1	Digestive organ expansion factor, predicted|Digestive organ expansion factor, predicted|P-loop containing nucleoside triphosphate hydrolase|P-loop containing nucleoside triphosphate hydrolase
AT1G17860	84.5033793673243	12.6210241956048	2.7432	1.1132e-17	1.4229e-16	-	Kunitz inhibitor ST1-like|Proteinase inhibitor I3, Kunitz legume|Proteinase inhibitor I3, Kunitz legume|Proteinase inhibitor I3, Kunitz legume|Proteinase inhibitor I3, Kunitz legume
AT1G18080	235.65978845414	109.417862305964	1.1069	1.446e-18	1.9404e-17	ATARCA	G-protein beta WD-40 repeat|WD40 repeat, conserved site|WD40-repeat-containing domain|WD40-repeat-containing domain|WD40 repeat|WD40 repeat|WD40 repeat|WD40/YVTN repeat-like-containing domain
AT1G18200	13.4537118035386	44.9222895097798	-1.7394	0.00047267	0.0013226	AtRABA6b	Small GTP-binding protein domain|Small GTPase superfamily, Rab type|Small GTPase superfamily|Small GTPase superfamily|P-loop containing nucleoside triphosphate hydrolase|P-loop containing nucleoside triphosphate hydrolase
AT1G18250	30.9523304238274	4.06439762231341	2.9289	1.0197e-07	5.6638e-07	ATLP-1	Thaumatin, conserved site|Thaumatin|Thaumatin|Thaumatin|Thaumatin|Thaumatin|Thaumatin|Thaumatin|Thaumatin|Thaumatin, conserved site|Thaumatin|Thaumatin|Thaumatin|Thaumatin|Thaumatin|Thaumatin|Thaumatin|Thaumatin
AT1G18300	162.14800369755	512.541931740154	-1.6604	1.1365e-29	2.6249e-28	atnudt4	NUDIX hydrolase, conserved site|NUDIX hydrolase domain-like|NUDIX hydrolase domain-like|NUDIX hydrolase domain|NUDIX hydrolase domain
AT1G18360	12.7502497484516	41.3926810482971	-1.6989	0.0010244	0.0026141	-	Alpha/beta hydrolase, N-terminal|Alpha/Beta hydrolase fold|Alpha/Beta hydrolase fold
AT1G18400	11.07952736762	0	3.6947	0.00056171	0.001543	BEE1	Myc-type, basic helix-loop-helix (bHLH) domain|Myc-type, basic helix-loop-helix (bHLH) domain|Myc-type, basic helix-loop-helix (bHLH) domain|Myc-type, basic helix-loop-helix (bHLH) domain|Myc-type, basic helix-loop-helix (bHLH) domain
AT1G18470	36.5800268645233	104.069970697657	-1.5084	3.3784e-06	1.5002e-05	-	Transmembrane Fragile-X-F-associated protein|Transmembrane Fragile-X-F-associated protein|Zinc finger, RING-type|Zinc finger, RING-type|Zinc finger, RING/FYVE/PHD-type
AT1G18480	33.5023803735177	10.5888253844481	1.6617	2.728e-05	0.00010195	-	Metallophosphoesterase domain|Metallo-dependent phosphatase-like|Metallo-dependent phosphatase-like
AT1G18540	197.057308181242	88.2402115370675	1.1591	1.4125e-16	1.69e-15	RPL6A	Translation protein SH3-like domain|Ribosomal protein L6, N-terminal|Ribosomal protein L6E|Ribosomal protein L6E|Ribosomal protein L2 domain 2
AT1G18570	14.0692411017397	42.3553015377924	-1.59	0.0018048	0.0042492	MYB51	Myb domain|Homeodomain-like|Homeodomain-like|SANT/Myb domain|SANT/Myb domain
AT1G18710	43.8784456860508	170.811657969329	-1.9608	3.652e-14	3.6883e-13	AtMYB47	Myb domain|Homeodomain-like|Homeodomain-like|SANT/Myb domain|SANT/Myb domain
AT1G18730	19.7848702993215	56.4737353837232	-1.5132	0.0005961	0.0016256	NDF6	-|-|-|-
AT1G18740	181.141479184899	728.061963554931	-2.0069	3.1246e-57	1.4395e-55	-	Protein BYPASS-related
AT1G18970	30.6885321531698	0	8.1645	2.1061e-08	1.2795e-07	GLP4	Germin, manganese binding site|RmlC-like cupin domain|Cupin 1|Cupin 1|Germin|RmlC-like jelly roll fold
AT1G19000	31.7437252358003	87.0636753832399	-1.4556	4.1207e-05	0.00014897	-	Myb domain|Homeodomain-like|Homeodomain-like|Myb domain, plants|SANT/Myb domain|SANT/Myb domain|Myb domain|Homeodomain-like|Homeodomain-like|Myb domain, plants|SANT/Myb domain|SANT/Myb domain
AT1G19020	198.288366777644	470.293588034528	-1.246	6.2956e-16	7.1362e-15	-	-
AT1G19025	2.46211719280445	20.1080724472348	-3.0298	0.00038158	0.0010983	-	DNA repair metallo-beta-lactamase|Beta-lactamase-like|Beta-lactamase-like
AT1G19150	44.406042227366	96.5829224460266	-1.121	0.0011706	0.0029332	LHCA6	Chlorophyll a/b binding protein domain|Chlorophyll a/b binding protein domain|Chlorophyll A-B binding protein|Chlorophyll A-B binding protein, plant
AT1G19230	13.7175100741962	0	7.0028	7.7171e-05	0.00026246	RBOHE	EF-Hand 1, calcium-binding site|Riboflavin synthase-like beta-barrel|Ferredoxin reductase-type FAD-binding domain|NADPH oxidase Respiratory burst|Ferric reductase transmembrane component-like domain|Ferric reductase, NAD binding|FAD-binding 8|EF-hand-like domain|Calcium-binding EF-hand|Cytochrome b245, heavy chain|EF-Hand 1, calcium-binding site|Riboflavin synthase-like beta-barrel|Ferredoxin red…
AT1G19250	15.2123669412561	0	3.9821	3.7577e-05	0.00013693	FMO1	Flavin monooxygenase-like|Dimethylaniline monooxygenase, N-oxide-forming|Flavin amine oxidase
AT1G19350	34.6455062130341	82.9992777609265	-1.2604	0.00058385	0.0015974	BES1	BZR1, transcriptional repressor|BZR1, transcriptional repressor|BZR1, transcriptional repressor|BZR1, transcriptional repressor|BZR1, transcriptional repressor
AT1G19440	53.0234524021816	10.0540362236174	2.3989	1.7069e-10	1.2887e-09	KCS4	Thiolase-like|3-Oxoacyl-[acyl-carrier-protein (ACP)] synthase III C-terminal|FAE1/Type III polyketide synthase-like protein|Very-long-chain 3-ketoacyl-CoA synthase|Thiolase-like, subgroup
AT1G19550	24.8849701987021	3.63656629364884	2.7746	3.035e-06	1.3624e-05	-	Thioredoxin-like fold|Thioredoxin-like fold|Glutathione S-transferase, C-terminal-like|Glutathione S-transferase, C-terminal-like|Glutathione S-transferase, C-terminal-like|Glutathione S-transferase, N-terminal|Glutathione S-transferase, N-terminal
AT1G19600	64.0150470129158	23.7446387408836	1.4308	9.9854e-08	5.5534e-07	-	Carbohydrate kinase PfkB|Ribokinase-like|Ribokinase-like
AT1G19660	57.0683592189318	227.927140346049	-1.9978	6.3263e-19	8.6921e-18	BBD2	Bifunctional nuclease domain|Bifunctional nuclease domain|Bifunctional nuclease domain|UVR domain|Bifunctional nuclease domain|Bifunctional nuclease domain|Bifunctional nuclease domain|UVR domain
AT1G19670	116.071239089353	809.563831665532	-2.8021	1.8406e-102	1.8226e-100	ATCLH1	Chlorophyllase, chloroplast|Chlorophyllase|Alpha/Beta hydrolase fold|Alpha/Beta hydrolase fold
AT1G19715	23.7418443591858	94.8715971313683	-1.9985	9.7749e-09	6.2146e-08	-	Mannose-binding lectin|Mannose-binding lectin|Mannose-binding lectin|Mannose-binding lectin|Mannose-binding lectin|Mannose-binding lectin|Mannose-binding lectin|Mannose-binding lectin|Mannose-binding lectin|Mannose-binding lectin|Mannose-binding lectin|Mannose-binding lectin
AT1G19740	32.0075235064579	82.2505729357635	-1.3616	0.00019907	0.00061357	-	PUA-like domain|Peptidase S16, lon N-terminal
AT1G19960	1.3189913532881	82.6784042644281	-5.97	2.3032e-19	3.2106e-18	-	-
AT1G20010	74.303179568563	186.427501465586	-1.3271	5.0191e-08	2.8992e-07	TUB5	Tubulin/FtsZ, 2-layer sandwich domain|Tubulin/FtsZ, 2-layer sandwich domain|Tubulin/FtsZ, 2-layer sandwich domain|Tubulin, conserved site|Beta tubulin, autoregulation binding site|Tubulin/FtsZ, C-terminal|Tubulin/FtsZ, GTPase domain|Tubulin/FtsZ, GTPase domain|Tubulin/FtsZ, GTPase domain|Tubulin/FtsZ, GTPase domain|Beta tubulin|Tubulin|Tubulin|Tubulin, C-terminal
AT1G20020	433.508491447355	1372.05507102727	-1.6622	1.1225e-76	8.4826e-75	ATLFNR2	Riboflavin synthase-like beta-barrel|Ferredoxin reductase-type FAD-binding domain|Oxidoreductase, FAD-binding domain|Flavoprotein pyridine nucleotide cytochrome reductase|Oxidoreductase FAD/NAD(P)-binding|Ferredoxin--NADP reductase|Riboflavin synthase-like beta-barrel|Flavoprotein pyridine nucleotide cytochrome reductase|Oxidoreductase FAD/NAD(P)-binding|Ferredoxin--NADP reductase|Riboflavin synt…
AT1G20450	1224.11190860824	2704.53574415308	-1.1436	2.4905e-69	1.5435e-67	LTI29	Dehydrin|Dehydrin|Dehydrin|Dehydrin|Dehydrin
AT1G20510	578.94927133659	1823.31016493623	-1.6551	1.716e-100	1.6799e-98	OPCL1	AMP-binding, conserved site|AMP-dependent synthetase/ligase|Domain of unknown function DUF4009|AMP-binding, conserved site|AMP-dependent synthetase/ligase
AT1G20620	570.947390459975	4107.82250217286	-2.8469	0	0	CAT3	Catalase, mono-functional, haem-containing, clades 1 and 3|Catalase-like domain|Catalase, mono-functional, haem-containing|Catalase, mono-functional, haem-containing|Catalase, mono-functional, haem-containing|Catalase core domain|Catalase core domain|Catalase core domain|Catalase haem-binding site|Catalase, mono-functional, haem-containing, clades 1 and 3|Catalase-like domain|Catalase, mono-funct…
AT1G20630	18.4658789460334	87.170633215406	-2.239	1.7322e-09	1.1834e-08	CAT1	Catalase, mono-functional, haem-containing, clades 1 and 3|Catalase active site|Catalase-like domain|Catalase, mono-functional, haem-containing|Catalase, mono-functional, haem-containing|Catalase, mono-functional, haem-containing|Catalase core domain|Catalase core domain|Catalase core domain|Catalase immune-responsive domain|Catalase haem-binding site
AT1G20693	51.7044610488935	200.759850975849	-1.9571	2.4683e-16	2.8812e-15	HMGB2	High mobility group (HMG) box domain|High mobility group (HMG) box domain|High mobility group (HMG) box domain|High mobility group (HMG) box domain|High mobility group (HMG) box domain|High mobility group (HMG) box domain|High mobility group (HMG) box domain|High mobility group (HMG) box domain|High mobility group (HMG) box domain|High mobility group (HMG) box domain|High mobility group (HMG) box…
AT1G20696	76.6773640044815	185.678796640423	-1.2759	1.8547e-07	9.9614e-07	HMGB3	High mobility group (HMG) box domain|High mobility group (HMG) box domain|High mobility group (HMG) box domain|High mobility group (HMG) box domain|High mobility group (HMG) box domain|High mobility group (HMG) box domain|High mobility group (HMG) box domain|High mobility group (HMG) box domain|High mobility group (HMG) box domain|High mobility group (HMG) box domain|High mobility group (HMG) box…
AT1G20780	96.1105032762595	38.9326509084758	1.3037	6.2485e-10	4.4487e-09	PUB44	Armadillo-type fold|U box domain|U box domain|Armadillo|Armadillo|Armadillo|Armadillo-like helical|Zinc finger, RING/FYVE/PHD-type
AT1G20823	30.2488683687404	129.846808249697	-2.1019	2.7121e-12	2.3865e-11	ATL80	Zinc finger, RING-type|Zinc finger, RING-type|Zinc finger, RING-type|Zinc finger, RING/FYVE/PHD-type
AT1G20850	39.3938750848712	14.1184338459308	1.4804	2.0315e-05	7.7782e-05	XCP2	Cysteine peptidase, asparagine active site|Cysteine peptidase, histidine active site|Proteinase inhibitor I29, cathepsin propeptide|Proteinase inhibitor I29, cathepsin propeptide|Peptidase C1A, papain C-terminal|Peptidase C1A, papain C-terminal|Peptidase C1A, papain C-terminal|Cysteine peptidase, cysteine active site|Peptidase C1A, papain
AT1G20900	11.782989422707	0	4.5586	0.00019592	0.00060474	ESC	AT hook, DNA-binding motif|Predicted AT-hook DNA-binding|Domain of unknown function DUF296
AT1G20950	48.6268145578879	23.9585544052159	1.0212	0.00014003	0.00044845	PFP-ALPHA1	Pyrophosphate-dependent phosphofructokinase PfpB|Pyrophosphate-dependent phosphofructokinase PfpB|Phosphofructokinase domain|Phosphofructokinase domain|Pyrophosphate-dependent phosphofructokinase, alpha-helical
AT1G20970	129.34908537912	42.9970485307892	1.589	9.063e-16	1.0113e-14	-	-
AT1G21050	16.4434255376583	2.13915664332285	2.9424	0.00010151	0.00033581	-	Protein of unknown function DUF617, plant|Protein of unknown function DUF617, plant
AT1G21065	56.2769644069589	120.755392515575	-1.1015	0.00037852	0.0010913	-	Uncharacterised protein family UPF0047|Uncharacterised protein family UPF0047|Uncharacterised protein family UPF0047|Uncharacterised protein family UPF0047
AT1G21100	21.543525437039	7.16617475513154	1.588	0.0010398	0.0026495	-	Caffeate O-methyltransferase (COMT) family|Caffeate O-methyltransferase (COMT) family|Plant methyltransferase dimerisation|O-methyltransferase, family 2|Winged helix-turn-helix DNA-binding domain|S-adenosyl-L-methionine-dependent methyltransferase-like|S-adenosyl-L-methionine-dependent methyltransferase-like
AT1G21120	28.2264149603653	11.3375302096111	1.3159	0.00075289	0.0020015	-	Caffeate O-methyltransferase (COMT) family|Caffeate O-methyltransferase (COMT) family|Plant methyltransferase dimerisation|O-methyltransferase, family 2|Winged helix-turn-helix DNA-binding domain|S-adenosyl-L-methionine-dependent methyltransferase-like|S-adenosyl-L-methionine-dependent methyltransferase-like
AT1G21130	210.95068376921	794.054946001441	-1.9123	1.6033e-57	7.4658e-56	-	Caffeate O-methyltransferase (COMT) family|Plant methyltransferase dimerisation|O-methyltransferase, family 2|Winged helix-turn-helix DNA-binding domain|S-adenosyl-L-methionine-dependent methyltransferase-like|S-adenosyl-L-methionine-dependent methyltransferase-like|Caffeate O-methyltransferase (COMT) family|Caffeate O-methyltransferase (COMT) family|Plant methyltransferase dimerisation|O-methylt…
AT1G21250	43.3508491447355	300.016719226029	-2.7909	6.444e-39	2.0187e-37	WAK1	Wall-associated receptor kinase galacturonan-binding domain|EGF-like calcium-binding, conserved site|Protein kinase-like domain|Serine/threonine-protein kinase, active site|EGF-like calcium-binding|EGF-like calcium-binding|Epidermal growth factor-like domain|Epidermal growth factor-like domain|Protein kinase, catalytic domain|Protein kinase, catalytic domain|EGF-type aspartate/asparagine hydroxyl…
AT1G21270	20.9279961388378	97.0107537746911	-2.2127	3.0899e-10	2.277e-09	WAK2	Wall-associated receptor kinase galacturonan-binding domain|EGF-like calcium-binding, conserved site|EGF-like, conserved site|Protein kinase-like domain|Serine/threonine-protein kinase, active site|EGF-like calcium-binding|EGF-like calcium-binding|Epidermal growth factor-like domain|Epidermal growth factor-like domain|Protein kinase, catalytic domain|Protein kinase, catalytic domain|EGF-type aspa…
AT1G21310	227.833773091298	6.20355426563626	5.1987	8.7618e-62	4.5198e-60	ATEXT3	Extensin repeat
AT1G21390	0	11.3375302096111	-4.503	0.0014536	0.0035116	emb2170	-
AT1G21500	68.4116848572094	259.265785170729	-1.9221	4.5902e-20	6.6909e-19	-	-
AT1G21550	14.5089048861691	135.087742025838	-3.2189	1.5795e-21	2.5106e-20	CML44	EF-Hand 1, calcium-binding site|EF-hand-like domain|EF-hand-like domain|Calcium-binding EF-hand|Calcium-binding EF-hand|Calcium-binding EF-hand
AT1G21680	37.5472871902679	97.2246694390234	-1.3726	4.5226e-05	0.0001618	-	WD40-like Beta Propeller|WD40/YVTN repeat-like-containing domain
AT1G21830	89.8672775373625	13.5836446851001	2.7259	1.3033e-18	1.757e-17	-	Uncharacterised protein family UPF0503
AT1G21900	57.0683592189318	27.3812050345324	1.0595	2.4812e-05	9.3404e-05	-	GOLD|GOLD|TMP21-related
AT1G21980	123.545523424652	17.8619579717458	2.7901	1.8781e-25	3.5637e-24	ATPIP5K1	Phosphatidylinositol-4-phosphate 5-kinase, plant|Phosphatidylinositol-4-phosphate 5-kinase, core, subgroup|MORN motif|MORN motif|Phosphatidylinositol-4-phosphate 5-kinase, core|Phosphatidylinositol-4-phosphate 5-kinase, core|Phosphatidylinositol-4-phosphate 5-kinase, C-terminal|Phosphatidylinositol-4-phosphate 5-kinase, N-terminal domain|Phosphatidylinositol-4-phosphate 5-kinase
AT1G22190	102.793392799586	273.38421901666	-1.4112	1.9192e-12	1.7222e-11	RAP2-13	DNA-binding, integrase-type|AP2/ERF domain|AP2/ERF domain|AP2/ERF domain|AP2/ERF domain|AP2/ERF domain
AT1G22360	295.54199589342	52.8371690900743	2.4837	5.3841e-53	2.2849e-51	AtUGT85A2	UDP-glucuronosyl/UDP-glucosyltransferase|UDP-glucuronosyl/UDP-glucosyltransferase|UDP-glucuronosyl/UDP-glucosyltransferase|UDP-glucuronosyl/UDP-glucosyltransferase|UDP-glucuronosyl/UDP-glucosyltransferase|UDP-glucuronosyl/UDP-glucosyltransferase
AT1G22400	371.779696113472	8.98445790195596	5.3709	7.9956e-100	7.5692e-98	UGT85A1	UDP-glucuronosyl/UDP-glucosyltransferase|UDP-glucuronosyl/UDP-glucosyltransferase|UDP-glucuronosyl/UDP-glucosyltransferase
AT1G22410	309.875035265818	91.9837356628824	1.7522	1.9728e-39	6.2481e-38	-	DAHP synthetase, class II|DAHP synthetase, class II|DAHP synthetase, class II
AT1G22530	289.474635668295	116.690994893261	1.3107	4.9437e-27	1.0068e-25	PATL2	CRAL/TRIO, N-terminal domain|CRAL/TRIO, N-terminal domain|CRAL/TRIO, N-terminal domain|GOLD|GOLD|CRAL-TRIO domain|CRAL-TRIO domain|CRAL-TRIO domain|CRAL-TRIO domain|CRAL-TRIO domain|Cellular retinaldehyde binding/alpha-tocopherol transport
AT1G22550	15.3882324550278	4.06439762231341	1.9207	0.0020958	0.0048289	-	PTR2 family proton/oligopeptide symporter, conserved site|Major facilitator superfamily domain, general substrate transporter|Proton-dependent oligopeptide transporter family|Proton-dependent oligopeptide transporter family
AT1G22610	41.1525302225887	16.2575904892536	1.3399	3.9296e-05	0.00014266	-	Phosphoribosyltransferase C-terminal|C2 calcium-dependent membrane targeting|C2 calcium-dependent membrane targeting|C2 calcium-dependent membrane targeting|C2 calcium-dependent membrane targeting|C2 calcium-dependent membrane targeting
AT1G22630	7.03462055086986	50.6980124467515	-2.8494	5.4896e-08	3.1549e-07	-	Heat shock protein DnaJ, cysteine-rich domain|Heat shock protein DnaJ, cysteine-rich domain
AT1G22700	40.3611354106159	93.908976641873	-1.2183	0.0004277	0.0012128	-	Tetratricopeptide repeat|Tetratricopeptide repeat-containing domain|Tetratricopeptide-like helical|Tetratricopeptide repeat|Tetratricopeptide repeat-containing domain|Tetratricopeptide-like helical|Tetratricopeptide repeat|Tetratricopeptide repeat-containing domain|Tetratricopeptide-like helical
AT1G22710	66.4771642057202	482.914612230133	-2.8608	1.8463e-63	9.9406e-62	SUC2	Major facilitator superfamily domain, general substrate transporter|Sucrose/H+ symporter, plant|General substrate transporter
AT1G22740	4.74836887183716	24.1724700695482	-2.3479	0.0010143	0.0025959	RAB7	Small GTP-binding protein domain|Small GTPase superfamily, Rab type|Small GTPase superfamily|Small GTPase superfamily|P-loop containing nucleoside triphosphate hydrolase|P-loop containing nucleoside triphosphate hydrolase
AT1G22810	112.465996057032	49.5214762929239	1.1834	2.6233e-10	1.9448e-09	ERF019	DNA-binding, integrase-type|AP2/ERF domain|AP2/ERF domain|AP2/ERF domain|AP2/ERF domain|AP2/ERF domain
AT1G22830	46.6043611495129	18.2897893004103	1.3494	1.1148e-05	4.4816e-05	PCMP-E24	Pentatricopeptide repeat|Pentatricopeptide repeat|Pentatricopeptide repeat|Tetratricopeptide-like helical|Pentatricopeptide repeat|Pentatricopeptide repeat|Pentatricopeptide repeat|Tetratricopeptide-like helical
AT1G22882	82.4809259589492	27.2742472023663	1.5965	1.2228e-10	9.4051e-10	-	Sad1/UNC-like, C-terminal|Sad1/UNC-like, C-terminal|Galactose-binding domain-like|Galactose-binding domain-like
AT1G23020	139.109621393452	40.6439762231341	1.7751	7.6178e-19	1.04e-17	FRO3	Ferredoxin reductase-type FAD-binding domain|Ferric reductase transmembrane component-like domain|Ferric reductase, NAD binding|FAD-binding 8|Ferredoxin reductase-type FAD-binding domain|Ferric reductase transmembrane component-like domain|Ferric reductase, NAD binding|FAD-binding 8
AT1G23030	34.6455062130341	10.9096988809465	1.6671	1.9229e-05	7.402e-05	PUB11	Armadillo-type fold|U box domain|U box domain|Armadillo|Armadillo|Armadillo|Armadillo-like helical|Zinc finger, RING/FYVE/PHD-type
AT1G23080	9.84846877121781	39.5743979014727	-2.0066	0.00020231	0.0006229	PIN7	Auxin efflux carrier, plant type|Auxin efflux carrier|Auxin efflux carrier, plant type|Auxin efflux carrier|Auxin efflux carrier, plant type|Auxin efflux carrier
AT1G23130	106.486568588793	3141.13761505527	-4.8825	0	0	-	Major latex protein domain|Bet v I domain|START-like domain
AT1G23140	15.3882324550278	2.46003013982127	2.6451	0.00032251	0.00094502	-	C2 calcium-dependent membrane targeting|C2 calcium-dependent membrane targeting|C2 calcium-dependent membrane targeting|C2 calcium-dependent membrane targeting|C2 calcium-dependent membrane targeting
AT1G23390	30.7764649100557	8.34271090895911	1.8832	1.6685e-05	6.5068e-05	-	F-box domain, cyclin-like|F-box domain, cyclin-like|F-box domain, cyclin-like|Galactose oxidase, beta-propeller
AT1G23400	18.2900134322616	50.5910546145853	-1.4678	0.0016197	0.0038717	CAF2	RNA-binding, CRM domain|RNA-binding, CRM domain|RNA-binding, CRM domain|RNA-binding, CRM domain|RNA-binding, CRM domain
AT1G23480	93.4725205696833	18.7176206290749	2.3201	7.141e-17	8.6523e-16	ATCSLA03	Nucleotide-diphospho-sugar transferases|Nucleotide-diphospho-sugar transferases|Nucleotide-diphospho-sugar transferases|Nucleotide-diphospho-sugar transferases|Nucleotide-diphospho-sugar transferases|Nucleotide-diphospho-sugar transferases
AT1G23710	55.3097040812143	202.899007619172	-1.8752	1.9631e-15	2.1434e-14	-	Protein of unknown function DUF1645
AT1G23800	46.516428392627	4.06439762231341	3.5166	3.2853e-12	2.8588e-11	ALDH2B7	Aldehyde/histidinol dehydrogenase|Aldehyde dehydrogenase, conserved site|Aldehyde dehydrogenase domain|Aldehyde dehydrogenase, C-terminal|Aldehyde dehydrogenase, N-terminal|Aldehyde dehydrogenase, glutamic acid active site|Aminobutyraldehyde dehydrogenase
AT1G23870	48.2750835303444	12.0862350347741	1.9979	2.6538e-08	1.5843e-07	ATTPS9	HAD-like domain|HAD-like domain|HAD-superfamily hydrolase, subfamily IIB|Trehalose-phosphatase|Trehalose-phosphatase|Glycosyl transferase, family 20
AT1G24070	9.05707395924495	48.6658136355948	-2.4258	1.786e-06	8.3803e-06	ATCSLA10	Nucleotide-diphospho-sugar transferases|Nucleotide-diphospho-sugar transferases
AT1G24100	48.6268145578879	130.167681746195	-1.4205	1.0037e-06	4.877e-06	UGT74B1	UDP-glucuronosyl/UDP-glucosyltransferase|UDP-glucuronosyl/UDP-glucosyltransferase|UDP-glucuronosyl/UDP-glucosyltransferase
AT1G24140	15.300299698142	89.2028320265627	-2.5435	2.2686e-11	1.8454e-10	-	Peptidase M10A|Peptidase M10A, cysteine switch, zinc binding site|Peptidase, metallopeptidase|Peptidoglycan binding-like|Peptidoglycan binding-like|Peptidase M10, metallopeptidase|Metallopeptidase, catalytic domain
AT1G24145	5.36389817003827	51.4467172719145	-3.2617	3.1585e-09	2.0979e-08	-	-
AT1G24147	1.49485686705985	95.406386292199	-5.996	4.1924e-22	6.8403e-21	-	-
AT1G24148	16.5313582945442	57.7572293697169	-1.8048	4.1707e-05	0.00015052	-	-|-
AT1G24170	165.929112243643	78.7209644742808	1.0757	4.011e-13	3.8055e-12	GATL8	Glycosyl transferase, family 8|Nucleotide-diphospho-sugar transferases|Nucleotide-diphospho-sugar transferases
AT1G24280	17.9382824047182	2.99481930065199	2.5825	0.00012196	0.00039751	G6PD3	Glucose-6-phosphate dehydrogenase, C-terminal|Glucose-6-phosphate dehydrogenase, NAD-binding|Glucose-6-phosphate dehydrogenase, active site|Glucose-6-phosphate dehydrogenase|Glucose-6-phosphate dehydrogenase|Glucose-6-phosphate dehydrogenase|Glucose-6-phosphate dehydrogenase|NAD(P)-binding domain
AT1G24430	8.35361190415797	0	4.0624	0.0021501	0.0049262	-	Transferase|Chloramphenicol acetyltransferase-like domain
AT1G24530	31.6557924789144	3.20873496498427	3.3024	1.8158e-08	1.1173e-07	-	G-protein beta WD-40 repeat|WD40-repeat-containing domain|WD40-repeat-containing domain|WD40 repeat|WD40 repeat|WD40 repeat|WD40/YVTN repeat-like-containing domain
AT1G25275	120.116145906103	258.089249016902	-1.1034	1.9091e-07	1.0228e-06	-	-|-|-
AT1G25450	48.3630162872303	14.5462651745954	1.7333	2.4786e-07	1.3108e-06	KCS5	Thiolase-like|3-Oxoacyl-[acyl-carrier-protein (ACP)] synthase III C-terminal|FAE1/Type III polyketide synthase-like protein|Very-long-chain 3-ketoacyl-CoA synthase|Thiolase-like, subgroup
AT1G25500	16.0037617532289	75.2983138449642	-2.2342	2.3118e-08	1.3976e-07	-	Choline transporter-like|Choline transporter-like|Choline transporter-like|Choline transporter-like|Choline transporter-like|Choline transporter-like
AT1G25520	12.9261152622234	43.2109641951215	-1.7411	0.0006001	0.0016348	-	Uncharacterised protein family UPF0016|Uncharacterised protein family UPF0016
AT1G25560	394.818078417571	104.176928529823	1.9222	8.504e-55	3.6814e-53	TEM1	DNA-binding, integrase-type|DNA-binding pseudobarrel domain|DNA-binding pseudobarrel domain|B3 DNA binding domain|B3 DNA binding domain|B3 DNA binding domain|AP2/ERF domain|AP2/ERF domain|AP2/ERF domain|AP2/ERF domain
AT1G26150	54.4303765123556	132.413796221684	-1.2826	9.5364e-06	3.9065e-05	ATPERK10	Protein kinase, ATP binding site|Protein kinase-like domain|Serine/threonine-protein kinase, active site|Protein kinase, catalytic domain|Protein kinase, catalytic domain|Concanavalin A-like lectin/glucanase, subgroup
AT1G26240	39.3938750848712	0	6.2999	7.9816e-12	6.6952e-11	-	Extensin repeat
AT1G26250	147.375300540724	0	10.428	7.6559e-26	1.4821e-24	-	Extensin repeat
AT1G26270	134.185387007843	50.5910546145853	1.4073	2.1866e-14	2.2319e-13	-	Phosphatidylinositol 3-/4-kinase, catalytic domain|Ubiquitin-related domain
AT1G26380	11.07952736762	1.28349398599371	3.1097	0.0011175	0.0028248	-	FAD-binding, type 2|FAD-binding, type 2|Berberine/berberine-like|FAD linked oxidase, N-terminal|CO dehydrogenase flavoprotein-like, FAD-binding, subdomain 2|FAD-binding, type 2, subdomain 1
AT1G26390	12.1347204502505	0	4.6011	0.00015406	0.00048829	-	FAD-binding, type 2|FAD-binding, type 2|Berberine/berberine-like|FAD linked oxidase, N-terminal|CO dehydrogenase flavoprotein-like, FAD-binding, subdomain 2|FAD-binding, type 2, subdomain 1
AT1G26690	60.0580729530515	29.0925303491907	1.0457	1.7703e-05	6.8757e-05	-	GOLD|GOLD|TMP21-related
AT1G26800	15.8278962394572	182.790935171937	-3.5297	3.1017e-31	7.4846e-30	-	Zinc finger, RING-type|Zinc finger, RING-type|Zinc finger, RING-type|Zinc finger, RING/FYVE/PHD-type
AT1G26880	82.3050604451774	40.7509340553002	1.0141	8.0545e-07	3.9672e-06	RPL34A	Ribosomal protein L34e, conserved site|Ribosomal protein L34Ae|Ribosomal protein L34Ae|Ribosomal protein L34Ae|Ribosomal protein L34e, conserved site|Ribosomal protein L34Ae|Ribosomal protein L34Ae|Ribosomal protein L34Ae
AT1G27300	29.1936752861099	12.3001506991064	1.247	0.0008987	0.0023383	-	-
AT1G27330	51.35273002135	105.246506851484	-1.0353	0.0020856	0.0048092	-	Endoplasmic reticulum, stress-associated Ramp4|Endoplasmic reticulum, stress-associated Ramp4
AT1G27680	1.75865513771747	18.0758736360781	-3.3615	0.00036083	0.0010442	APL2	Glucose-1-phosphate adenylyltransferase|Trimeric LpxA-like|ADP-glucose pyrophosphorylase, conserved site|ADP-glucose pyrophosphorylase, conserved site|ADP-glucose pyrophosphorylase, conserved site|Nucleotidyl transferase|Nucleotide-diphospho-sugar transferases|Nucleotide-diphospho-sugar transferases
AT1G27730	223.261269733232	784.749614602987	-1.8135	5.3807e-52	2.2073e-50	STZ	Zinc finger, C2H2-like|Zinc finger, C2H2|Zinc finger, C2H2
AT1G27760	213.061069934471	70.2712957331555	1.6003	3.8151e-25	7.1138e-24	SAT32	Armadillo-type fold|Interferon-related developmental regulator, N-terminal|Interferon-related developmental regulator, C-terminal|Armadillo-like helical|Armadillo-type fold|Interferon-related developmental regulator, N-terminal|Interferon-related developmental regulator, C-terminal|Armadillo-like helical|Armadillo-type fold|Interferon-related developmental regulator, N-terminal|Interferon-related…
AT1G27770	149.133955678441	720.360999638969	-2.2721	1.2658e-68	7.7339e-67	ACA1	Calcium-transporting P-type ATPase, N-terminal autoinhibitory domain|P-type ATPase, cytoplasmic domain N|P-type ATPase, cytoplasmic domain N|HAD-like domain|HAD-like domain|P-type ATPase, phosphorylation site|P-type ATPase, A domain|Calcium-transporting P-type ATPase, subfamily IIB|Cation-transporting P-type ATPase, C-terminal|Cation-transporting P-type ATPase, N-terminal|Cation-transporting P-ty…
AT1G27910	101.21060317564	22.2472290905576	2.1857	3.3795e-17	4.165e-16	PUB45	Armadillo-type fold|U box domain|U box domain|Armadillo|Armadillo-like helical|Zinc finger, RING/FYVE/PHD-type
AT1G27930	115.016046006722	40.9648497196325	1.4894	2.7346e-13	2.6194e-12	-	Putative polysaccharide biosynthesis protein|Xylan biosynthesis protein IRX15/IRX15L
AT1G27950	461.998704678378	206.535573912821	1.1615	8.7092e-37	2.5607e-35	LTPG1	Bifunctional inhibitor/plant lipid transfer protein/seed storage helical domain|Bifunctional inhibitor/plant lipid transfer protein/seed storage helical domain|Bifunctional inhibitor/plant lipid transfer protein/seed storage helical domain
AT1G27980	29.7212718274252	11.0166567131127	1.4318	0.00028216	0.00083991	DPL1	Pyridoxal phosphate-dependent transferase|Pyridoxal phosphate-dependent decarboxylase|Pyridoxal phosphate-dependent transferase, major region, subdomain 1
AT1G28050	84.679244881096	180.758736360781	-1.094	1.6046e-05	6.272e-05	COL15	CCT domain|CCT domain|Zinc finger, B-box|Zinc finger, B-box
AT1G28110	16.3554927807724	3.10177713281813	2.3986	0.00039066	0.0011207	SCPL45	Peptidase S10, serine carboxypeptidase, active site|Peptidase S10, serine carboxypeptidase, active site|Peptidase S10, serine carboxypeptidase|Peptidase S10, serine carboxypeptidase|Peptidase S10, serine carboxypeptidase|Alpha/Beta hydrolase fold|Alpha/Beta hydrolase fold|Peptidase S10, serine carboxypeptidase, active site|Peptidase S10, serine carboxypeptidase, active site|Peptidase S10, serine …
AT1G28130	12.2226532071364	1.81828314682442	2.7489	0.0011182	0.0028258	GH3.17	GH3 auxin-responsive promoter|GH3 auxin-responsive promoter
AT1G28140	24.269440900501	116.156205732431	-2.2589	2.6005e-12	2.2953e-11	-	Protein of unknown function DUF2301
AT1G28230	4.30870508740779	35.6169581113254	-3.0472	2.0962e-06	9.7246e-06	PUP1	Domain of unknown function DUF250|Drug/metabolite transporter
AT1G28290	211.478280310525	5.88268076913783	5.1679	1.8959e-57	8.7811e-56	AGP31	Pollen Ole e 1 allergen/extensin|Immunoglobulin-like fold|Pollen Ole e 1 allergen/extensin|Immunoglobulin-like fold
AT1G28370	30.0730028549687	359.913105239069	-3.5811	1.2699e-60	6.3975e-59	ERF11	DNA-binding, integrase-type|AP2/ERF domain|AP2/ERF domain|AP2/ERF domain|AP2/ERF domain|AP2/ERF domain
AT1G28390	28.7540115016806	3.42265062931656	3.0706	1.7366e-07	9.3793e-07	-	Protein kinase, ATP binding site|Protein kinase-like domain|Serine/threonine-protein kinase, active site|Protein kinase, catalytic domain|Protein kinase, catalytic domain|Concanavalin A-like lectin/glucanase, subgroup|Protein kinase, ATP binding site|Protein kinase-like domain|Serine/threonine-protein kinase, active site|Protein kinase, catalytic domain|Protein kinase, catalytic domain|Concanaval…
AT1G28480	66.9168279901496	191.775393073893	-1.519	2.1367e-10	1.5978e-09	GRX480	Thioredoxin-like fold|Thioredoxin-like fold|Glutaredoxin-like, plant II|Glutaredoxin|Glutaredoxin
AT1G28520	11.6950566658212	39.3604822371404	-1.7508	0.00099562	0.0025573	VOZ1	-|-
AT1G29025	11.5191911520494	0	4.526	0.00023478	0.00071191	-	EF-Hand 1, calcium-binding site|EF-hand-like domain|EF-hand-like domain|Calcium-binding EF-hand|Calcium-binding EF-hand
AT1G29170	19.5210720286639	3.85048195798113	2.3419	0.00012786	0.00041455	WAVE2	SCAR/WAVE family|SCAR/WAVE family|SCAR/WAVE family
AT1G29270	13.0140480191093	0	4.702	8.4793e-05	0.00028556	-	-
AT1G29300	17.6744841340605	5.02701811180869	1.8139	0.0013871	0.0033717	UNE1	Domain of unknown function DUF641, plant
AT1G29310	35.9644975663222	16.8993374822505	1.0896	0.00066578	0.0017918	-	SecY subunit domain|SecY subunit domain|Translocon Sec61/SecY, plug domain|SecY/SEC61-alpha family|SecY/SEC61-alpha family|SecY/SEC61-alpha family|SecY/SEC61-alpha family|SecY/SEC61-alpha family
AT1G29390	69.0272141554105	168.03075433301	-1.2835	5.9942e-07	3.0127e-06	COR314-TM2	Cold acclimation WCOR413|Cold acclimation WCOR413
AT1G29395	74.0393812979053	509.547112439502	-2.7829	1.2589e-64	7.088e-63	COR414-TM1	Cold acclimation WCOR413
AT1G29470	500.689117708163	143.537410766963	1.8025	1.5784e-64	8.8296e-63	-	Putative S-adenosyl-L-methionine-dependent methyltransferase|S-adenosyl-L-methionine-dependent methyltransferase-like|S-adenosyl-L-methionine-dependent methyltransferase-like|Putative S-adenosyl-L-methionine-dependent methyltransferase|S-adenosyl-L-methionine-dependent methyltransferase-like|S-adenosyl-L-methionine-dependent methyltransferase-like
AT1G29670	607.879148352042	276.913827478143	1.1343	1.3838e-46	5.1165e-45	-	Lipase, GDSL|SGNH hydrolase-type esterase domain
AT1G29690	97.4294946295476	232.098495800529	-1.2523	1.128e-08	7.1087e-08	CAD1	Membrane attack complex component/perforin (MACPF) domain|Membrane attack complex component/perforin (MACPF) domain
AT1G29720	3.25351200477731	29.8412351743537	-3.1972	8.1094e-06	3.3668e-05	RFK1	Malectin|Protein kinase, ATP binding site|Protein kinase-like domain|Serine/threonine-protein kinase, active site|Serine-threonine/tyrosine-protein kinase catalytic domain|Protein kinase, catalytic domain|Concanavalin A-like lectin/glucanase, subgroup
AT1G29910	2109.24303942144	5714.86393046915	-1.438	5.8282e-237	1.7932e-234	CAB3	Chlorophyll a/b binding protein domain|Chlorophyll a/b binding protein domain|Chlorophyll A-B binding protein|Chlorophyll A-B binding protein, plant
AT1G29920	1404.02232919674	3977.12003126584	-1.5022	2.2785e-180	5.305e-178	CAB2	Chlorophyll a/b binding protein domain|Chlorophyll a/b binding protein domain|Chlorophyll A-B binding protein|Chlorophyll A-B binding protein, plant
AT1G29930	7486.3311229926	20665.9644998134	-1.4649	0	0	CAB1	Chlorophyll a/b binding protein domain|Chlorophyll a/b binding protein domain|Chlorophyll A-B binding protein|Chlorophyll A-B binding protein, plant
AT1G29980	85.4706396930689	41.0718075517987	1.0573	2.5529e-07	1.3484e-06	-	Galactose-binding domain-like|Galactose-binding domain-like|Protein of unknown function DUF642|Galactose-binding domain-like|Galactose-binding domain-like|Protein of unknown function DUF642
AT1G30070	24.3573736573869	68.0251812576665	-1.4817	0.00022414	0.00068254	-	Siah interacting protein, N-terminal|HSP20-like chaperone|HSP20-like chaperone|SGS|SGS|CS-like domain|CS-like domain|Siah interacting protein, N-terminal|HSP20-like chaperone|HSP20-like chaperone|SGS|SGS|CS-like domain|CS-like domain
AT1G30330	44.3181094704801	21.4985242653946	1.0437	0.00023081	0.00070086	ARF6	DNA-binding pseudobarrel domain|DNA-binding pseudobarrel domain|Aux/IAA-ARF-dimerisation|Auxin response factor|B3 DNA binding domain|B3 DNA binding domain|B3 DNA binding domain|AUX/IAA protein|DNA-binding pseudobarrel domain|DNA-binding pseudobarrel domain|Aux/IAA-ARF-dimerisation|Auxin response factor|B3 DNA binding domain|B3 DNA binding domain|B3 DNA binding domain|AUX/IAA protein
AT1G30360	1610.04877858034	624.633739850271	1.366	2.8605e-149	5.2431e-147	ERD4	Domain of unknown function DUF221|Domain of unknown function DUF4463
AT1G30380	876.249922367728	2511.58381492536	-1.5192	4.3311e-117	5.5689e-115	PSAK	Photosystem I PsaK, reaction centre, plant|Photosystem I PsaG/PsaK, plant|Photosystem I PsaG/PsaK protein|Photosystem I PsaG/PsaK protein|Photosystem I PsaG/PsaK protein|Photosystem I PsaG/PsaK domain
AT1G30400	185.010520487877	88.9889163622305	1.0559	3.5367e-14	3.5803e-13	ATMRP1	ABC transporter, conserved site|ABC transporter, transmembrane domain, type 1|ABC transporter, transmembrane domain, type 1|AAA+ ATPase domain|ABC transporter-like|ABC transporter-like|ABC transporter, transmembrane domain|P-loop containing nucleoside triphosphate hydrolase|P-loop containing nucleoside triphosphate hydrolase|ABC transporter, conserved site|ABC transporter, transmembrane domain, t…
AT1G30420	4.57250335806541	24.4933435660466	-2.4213	0.00071464	0.0019113	ATMRP12	ABC transporter, conserved site|ABC transporter, transmembrane domain, type 1|ABC transporter, transmembrane domain, type 1|AAA+ ATPase domain|ABC transporter-like|ABC transporter-like|ABC transporter, transmembrane domain|P-loop containing nucleoside triphosphate hydrolase|P-loop containing nucleoside triphosphate hydrolase
AT1G30510	53.7269144572686	11.1236145452788	2.272	3.7893e-10	2.7478e-09	ATRFNR2	Riboflavin synthase-like beta-barrel|Ferredoxin reductase-type FAD-binding domain|Oxidoreductase, FAD-binding domain|Flavoprotein pyridine nucleotide cytochrome reductase|Oxidoreductase FAD/NAD(P)-binding|Ferredoxin--NADP reductase|Riboflavin synthase-like beta-barrel|Ferredoxin reductase-type FAD-binding domain|Flavoprotein pyridine nucleotide cytochrome reductase|Oxidoreductase FAD/NAD(P)-bindi…
AT1G30590	15.8278962394572	51.6606329362468	-1.7066	0.00022968	0.00069792	-	RNA polymerase I specific transcription initiation factor RRN3|RNA polymerase I specific transcription initiation factor RRN3
AT1G30700	29.8971373411969	0	6.1268	2.2547e-09	1.5234e-08	-	FAD-binding, type 2|FAD-binding, type 2|Berberine/berberine-like|FAD linked oxidase, N-terminal|CO dehydrogenase flavoprotein-like, FAD-binding, subdomain 2
AT1G30720	82.9205897433785	14.0114760137646	2.5651	1.7829e-16	2.1185e-15	-	FAD-binding, type 2|FAD-binding, type 2|Berberine/berberine-like|FAD linked oxidase, N-terminal|CO dehydrogenase flavoprotein-like, FAD-binding, subdomain 2|FAD-binding, type 2, subdomain 1
AT1G30730	25.676365010675	4.49222895097798	2.5149	5.5703e-06	2.385e-05	-	FAD-binding, type 2|FAD-binding, type 2|Berberine/berberine-like|FAD linked oxidase, N-terminal|CO dehydrogenase flavoprotein-like, FAD-binding, subdomain 2
AT1G30760	14.5089048861691	0	4.8589	3.1097e-05	0.00011503	-	FAD-binding, type 2|FAD-binding, type 2|Berberine/berberine-like|FAD linked oxidase, N-terminal|CO dehydrogenase flavoprotein-like, FAD-binding, subdomain 2|FAD-binding, type 2, subdomain 1
AT1G30820	93.032856785254	23.8515965730498	1.9637	1.9641e-14	2.0143e-13	-	Glutamine amidotransferase type 1|Glutamine amidotransferase type 1|CTP synthase, N-terminal|CTP synthase|CTP synthase|CTP synthase|P-loop containing nucleoside triphosphate hydrolase|P-loop containing nucleoside triphosphate hydrolase|Class I glutamine amidotransferase-like|Class I glutamine amidotransferase-like
AT1G30900	16.4434255376583	2.24611447548899	2.872	0.00011842	0.00038715	VSR6	Complement Clr-like EGF domain|EGF-like calcium-binding, conserved site|Protease-associated domain, PA
AT1G31330	959.346377624878	4013.48569420233	-2.0647	0	0	PSAF	Photosystem I PsaF, reaction centre subunit III|Photosystem I PsaF, reaction centre subunit III|Photosystem I PsaF, reaction centre subunit III
AT1G31540	66.4771642057202	169.207290486837	-1.3479	1.298e-07	7.1266e-07	-	Leucine-rich repeat 3|AAA+ ATPase domain|NB-ARC|Toll/interleukin-1 receptor homology (TIR) domain|Toll/interleukin-1 receptor homology (TIR) domain|Toll/interleukin-1 receptor homology (TIR) domain|Toll/interleukin-1 receptor homology (TIR) domain|Toll/interleukin-1 receptor homology (TIR) domain|P-loop containing nucleoside triphosphate hydrolase|P-loop containing nucleoside triphosphate hydrola…
AT1G31550	8.35361190415797	77.4374704882871	-3.2126	5.7101e-13	5.341e-12	-	Lipase, GDSL|SGNH hydrolase-type esterase domain|Lipase, GDSL|SGNH hydrolase-type esterase domain
AT1G31580	431.046374254551	1384.56913739071	-1.6835	3.5617e-79	2.7893e-77	ECS1	-
AT1G31710	91.0983361337647	2.03219881115671	5.4863	8.6885e-26	1.6745e-24	-	Copper amine oxidase, N-terminal|Copper amine oxidase, N3-terminal|Copper amine oxidase, N2-terminal|Copper amine oxidase, C-terminal|Copper amine oxidase, C-terminal|Copper amine oxidase, C-terminal|Copper amine oxidase|Copper amine oxidase|Copper amine oxidase, N2/N3-terminal
AT1G31812	121.87480104382	435.746208244864	-1.8381	2.6291e-30	6.1547e-29	ACBP6	Acyl-CoA-binding protein, ACBP|Acyl-CoA-binding protein, ACBP|Acyl-CoA-binding protein, ACBP|Acyl-CoA-binding protein, ACBP|FERM/acyl-CoA-binding protein, 3-helical bundle
AT1G32070	46.2526301219694	96.903795942525	-1.067	0.0021785	0.0049819	ATNSI	Acyl-CoA N-acyltransferase|Acyl-CoA N-acyltransferase|GNAT domain|GNAT domain|Acyl-CoA N-acyltransferase|Acyl-CoA N-acyltransferase|GNAT domain|GNAT domain|Acyl-CoA N-acyltransferase|Acyl-CoA N-acyltransferase|GNAT domain|GNAT domain
AT1G32160	18.9055427304628	56.5806932158893	-1.5815	0.00033294	0.00097293	-	Protein of unknown function DUF760
AT1G32170	69.2030796691823	2.88786146848584	4.5828	1.6787e-19	2.3708e-18	XTR4	Xyloglucan endotransglucosylase/hydrolase|Xyloglucan endo-transglycosylase, C-terminal|Concanavalin A-like lectin/glucanases superfamily|Glycoside hydrolase, family 16|Concanavalin A-like lectin/glucanase, subgroup
AT1G32200	24.6211719280445	64.0677414675193	-1.3797	0.00087139	0.0022748	ATS1	Glycerol-3-phosphate O-acyltransferase, chloroplast|Phospholipid/glycerol acyltransferase|Phospholipid/glycerol acyltransferase|Glycerol-3-phosphate O-acyltransferase, alpha helical bundle, N-terminal|Glycerol-3-phosphate O-acyltransferase, alpha helical bundle, N-terminal|Glycerol-3-phosphate O-acyltransferase, chloroplast|Phospholipid/glycerol acyltransferase|Phospholipid/glycerol acyltransfera…
AT1G32540	0	17.7550001395796	-5.1502	3.9462e-05	0.00014314	LOL1	Zinc finger, LSD1-type|Zinc finger, LSD1-type|Zinc finger, LSD1-type|Zinc finger, LSD1-type|Zinc finger, LSD1-type|Zinc finger, LSD1-type
AT1G32640	161.09281061492	996.098290963284	-2.6284	1.1508e-115	1.4579e-113	ATMYC2	Transcription factor MYC/MYB N-terminal|Myc-type, basic helix-loop-helix (bHLH) domain|Myc-type, basic helix-loop-helix (bHLH) domain|Myc-type, basic helix-loop-helix (bHLH) domain|Myc-type, basic helix-loop-helix (bHLH) domain|Myc-type, basic helix-loop-helix (bHLH) domain
AT1G32910	49.2423438560891	21.819397761893	1.1743	3.1467e-05	0.00011629	-	Transferase|Chloramphenicol acetyltransferase-like domain
AT1G32920	223.964731788319	958.983923201632	-2.0982	2.5556e-80	2.0385e-78	-	-
AT1G32928	31.7437252358003	83.9618982504218	-1.4033	0.00010499	0.00034602	-	-
AT1G32970	13.0140480191093	0	4.702	8.4793e-05	0.00028556	-	Peptidase S8, subtilisin, Ser-active site|Peptidase S8, subtilisin-related|Peptidase S8, subtilisin-related|Peptidase S8/S53 domain|Peptidase S8/S53 domain|Peptidase S8/S53 domain
AT1G33080	1.14312583951635	18.9315362934072	-4.0497	7.1933e-05	0.00024669	-	Multi antimicrobial extrusion protein|Multi antimicrobial extrusion protein|Multi antimicrobial extrusion protein|Multi antimicrobial extrusion protein
AT1G33720	0	10.6957832166142	-4.419	0.0021056	0.0048397	CYP76C6	Cytochrome P450, conserved site|Cytochrome P450, E-class, group I|Cytochrome P450|Cytochrome P450|Cytochrome P450|Cytochrome P450
AT1G33760	3.60524303232081	64.1746992996854	-4.1538	1.6079e-13	1.5546e-12	ERF022	DNA-binding, integrase-type|AP2/ERF domain|AP2/ERF domain|AP2/ERF domain|AP2/ERF domain|AP2/ERF domain
AT1G33790	20.840063381952	4.38527111881184	2.2486	0.00010421	0.00034384	-	Mannose-binding lectin|Mannose-binding lectin|Mannose-binding lectin|Mannose-binding lectin|Mannose-binding lectin|Mannose-binding lectin|Mannose-binding lectin|Mannose-binding lectin
AT1G33800	11.3433256382777	1.49740965032599	2.9213	0.0012857	0.0031726	GXM3	Putative polysaccharide biosynthesis protein|Xylan biosynthesis protein IRX15/IRX15L
AT1G33970	23.6539116022999	95.0855127957006	-2.0071	8.3312e-09	5.3203e-08	-	AIG1|P-loop containing nucleoside triphosphate hydrolase|P-loop containing nucleoside triphosphate hydrolase|AIG1|P-loop containing nucleoside triphosphate hydrolase|P-loop containing nucleoside triphosphate hydrolase|AIG1|P-loop containing nucleoside triphosphate hydrolase|P-loop containing nucleoside triphosphate hydrolase|AIG1|P-loop containing nucleoside triphosphate hydrolase|P-loop containi…
AT1G34060	1.67072238083159	15.1880121675922	-3.1844	0.0014913	0.0035957	TAR4	Pyridoxal phosphate-dependent transferase|Allinase, C-terminal|EGF-like, alliinase|EGF-like, alliinase|Pyridoxal phosphate-dependent transferase, major region, subdomain 1|Pyridoxal phosphate-dependent transferase, major region, subdomain 2
AT1G34320	72.4565916739596	35.4030424469931	1.0332	2.8558e-06	1.2894e-05	-	Protein of unknown function DUF3475|Protein of unknown function DUF668
AT1G34340	17.8503496478323	59.4685546843752	-1.7362	5.937e-05	0.00020738	-	Alpha/Beta hydrolase fold|Alpha/Beta hydrolase fold
AT1G34370	61.3770643063396	25.0281327268773	1.2941	8.6297e-07	4.236e-06	STOP1	Zinc finger, C2H2-like|Zinc finger, C2H2|Zinc finger, C2H2|Zinc finger, C2H2|Zinc finger C2H2-type/integrase DNA-binding domain|Zinc finger, C2H2-like|Zinc finger, C2H2|Zinc finger, C2H2|Zinc finger, C2H2|Zinc finger C2H2-type/integrase DNA-binding domain|Zinc finger, C2H2-like|Zinc finger, C2H2|Zinc finger, C2H2|Zinc finger, C2H2|Zinc finger C2H2-type/integrase DNA-binding domain
AT1G34550	91.9776637026235	35.9378316078238	1.3558	6.0429e-10	4.3059e-09	EMB2756	Protein of unknown function DUF616
AT1G34670	13.5416445604245	0	4.7593	5.9412e-05	0.00020738	AtMYB93	Myb domain|Homeodomain-like|Homeodomain-like|SANT/Myb domain|SANT/Myb domain
AT1G35210	9.84846877121781	64.4955727961839	-2.7112	2.8958e-09	1.9308e-08	-	-
AT1G35420	32.3592545340014	75.8331030057949	-1.2286	0.0013964	0.0033895	-	Dienelactone hydrolase|Alpha/Beta hydrolase fold|Alpha/Beta hydrolase fold|Dienelactone hydrolase|Alpha/Beta hydrolase fold|Alpha/Beta hydrolase fold
AT1G35710	3.69317578920668	166.747260347016	-5.4967	5.0967e-37	1.5088e-35	-	Protein kinase, ATP binding site|Leucine-rich repeat-containing N-terminal, type 2|Protein kinase-like domain|Tyrosine-protein kinase, active site|Leucine-rich repeat, typical subtype|Leucine-rich repeat|Leucine-rich repeat|Leucine-rich repeat|Leucine-rich repeat|Protein kinase, catalytic domain|Protein kinase, catalytic domain|Concanavalin A-like lectin/glucanase, subgroup
AT1G37130	604.361838076607	238.302050066165	1.3426	4.4022e-56	1.9548e-54	NIA2	Oxidoreductase, molybdopterin binding site|Cytochrome b5, heme-binding site|Riboflavin synthase-like beta-barrel|Ferredoxin reductase-type FAD-binding domain|Immunoglobulin E-set|Nitrate reductase NADH dependent|Eukaryotic molybdopterin oxidoreductase|Oxidoreductase, FAD-binding domain|Moybdenum cofactor oxidoreductase, dimerisation|Moybdenum cofactor oxidoreductase, dimerisation|NADH:cytochrome …
AT1G42980	3.86904130297843	22.4611447548899	-2.5374	0.00080778	0.0021287	FH12	Actin-binding FH2|Actin-binding FH2
AT1G42990	141.395873072484	349.645153351119	-1.3062	2.1606e-13	2.0773e-12	ATBZIP60	Basic-leucine zipper domain|Basic-leucine zipper domain|Basic-leucine zipper domain|Basic-leucine zipper domain
AT1G43160	174.106858634029	14.9740965032599	3.5394	1.5218e-41	5.1154e-40	RAP2.6	DNA-binding, integrase-type|AP2/ERF domain|AP2/ERF domain|AP2/ERF domain|AP2/ERF domain|AP2/ERF domain
AT1G43620	10.7277963400765	41.3926810482971	-1.948	0.00020961	0.0006426	UGT80B1	Glycosyl transferase, family 28|UDP-glucuronosyl/UDP-glucosyltransferase|UDP-glucuronosyl/UDP-glucosyltransferase|Glycosyl transferase, family 28|UDP-glucuronosyl/UDP-glucosyltransferase|UDP-glucuronosyl/UDP-glucosyltransferase|Glycosyl transferase, family 28|UDP-glucuronosyl/UDP-glucosyltransferase|UDP-glucuronosyl/UDP-glucosyltransferase
AT1G43710	94.7915119229714	44.1735846846168	1.1016	2.6797e-08	1.5987e-07	emb1075	Pyridoxal-phosphate binding site|Pyridoxal phosphate-dependent transferase|Pyridoxal phosphate-dependent decarboxylase|Pyridoxal phosphate-dependent transferase, major region, subdomain 1
AT1G43800	8.35361190415797	0	4.0624	0.0021501	0.0049262	S-ACP-DES6	Ferritin/ribonucleotide reductase-like|Stearoyl-ACP desaturase, conserved site|Fatty acid desaturase, type 2|Fatty acid desaturase, type 2|Ribonucleotide reductase-related
AT1G43910	35.5248337818928	1.92524097899056	4.2057	1.823e-10	1.3716e-09	-	AAA-type ATPase, N-terminal domain|ATPase, AAA-type, core|AAA+ ATPase domain|P-loop containing nucleoside triphosphate hydrolase|P-loop containing nucleoside triphosphate hydrolase
AT1G44350	677.961555590083	313.065574750299	1.1147	9.852e-51	3.9293e-49	ILL6	Amidohydrolase|Amidohydrolase|Peptidase M20, dimerisation domain|Peptidase M20, dimerisation domain|Peptidase M20
AT1G44446	19.0814082442345	60.7520486703689	-1.6708	8.9629e-05	0.00030021	CH1	Rieske [2Fe-2S] iron-sulphur domain|Rieske [2Fe-2S] iron-sulphur domain|Rieske [2Fe-2S] iron-sulphur domain|Rieske [2Fe-2S] iron-sulphur domain|Aromatic-ring-hydroxylating dioxygenase, 2Fe-2S-binding site|Pheophorbide a oxygenase|Rieske [2Fe-2S] iron-sulphur domain|Rieske [2Fe-2S] iron-sulphur domain|Rieske [2Fe-2S] iron-sulphur domain|Rieske [2Fe-2S] iron-sulphur domain|Aromatic-ring-hydroxylati…
AT1G44800	38.5145475160125	4.70614461531026	3.0328	1.7513e-09	1.1955e-08	-	Drug/metabolite transporter
AT1G45130	45.7250335806541	11.9792772026079	1.9324	1.0374e-07	5.7584e-07	BGAL5	Beta-galactosidase jelly roll domain|Glycoside hydrolase, family 35, conserved site|Glycoside hydrolase, superfamily|Galactose-binding domain-like|Galactose-binding domain-like|Glycoside hydrolase, family 35|Glycoside hydrolase, family 35|Glycoside hydrolase, family 35|Glycoside hydrolase, catalytic domain
AT1G45145	90.6586723493354	223.007080066407	-1.2986	5.7537e-09	3.7551e-08	ATTRX5	Thioredoxin, conserved site|Thioredoxin domain|Thioredoxin-like fold|Thioredoxin-like fold|Thioredoxin-like fold|Thioredoxin|Thioredoxin
AT1G45191	32.9747838322025	9.41228923062053	1.8087	1.2976e-05	5.1656e-05	BGLU1	Glycoside hydrolase, family 1, active site|Glycoside hydrolase, superfamily|Glycoside hydrolase, family 1|Glycoside hydrolase, family 1|Glycoside hydrolase, family 1|Glycoside hydrolase, catalytic domain|Glycoside hydrolase, family 1, active site|Glycoside hydrolase, superfamily|Glycoside hydrolase, family 1|Glycoside hydrolase, family 1|Glycoside hydrolase, family 1|Glycoside hydrolase, catalyti…
AT1G47380	117.654028713298	44.2805425167829	1.4098	8.0369e-13	7.4207e-12	-	Protein phosphatase 2C (PP2C)-like|Protein phosphatase 2C (PP2C)-like|Protein phosphatase 2C (PP2C)-like|Protein phosphatase 2C (PP2C)-like|Protein phosphatase 2C (PP2C)-like|Protein phosphatase 2C
AT1G47395	20.6641978681802	3.10177713281813	2.736	2.3476e-05	8.8662e-05	-	-
AT1G47480	8.44154466104384	0	5.3024	0.0013992	0.0033955	CXE2	Alpha/beta hydrolase fold-3|Lipase, GDXG, active site|Alpha/Beta hydrolase fold|Alpha/Beta hydrolase fold
AT1G47900	26.2918943088761	11.1236145452788	1.241	0.0016767	0.0039913	FPP6	Protein of unknown function DUF869, plant|Protein of unknown function DUF869, plant
AT1G48430	41.2404629794746	89.6306633552273	-1.1199	0.0017879	0.0042151	-	Dihydroxyacetone kinase|Dak phosphatase|Dak phosphatase|Dak phosphatase|Dak kinase|Dak kinase
AT1G48480	35.0851699974635	14.9740965032599	1.2284	0.00030841	0.00090865	RKL1	Protein kinase, ATP binding site|Leucine-rich repeat-containing N-terminal, type 2|Protein kinase-like domain|Leucine-rich repeat|Leucine-rich repeat|Protein kinase, catalytic domain|Protein kinase, catalytic domain|Concanavalin A-like lectin/glucanase, subgroup
AT1G48630	63.2236522009429	21.819397761893	1.5349	3.5676e-08	2.095e-07	RACK1B_AT	G-protein beta WD-40 repeat|WD40 repeat, conserved site|WD40-repeat-containing domain|WD40-repeat-containing domain|WD40 repeat|WD40 repeat|WD40 repeat|WD40/YVTN repeat-like-containing domain
AT1G49520	22.6866512765553	5.02701811180869	2.1741	6.841e-05	0.00023564	-	SWIB domain|DEK, C-terminal|Homeodomain-like|SWIB/MDM2 domain|SWIB/MDM2 domain|SWIB/MDM2 domain
AT1G49530	18.4658789460334	5.88268076913783	1.6503	0.0019187	0.0044739	GGPS6	Terpenoid synthase|Terpenoid synthase|Polyprenyl synthetase|Polyprenyl synthetase|Polyprenyl synthetase|Polyprenyl synthetase-related
AT1G49600	55.1338385674426	25.7768375520403	1.0969	2.3327e-05	8.8215e-05	ATRBP47A	RNA recognition motif domain|RNA recognition motif domain|RNA recognition motif domain|Nucleotide-binding, alpha-beta plait
AT1G49740	28.8419442585664	11.1236145452788	1.3745	0.00047658	0.0013313	-	PLC-like phosphodiesterase, TIM beta/alpha-barrel domain|PLC-like phosphodiesterase, TIM beta/alpha-barrel domain|Phospholipase C, phosphatidylinositol-specific , X domain
AT1G49750	53.1113851590675	158.832380766721	-1.5804	1.8768e-09	1.2771e-08	-	Leucine-rich repeat
AT1G49760	80.2826070368023	37.7561147546483	1.0884	3.7452e-07	1.9205e-06	PAB8	Polyadenylate binding protein, human types 1, 2, 3, 4|Polyadenylate-binding protein/Hyperplastic disc protein|Polyadenylate-binding protein/Hyperplastic disc protein|Polyadenylate-binding protein/Hyperplastic disc protein|Polyadenylate-binding protein/Hyperplastic disc protein|Polyadenylate-binding protein/Hyperplastic disc protein|RNA recognition motif domain|RNA recognition motif domain|RNA rec…
AT1G49860	13.5416445604245	0	4.7593	5.9412e-05	0.00020738	ATGSTF14	Thioredoxin-like fold|Thioredoxin-like fold|Glutathione S-transferase, C-terminal-like|Glutathione S-transferase, C-terminal-like|Glutathione S-transferase, C-terminal-like|Glutathione S-transferase, C-terminal|Glutathione S-transferase, N-terminal|Glutathione S-transferase, N-terminal
AT1G49950	66.5650969626061	138.510392655154	-1.0572	0.00029129	0.00086383	TRB1	Myb domain|Homeodomain-like|Homeodomain-like|Histone H1/H5|Histone H1/H5|Histone H1/H5|SANT/Myb domain|SANT/Myb domain|Winged helix-turn-helix DNA-binding domain|Myb domain|Homeodomain-like|Homeodomain-like|Histone H1/H5|Histone H1/H5|Histone H1/H5|SANT/Myb domain|SANT/Myb domain|Winged helix-turn-helix DNA-binding domain|Myb domain|Homeodomain-like|Homeodomain-like|Histone H1/H5|Histone H1/H5|Hi…
AT1G49970	116.77470114444	246.644760975124	-1.0787	7.245e-07	3.5953e-06	CLPR1	ClpP/TepA|ClpP/TepA|ClpP|ClpP/crotonase-like domain|ClpP/crotonase-like domain
AT1G50040	16.7072238083159	1.49740965032599	3.4799	3.1768e-05	0.0001172	-	Protein of unknown function DUF1005
AT1G50460	140.076881719196	60.0033438452059	1.2231	6.4109e-13	5.9513e-12	HKL1	Hexokinase, C-terminal|Hexokinase, N-terminal|Hexokinase|Hexokinase
AT1G50750	15.1244341843702	55.1902413977295	-1.8675	3.6571e-05	0.0001335	-	Aminotransferase-like, plant mobile domain|Protein of unknown function DUF716, TMEM45
AT1G51110	59.4425436548504	160.222832584881	-1.4305	4.6207e-08	2.6824e-07	PAP12	Plastid lipid-associated protein/fibrillin conserved domain
AT1G51270	5.80356195446764	49.3075606285916	-3.0868	1.8709e-08	1.1488e-07	PVA14	PapD-like|PapD-like|Major sperm protein|Major sperm protein|Toll/interleukin-1 receptor homology (TIR) domain|Toll/interleukin-1 receptor homology (TIR) domain|Toll/interleukin-1 receptor homology (TIR) domain|Toll/interleukin-1 receptor homology (TIR) domain|Toll/interleukin-1 receptor homology (TIR) domain|PapD-like|PapD-like|Major sperm protein|Major sperm protein|Toll/interleukin-1 receptor h…
AT1G51340	3.69317578920668	21.7124399297269	-2.5556	0.00093227	0.0024147	MATE	Multi antimicrobial extrusion protein|Multi antimicrobial extrusion protein|Multi antimicrobial extrusion protein|Multi antimicrobial extrusion protein
AT1G51560	6.06736022512526	25.6698797198742	-2.0809	0.0020446	0.004726	-	FMN-binding split barrel|FMN-binding split barrel
AT1G51610	12.5743842346799	44.7083738454475	-1.8301	0.00026223	0.00078754	MTPC4	Cation efflux protein|Cation efflux protein|Cation efflux protein transmembrane domain
AT1G51660	30.4247338825122	78.5070488099485	-1.3676	0.00026094	0.00078434	ATMKK4	Protein kinase, ATP binding site|Protein kinase-like domain|Serine/threonine-protein kinase, active site|Serine/threonine- / dual specificity protein kinase, catalytic domain|Protein kinase, catalytic domain|Protein kinase, catalytic domain
AT1G51680	198.552165048302	51.4467172719145	1.9484	8.514e-29	1.8758e-27	4CL1	Domain of unknown function DUF4009|AMP-binding, conserved site|AMP-dependent synthetase/ligase|AMP-binding, conserved site|AMP-dependent synthetase/ligase|Domain of unknown function DUF4009|AMP-binding, conserved site|AMP-dependent synthetase/ligase
AT1G51700	13.1019807759951	80.8601211176036	-2.6256	7.6421e-11	5.9579e-10	ADOF1	Zinc finger, Dof-type|Zinc finger, Dof-type|Zinc finger, Dof-type|Zinc finger, Dof-type
AT1G51790	28.6660787447947	12.3001506991064	1.2207	0.0011568	0.0029029	-	Leucine rich repeat 4|Malectin-like carbohydrate-binding domain|Protein kinase-like domain|Leucine-rich repeat|Serine-threonine/tyrosine-protein kinase catalytic domain|Protein kinase, catalytic domain|Concanavalin A-like lectin/glucanase, subgroup
AT1G51800	56.3648971638448	25.1350905590435	1.1651	9.2996e-06	3.824e-05	-	Leucine rich repeat 4|Malectin-like carbohydrate-binding domain|Protein kinase, ATP binding site|Protein kinase-like domain|Serine/threonine-protein kinase, active site|Protein kinase, catalytic domain|Protein kinase, catalytic domain|Concanavalin A-like lectin/glucanase, subgroup
AT1G51820	66.2133659350626	19.0384941255733	1.7982	7.2978e-10	5.1659e-09	-	Malectin-like carbohydrate-binding domain|Protein kinase, ATP binding site|Protein kinase-like domain|Serine/threonine-protein kinase, active site|Leucine-rich repeat|Protein kinase, catalytic domain|Protein kinase, catalytic domain|Concanavalin A-like lectin/glucanase, subgroup
AT1G51850	12.486451477794	0	4.5452	0.00012705	0.0004121	-	Malectin-like carbohydrate-binding domain|Protein kinase, ATP binding site|Protein kinase-like domain|Serine/threonine-protein kinase, active site|Leucine-rich repeat|Leucine-rich repeat|Protein kinase, catalytic domain|Protein kinase, catalytic domain|Concanavalin A-like lectin/glucanase, subgroup
AT1G51890	10.2881325556472	1.06957832166142	3.2659	0.001391	0.0033774	-	Malectin-like carbohydrate-binding domain|Protein kinase, ATP binding site|Protein kinase-like domain|Serine/threonine-protein kinase, active site|Protein kinase, catalytic domain|Protein kinase, catalytic domain|Concanavalin A-like lectin/glucanase, subgroup|Malectin-like carbohydrate-binding domain|Protein kinase, ATP binding site|Protein kinase-like domain|Serine/threonine-protein kinase, acti…
AT1G51940	2.72591546346207	42.6761750342908	-3.9686	3.3439e-09	2.2159e-08	LYK3	Peptidoglycan-binding lysin domain|Peptidoglycan-binding lysin domain|Peptidoglycan-binding lysin domain|Protein kinase, ATP binding site|Protein kinase-like domain|Serine/threonine-protein kinase, active site|Serine-threonine/tyrosine-protein kinase catalytic domain|Protein kinase, catalytic domain|Concanavalin A-like lectin/glucanase, subgroup
AT1G51950	22.2469874921259	59.2546390200429	-1.4133	0.0010288	0.0026236	IAA18	Aux/IAA-ARF-dimerisation|AUX/IAA protein
AT1G52000	83.7119845553514	264.50671894687	-1.6598	4.5253e-16	5.1772e-15	-	Mannose-binding lectin|Mannose-binding lectin|Mannose-binding lectin|Mannose-binding lectin
AT1G52040	62.1684591183124	184.823133983094	-1.5719	1.1383e-10	8.7631e-10	MBP1	Mannose-binding lectin|Mannose-binding lectin|Mannose-binding lectin|Mannose-binding lectin
AT1G52100	11.07952736762	0	4.4698	0.00031776	0.00093205	-	Mannose-binding lectin|Mannose-binding lectin|Mannose-binding lectin|Mannose-binding lectin|Mannose-binding lectin|Mannose-binding lectin|Mannose-binding lectin|Mannose-binding lectin
AT1G52150	28.0505494465936	12.1931928669402	1.202	0.0014469	0.0034984	ATHB-15	MEKHLA|Homeodomain-like|Homeodomain-like|START domain|START domain|START domain|Homeodomain|Homeodomain|Homeodomain|START-like domain|MEKHLA|Homeodomain-like|Homeodomain-like|START domain|START domain|START domain|Homeodomain|Homeodomain|Homeodomain|START-like domain|MEKHLA|Homeodomain-like|Homeodomain-like|START domain|START domain|START domain|Homeodomain|Homeodomain|Homeodomain|START-like doma…
AT1G52190	3.78110854609255	40.7509340553002	-3.43	6.2521e-08	3.5669e-07	-	Major facilitator superfamily domain, general substrate transporter|Proton-dependent oligopeptide transporter family|Proton-dependent oligopeptide transporter family
AT1G52220	103.057191070244	369.86018363052	-1.8435	4.2262e-26	8.2745e-25	-	Domain of unknown function DUF4308|Domain of unknown function DUF4308|Domain of unknown function DUF4308
AT1G52230	383.035088994864	1221.56540116951	-1.6732	2.7334e-69	1.682e-67	PSAH2	Photosystem I PsaH, reaction centre subunit VI|Single alpha-helix domain
AT1G52300	216.754245723678	107.278705662641	1.0147	1.147e-15	1.2684e-14	-	Ribosomal protein L37e, conserved site|Ribosomal protein, zinc-binding domain|Ribosomal protein L37e|Ribosomal protein L37e|Ribosomal protein L37e|Ribosomal protein L37ae/L37e
AT1G52400	582.906245396454	1176.1083224989	-1.0127	1.3312e-23	2.3168e-22	BGL1	Glycoside hydrolase, family 1, active site|Glycoside hydrolase, superfamily|Glycoside hydrolase, family 1|Glycoside hydrolase, family 1|Glycoside hydrolase, family 1|Glycoside hydrolase, catalytic domain|Glycoside hydrolase, family 1, active site|Glycoside hydrolase, superfamily|Glycoside hydrolase, family 1|Glycoside hydrolase, family 1|Glycoside hydrolase, family 1|Glycoside hydrolase, catalyti…
AT1G52410	89.9552102942484	221.402712583915	-1.2994	6.3699e-09	4.1291e-08	TSA1	-|-
AT1G52720	99.4519480379227	279.587773282296	-1.4912	5.087e-14	5.0957e-13	-	-
AT1G52760	43.4387819016214	16.4715061535859	1.399	1.4808e-05	5.8305e-05	LysoPL2	Alpha/Beta hydrolase fold|Alpha/Beta hydrolase fold
AT1G52870	131.371538787495	274.988586499152	-1.0657	2.5302e-07	1.3372e-06	-	Mpv17/PMP22|Mpv17/PMP22|Mpv17/PMP22
AT1G52890	1.40692411017397	117.653615382757	-6.3859	8.1652e-27	1.6473e-25	ANAC019	No apical meristem (NAM) protein|No apical meristem (NAM) protein|No apical meristem (NAM) protein
AT1G52910	16.3554927807724	3.63656629364884	2.1691	0.00073293	0.0019542	-	Protein of unknown function DUF1218
AT1G53160	0	19.6802411185702	-5.2987	1.3797e-05	5.4626e-05	SPL4	Squamosa promoter-binding protein|Transcription factor, SBP-box|Transcription factor, SBP-box|Transcription factor, SBP-box|Transcription factor, SBP-box|Squamosa promoter-binding protein|Transcription factor, SBP-box|Transcription factor, SBP-box|Transcription factor, SBP-box|Transcription factor, SBP-box
AT1G53170	9.32087222990257	55.7250305585602	-2.5798	9.4143e-08	5.2561e-07	ATERF-8	DNA-binding, integrase-type|AP2/ERF domain|AP2/ERF domain|AP2/ERF domain|AP2/ERF domain|AP2/ERF domain
AT1G53180	24.1815081436152	0	7.8207	4.0902e-07	2.0862e-06	-	-
AT1G53190	31.6557924789144	14.1184338459308	1.1649	0.0008948	0.0023288	-	Zinc finger, RING-type|Zinc finger, RING-type|Zinc finger, RING-type|Zinc finger, RING/FYVE/PHD-type|Zinc finger, RING-type|Zinc finger, RING-type|Zinc finger, RING-type|Zinc finger, RING/FYVE/PHD-type
AT1G53510	61.0253332787961	29.9481930065199	1.0269	1.8668e-05	7.2148e-05	ATMPK18	Protein kinase, ATP binding site|Protein kinase-like domain|Mitogen-activated protein (MAP) kinase, conserved site|Serine/threonine- / dual specificity protein kinase, catalytic domain|Protein kinase, catalytic domain|Protein kinase, catalytic domain
AT1G53633	13.6295773173104	0	3.9936	9.4524e-05	0.00031557	-	-
AT1G53730	65.4219711230897	28.0229520275293	1.2232	8.8918e-07	4.3498e-06	SRF6	Protein kinase, ATP binding site|Leucine-rich repeat-containing N-terminal, type 2|Protein kinase-like domain|Leucine-rich repeat|Protein kinase, catalytic domain|Protein kinase, catalytic domain|Concanavalin A-like lectin/glucanase, subgroup|Protein kinase, ATP binding site|Leucine-rich repeat-containing N-terminal, type 2|Protein kinase-like domain|Leucine-rich repeat|Protein kinase, catalytic …
AT1G53760	21.8952564645825	6.95225909079925	1.6551	0.00071494	0.0019115	-	Protein of unknown function DUF2343|Protein of unknown function DUF2343
AT1G53780	33.2385821028601	108.669157480801	-1.709	8.7939e-08	4.9353e-07	RPT1B	26S proteasome subunit P45|ATPase, AAA-type, conserved site|ATPase, AAA-type, core|AAA+ ATPase domain|Cyclophilin-like peptidyl-prolyl cis-trans isomerase domain|Cyclophilin-like peptidyl-prolyl cis-trans isomerase domain|P-loop containing nucleoside triphosphate hydrolase|P-loop containing nucleoside triphosphate hydrolase|Cyclophilin-like domain|Cyclophilin-like domain|26S proteasome subunit P4…
AT1G53840	582.202783341367	239.799459716491	1.2797	3.0622e-51	1.2385e-49	ATPME1	Pectinesterase, active site|Pectinesterase, active site|Pectin lyase fold/virulence factor|Pectinesterase inhibitor|Pectinesterase inhibitor|Pectinesterase inhibitor|Pectinesterase inhibitor|Pectinesterase inhibitor|Pectinesterase, catalytic|Pectin lyase fold
AT1G53940	17.322753106517	0	5.1146	4.8857e-06	2.114e-05	GLIP2	Lipase, GDSL, active site|Lipase, GDSL|SGNH hydrolase-type esterase domain
AT1G54000	139.109621393452	0	8.023	2.7493e-33	7.07e-32	-	Lipase, GDSL|SGNH hydrolase-type esterase domain
AT1G54010	165.225650188556	21.07069293673	2.9711	3.8553e-35	1.0611e-33	-	Lipase, GDSL|SGNH hydrolase-type esterase domain
AT1G54050	36.6679596214092	463.448286775895	-3.6598	4.4823e-79	3.4787e-77	HSP17.4B	HSP20-like chaperone|HSP20-like chaperone|Alpha crystallin/Hsp20 domain|Alpha crystallin/Hsp20 domain
AT1G54140	19.433139271778	6.41746992996854	1.5984	0.0017703	0.0041839	TAFII21	Histone-fold|Histone-fold|Transcription factor TAFII-31|Transcription factor TAFII-31
AT1G54200	15.3882324550278	0	4.1686	2.8089e-05	0.00010457	-	-
AT1G54410	196.265913369269	2347.29658471816	-3.5801	0	0	-	-
AT1G54575	9.93640152810368	34.0125906288333	-1.7753	0.0019449	0.0045308	-	-
AT1G54660	9.2329394730167	0	6.4317	0.00096454	0.0024863	-//-
AT1G54740	24.4453064142728	6.63138559430083	1.8822	0.00012519	0.00040744	-	Protein of unknown function DUF3049
AT1G54780	167.863632895132	389.00563558826	-1.2125	9.9362e-13	9.1061e-12	TLP18.3	TPM domain
AT1G55020	39.4818078417571	11.0166567131127	1.8415	1.4507e-06	6.893e-06	LOX1	Lipoxygenase, conserved site|Lipoxygenase, iron binding site|Lipoxygenase, C-terminal|Lipoxygenase, C-terminal|Lipoxygenase, C-terminal|Lipoxygenase, C-terminal|Lipase/lipooxygenase, PLAT/LH2|Lipoxygenase, plant|Lipoxygenase, LH2|Lipoxygenase, LH2|Lipoxygenase, LH2|Lipoxygenase, LH2|Lipoxygenase, domain 3|Lipoxygenase
AT1G55110	8.00188087661447	45.3501208384444	-2.5027	2.4219e-06	1.1092e-05	AtIDD7	Zinc finger, C2H2-like|Zinc finger, C2H2|Zinc finger, C2H2|Zinc finger, C2H2|Zinc finger C2H2-type/integrase DNA-binding domain
AT1G55210	59.7942746823938	24.1724700695482	1.3066	1.0393e-06	5.0439e-06	F7A10.7	Plant disease resistance response protein|Plant disease resistance response protein
AT1G55265	0	11.8723193704418	-4.7551	0.00094631	0.0024444	-	Protein of unknown function DUF538|Protein of unknown function DUF538|Protein of unknown function DUF538
AT1G55330	170.67748111548	82.5714464322619	1.0476	4.3774e-13	4.1349e-12	AGP21	-
AT1G55360	63.2236522009429	30.3760243351844	1.0575	9.2855e-06	3.8201e-05	-	Domain of unknown function DUF4409|Domain of unknown function DUF239
AT1G55450	241.551283165494	609.124854186181	-1.3344	3.7094e-23	6.2905e-22	-	Methyltransferase type 11|S-adenosyl-L-methionine-dependent methyltransferase-like|S-adenosyl-L-methionine-dependent methyltransferase-like|Methyltransferase type 11|S-adenosyl-L-methionine-dependent methyltransferase-like|S-adenosyl-L-methionine-dependent methyltransferase-like
AT1G55590	27.9626166897077	12.4071085312725	1.1723	0.0017264	0.0040971	ATB	F-box domain, cyclin-like
AT1G55670	1140.31199129601	2541.63896576404	-1.1563	6.6391e-67	3.8907e-65	PSAG	Photosystem I PsaG, plant|Photosystem I PsaG/PsaK, plant|Photosystem I PsaG/PsaK protein|Photosystem I PsaG/PsaK protein|Photosystem I PsaG/PsaK domain
AT1G55920	66.2133659350626	9.0914157341221	2.8645	1.1972e-14	1.2516e-13	ATSERAT2;1	Hexapeptide transferase, conserved site|Trimeric LpxA-like|Serine acetyltransferase, N-terminal|Serine acetyltransferase, N-terminal|Serine O-acetyltransferase|Bacterial transferase hexapeptide repeat
AT1G55990	21.1038616526096	0	5.3994	4.3454e-07	2.2098e-06	-	-
AT1G56020	14.7727031568267	1.28349398599371	3.5248	8.571e-05	0.0002882	-	-
AT1G56110	81.3378001194328	25.9907532163726	1.6459	7.9317e-11	6.1725e-10	NOP56	NOSIC|NOSIC|NOP5, N-terminal|Nop domain|Nop domain
AT1G56145	33.6782458872895	9.94707839145124	1.7595	1.4186e-05	5.606e-05	-	Malectin|Protein kinase-like domain|Serine/threonine-protein kinase, active site|Leucine-rich repeat|Serine-threonine/tyrosine-protein kinase catalytic domain|Protein kinase, catalytic domain|Concanavalin A-like lectin/glucanase, subgroup|Malectin|Protein kinase-like domain|Serine/threonine-protein kinase, active site|Leucine-rich repeat|Serine-threonine/tyrosine-protein kinase catalytic domain|P…
AT1G56220	12.3985187209081	163.003736221201	-3.7167	2.4978e-29	5.6183e-28	-	Dormancyauxin associated|Dormancyauxin associated|Dormancyauxin associated|Dormancyauxin associated
AT1G56300	61.3770643063396	211.990423353294	-1.7882	6.8838e-15	7.2763e-14	-	DnaJ domain, conserved site|DnaJ domain|DnaJ domain|DnaJ domain|DnaJ domain|DnaJ domain|DnaJ domain
AT1G56340	320.339033335236	128.028525102872	1.3231	4.7634e-30	1.1121e-28	CRT1	Calreticulin/calnexin, conserved site|Calreticulin/calnexin, conserved site|Calreticulin/calnexin, conserved site|Calreticulin|Calreticulin/calnexin, P domain|Calreticulin/calnexin, P domain|Concanavalin A-like lectin/glucanases superfamily|Calreticulin/calnexin|Calreticulin/calnexin|Calreticulin/calnexin|Concanavalin A-like lectin/glucanase, subgroup|Calreticulin/calnexin, conserved site|Calreti…
AT1G56520	0	54.2276209082342	-6.761	4.4622e-13	4.2103e-12	-	Leucine-rich repeat 3|AAA+ ATPase domain|NB-ARC|Leucine-rich repeat|Toll/interleukin-1 receptor homology (TIR) domain|Toll/interleukin-1 receptor homology (TIR) domain|Toll/interleukin-1 receptor homology (TIR) domain|Toll/interleukin-1 receptor homology (TIR) domain|Toll/interleukin-1 receptor homology (TIR) domain|P-loop containing nucleoside triphosphate hydrolase|P-loop containing nucleoside …
AT1G56540	8.00188087661447	33.049970139338	-2.0462	0.00055786	0.0015339	-	Leucine-rich repeat 3|AAA+ ATPase domain|NB-ARC|Toll/interleukin-1 receptor homology (TIR) domain|Toll/interleukin-1 receptor homology (TIR) domain|Toll/interleukin-1 receptor homology (TIR) domain|Toll/interleukin-1 receptor homology (TIR) domain|Toll/interleukin-1 receptor homology (TIR) domain|P-loop containing nucleoside triphosphate hydrolase|P-loop containing nucleoside triphosphate hydrola…
AT1G57590	0	13.4766868529339	-4.7524	0.00042856	0.0012144	-	Pectinacetylesterase|Pectinacetylesterase
AT1G57680	184.570856703448	84.175813914754	1.1327	3.0386e-15	3.2885e-14	-	Uncharacterised conserved protein UCP031277|Uncharacterised conserved protein UCP031277
AT1G57820	20.7521306250661	6.63138559430083	1.6459	0.0010233	0.0026119	VIM1	Zinc finger, PHD-finger|Zinc finger, PHD-type, conserved site|Zinc finger, C3HC4 RING-type|Zinc finger, RING-type, conserved site|PUA-like domain|Zinc finger, FYVE/PHD-type|SRA-YDG|SRA-YDG|SRA-YDG|SRA-YDG|Zinc finger, PHD-type|Zinc finger, RING-type|Zinc finger, RING-type|Zinc finger, RING/FYVE/PHD-type|Zinc finger, PHD-finger|Zinc finger, PHD-type, conserved site|Zinc finger, C3HC4 RING-type|Zin…
AT1G58280	18.5538117029193	5.34789160830712	1.7947	0.0011259	0.0028403	-	Histidine phosphatase superfamily, clade-1|Histidine phosphatase superfamily, clade-1|Histidine phosphatase superfamily|Histidine phosphatase superfamily|Histidine phosphatase superfamily, clade-1|Histidine phosphatase superfamily, clade-1|Histidine phosphatase superfamily|Histidine phosphatase superfamily|Histidine phosphatase superfamily, clade-1|Histidine phosphatase superfamily, clade-1|Histi…
AT1G58290	125.919707860571	486.658136355948	-1.9504	4.2446e-37	1.2697e-35	HEMA1	Tetrapyrrole biosynthesis, glutamyl-tRNA reductase, conserved site|Tetrapyrrole biosynthesis, glutamyl-tRNA reductase, dimerisation domain|Tetrapyrrole biosynthesis, glutamyl-tRNA reductase, dimerisation domain|Tetrapyrrole biosynthesis, glutamyl-tRNA reductase, N-terminal|Tetrapyrrole biosynthesis, glutamyl-tRNA reductase, N-terminal|Quinate/shikimate 5-dehydrogenase/glutamyl-tRNA reductase|Tetr…
AT1G58350	4.22077233052192	22.4611447548899	-2.4119	0.0012324	0.0030632	ZW18	Protein of unknown function DUF3657|Domain of unknown function DUF676, lipase-like|Alpha/Beta hydrolase fold|Alpha/Beta hydrolase fold|Protein of unknown function DUF3657|Domain of unknown function DUF676, lipase-like|Alpha/Beta hydrolase fold|Alpha/Beta hydrolase fold|Protein of unknown function DUF3657|Domain of unknown function DUF676, lipase-like|Alpha/Beta hydrolase fold|Alpha/Beta hydrolase…
AT1G58360	38.5145475160125	88.2402115370675	-1.196	0.00082565	0.0021705	AAP1	Amino acid transporter, transmembrane
AT1G58380	30.7764649100557	14.6532230067615	1.0706	0.0018356	0.0043099	XW6	Ribosomal protein S5 domain 2-type fold|Ribosomal protein S5, N-terminal, conserved site|Ribosomal protein S5, N-terminal|Ribosomal protein S5, N-terminal|Ribosomal protein S5, eukaryotic/archaeal|Ribosomal protein S5, C-terminal|Ribosomal protein S5 domain 2-type fold, subgroup|Double-stranded RNA-binding domain|Ribosomal protein S5
AT1G58400	11.2553928813918	0	4.3955	0.00029614	0.00087698	-	NB-ARC|P-loop containing nucleoside triphosphate hydrolase|P-loop containing nucleoside triphosphate hydrolase
AT1G58420	15.5640979687996	61.5007534955319	-1.9824	4.5208e-06	1.9709e-05	-	Uncharacterised conserved protein UCP031279
AT1G58561	0	19.2524097899056	-5.1895	1.8202e-05	7.0571e-05	-//-
AT1G58602	93.032856785254	213.808706500119	-1.2005	1.7165e-07	9.2767e-07	-	NB-ARC|P-loop containing nucleoside triphosphate hydrolase|P-loop containing nucleoside triphosphate hydrolase|NB-ARC|P-loop containing nucleoside triphosphate hydrolase|P-loop containing nucleoside triphosphate hydrolase
AT1G59580	10.0243342849896	41.4996388804632	-2.0496	0.00010767	0.00035402	ATMPK2	Protein kinase, ATP binding site|Protein kinase-like domain|Serine/threonine-protein kinase, active site|Mitogen-activated protein (MAP) kinase, conserved site|Serine/threonine- / dual specificity protein kinase, catalytic domain|Protein kinase, catalytic domain|Protein kinase, catalytic domain|Protein kinase, ATP binding site|Protein kinase-like domain|Serine/threonine-protein kinase, active sit…
AT1G59710	42.2077233052192	21.07069293673	1.0023	0.00045032	0.0012669	-	Actin cross-linking|Protein of unknown function DUF569
AT1G59740	29.6333390705393	5.34789160830712	2.4702	1.3018e-06	6.2443e-06	-	PTR2 family proton/oligopeptide symporter, conserved site|Major facilitator superfamily domain, general substrate transporter|Proton-dependent oligopeptide transporter family|Proton-dependent oligopeptide transporter family
AT1G59860	45.6371008237683	432.109641951215	-3.2431	1.1638e-65	6.6396e-64	HSP17.6A	HSP20-like chaperone|HSP20-like chaperone|Alpha crystallin/Hsp20 domain|Alpha crystallin/Hsp20 domain
AT1G60000	7.21048606464161	31.6595183211781	-2.1345	0.00047362	0.0013247	-	-|RNA recognition motif domain|RNA recognition motif domain|RNA recognition motif domain|Nucleotide-binding, alpha-beta plait
AT1G60095	8.52947741792971	0	4.0925	0.0018968	0.0044271	-	Mannose-binding lectin|Mannose-binding lectin|Mannose-binding lectin|Mannose-binding lectin
AT1G60140	39.8335388693006	11.6584037061095	1.7726	2.1344e-06	9.8802e-06	ATTPS10	HAD-like domain|HAD-like domain|HAD-superfamily hydrolase, subfamily IIB|Trehalose-phosphatase|Trehalose-phosphatase|Glycosyl transferase, family 20
AT1G60190	9.40880498678844	111.984850277951	-3.5731	5.5961e-20	8.1297e-19	PUB19	Armadillo-type fold|U box domain|U box domain|Zinc finger, RING-type|Armadillo|Armadillo|Armadillo-like helical|Zinc finger, RING/FYVE/PHD-type
AT1G60260	46.6043611495129	113.482259928277	-1.2839	4.0706e-05	0.00014734	BGLU5	Glycoside hydrolase, family 1, active site|Glycoside hydrolase, superfamily|Glycoside hydrolase, family 1|Glycoside hydrolase, family 1|Glycoside hydrolase, family 1|Glycoside hydrolase, catalytic domain
AT1G60470	9.05707395924495	0	4.179	0.0013046	0.0032092	AtGolS4	Glycosyl transferase, family 8|Nucleotide-diphospho-sugar transferases|Nucleotide-diphospho-sugar transferases
AT1G60680	18.2900134322616	0	6.4179	3.3654e-06	1.4968e-05	AGD2	NADP-dependent oxidoreductase domain|NADP-dependent oxidoreductase domain|NADP-dependent oxidoreductase domain|Aldo/keto reductase subgroup|Aldo/keto reductase
AT1G60810	23.3021805747564	8.44966874112525	1.4635	0.0011302	0.0028502	ACLA-2	Succinyl-CoA synthetase-like|Succinyl-CoA synthetase-like|ATP-grasp fold, succinyl-CoA synthetase-type|ATP-grasp fold, subdomain 2
AT1G60960	16.0916945101148	3.42265062931656	2.2331	0.00067791	0.0018221	IRT3	Zinc/iron permease, fungal/plant|Zinc/iron permease
AT1G61120	50.9130662369206	237.874218737501	-2.2241	4.347e-23	7.3284e-22	TPS04	Terpenoid synthase|Terpenoid synthase|Terpenoid cyclases/protein prenyltransferase alpha-alpha toroid|Terpene synthase, metal-binding domain|Terpene synthase, N-terminal domain|Terpene synthase, N-terminal domain
AT1G61340	50.2096041818337	410.290244189322	-3.0306	5.6567e-58	2.6629e-56	-	-|F-box domain, cyclin-like
AT1G61360	37.0196906489527	17.8619579717458	1.0514	0.00072334	0.0019298	-	Protein kinase, ATP binding site|PAN-2 domain|Protein kinase-like domain|Serine/threonine-protein kinase, active site|Apple-like|Apple-like|Bulb-type lectin domain|Bulb-type lectin domain|Bulb-type lectin domain|Bulb-type lectin domain|Bulb-type lectin domain|Serine-threonine/tyrosine-protein kinase catalytic domain|S-locus glycoprotein|Epidermal growth factor-like domain|Protein kinase, catalyti…
AT1G61470	0	14.4393073424292	-4.8519	0.00024898	0.0007518	CAF1-5	Ribonuclease H-like domain|Ribonuclease H-like domain|Ribonuclease CAF1
AT1G61520	1250.05207188958	4655.33964503135	-1.8969	0	0	LHCA3	Chlorophyll a/b binding protein domain|Chlorophyll a/b binding protein domain|Chlorophyll A-B binding protein|Chlorophyll A-B binding protein, plant|Chlorophyll a/b binding protein domain|Chlorophyll a/b binding protein domain|Chlorophyll A-B binding protein|Chlorophyll A-B binding protein, plant|Chlorophyll a/b binding protein domain|Chlorophyll a/b binding protein domain|Chlorophyll A-B binding…
AT1G61560	48.0112852596868	17.1132531465828	1.4883	2.3728e-06	1.089e-05	MLO6	Mlo-related protein|Mlo-related protein|Mlo-related protein|Mlo-related protein
AT1G61580	29.1936752861099	7.59400608379611	1.9427	2.0185e-05	7.732e-05	RPL3B	Ribosomal protein L3, conserved site|Translation elongation/initiation factor/Ribosomal, beta-barrel|Ribosomal protein L3
AT1G61610	14.596837643055	80.3253319567729	-2.4602	5.6919e-10	4.0625e-09	-	S-receptor-like serine/threonine-protein kinase|Protein kinase, ATP binding site|PAN-2 domain|Protein kinase-like domain|Serine/threonine-protein kinase, active site|Apple-like|Apple-like|Bulb-type lectin domain|Bulb-type lectin domain|Bulb-type lectin domain|Bulb-type lectin domain|Bulb-type lectin domain|Serine-threonine/tyrosine-protein kinase catalytic domain|S-locus glycoprotein|Epidermal gr…
AT1G61640	30.3368011256263	11.3375302096111	1.42	0.00026119	0.00078483	-	UbiB domain|Protein kinase-like domain|UbiB domain
AT1G61667	39.6576733555289	15.2949699997584	1.3745	4.1925e-05	0.00015112	-	Protein of unknown function DUF538|Protein of unknown function DUF538|Protein of unknown function DUF538
AT1G61690	63.4874504716005	21.7124399297269	1.5479	2.8697e-08	1.7002e-07	-	Tetratricopeptide repeat|Zinc finger, FYVE-related|Zinc finger, FYVE/PHD-type|Zinc finger, FYVE-type|Zinc finger, FYVE-type|Tetratricopeptide-like helical|Zinc finger, RING/FYVE/PHD-type
AT1G61740	220.799152540428	51.4467172719145	2.1016	2.6926e-34	7.1814e-33	-	Transmembrane protein TauE like
AT1G61770	53.9907127279262	23.6376809087175	1.1916	1.1e-05	4.4344e-05	-	DnaJ domain, conserved site|DnaJ domain|DnaJ domain|DnaJ domain|DnaJ domain|DnaJ domain|DnaJ domain
AT1G61790	93.2087222990257	42.7831328664569	1.1234	2.4185e-08	1.458e-07	OST3B	Oligosaccharyl transferase complex, subunit OST3/OST6|Magnesium transporter protein 1
AT1G61800	126.271438888114	61.2868378311996	1.0429	5.178e-10	3.7141e-09	GPT2	Domain of unknown function DUF250|Tpt phosphate/phosphoenolpyruvate translocator|Drug/metabolite transporter
AT1G61820	105.343442749276	2.35307230765513	5.4844	1.4608e-29	3.3292e-28	BGLU46	Glycoside hydrolase, family 1, active site|Glycoside hydrolase, superfamily|Glycoside hydrolase, family 1|Glycoside hydrolase, family 1|Glycoside hydrolase, family 1|Glycoside hydrolase, catalytic domain|Glycoside hydrolase, family 1, active site|Glycoside hydrolase, family 1, active site|Glycoside hydrolase, superfamily|Glycoside hydrolase, family 1|Glycoside hydrolase, family 1|Glycoside hydrol…
AT1G61890	1370.87167985076	2781.65234114486	-1.0208	1.2797e-54	5.5121e-53	-	Multi antimicrobial extrusion protein|Multi antimicrobial extrusion protein
AT1G61900	62.4322573889701	19.3593676220718	1.6893	7.5012e-09	4.826e-08	-	-|-|-
AT1G62300	32.623052804659	6.41746992996854	2.3458	7.2015e-07	3.5774e-06	WRKY6	DNA-binding WRKY|DNA-binding WRKY|DNA-binding WRKY|DNA-binding WRKY|DNA-binding WRKY
AT1G62320	28.3143477172512	3.20873496498427	3.1415	1.698e-07	9.2039e-07	-	Domain of unknown function DUF221|Domain of unknown function DUF4463
AT1G62420	12.5743842346799	0	5.2923	9.6586e-05	0.00032101	-	Protein of unknown function DUF506, plant|Protein of unknown function DUF506, plant
AT1G62422	6.5949567664405	37.2213255938175	-2.4967	2.0082e-05	7.7062e-05	-	-
AT1G62440	16.5313582945442	1.39045181815985	3.5716	3.021e-05	0.00011198	LRX2	Leucine-rich repeat-containing N-terminal, type 2|Leucine-rich repeat
AT1G62480	64.8064418248886	15.2949699997584	2.0831	4.5238e-11	3.6118e-10	-	-
AT1G62500	25.2367012262456	0	5.6575	3.328e-08	1.9557e-07	-	Bifunctional inhibitor/plant lipid transfer protein/seed storage helical domain|Bifunctional inhibitor/plant lipid transfer protein/seed storage helical domain|Hydrophobic seed protein
AT1G62660	144.121788535946	41.4996388804632	1.7961	1.0679e-19	1.5257e-18	BFRUCT3	Glycosyl hydrolase, five-bladed beta-propellor domain|Glycosyl hydrolase, five-bladed beta-propellor domain|Beta-fructofuranosidase|Glycoside hydrolase, family 32, active site|Glycosyl hydrolase family 32, C-terminal|Glycosyl hydrolase family 32, C-terminal|Glycosyl hydrolase family 32, N-terminal|Concanavalin A-like lectin/glucanases superfamily|Glycoside hydrolase, family 32
AT1G62760	11.782989422707	0	5.7835	0.00016289	0.00051368	-	Pectinesterase inhibitor|Pectinesterase inhibitor|Pectinesterase inhibitor|Pectinesterase inhibitor|Pectinesterase inhibitor
AT1G62790	113.257390869005	31.9803918176766	1.8243	4.6962e-16	5.3584e-15	-	Bifunctional inhibitor/plant lipid transfer protein/seed storage helical domain|Bifunctional inhibitor/plant lipid transfer protein/seed storage helical domain|Bifunctional inhibitor/plant lipid transfer protein/seed storage helical domain|Bifunctional inhibitor/plant lipid transfer protein/seed storage helical domain|Bifunctional inhibitor/plant lipid transfer protein/seed storage helical domain…
AT1G62975	16.4434255376583	0	4.6794	1.0084e-05	4.0958e-05	-	Myc-type, basic helix-loop-helix (bHLH) domain|Myc-type, basic helix-loop-helix (bHLH) domain|Myc-type, basic helix-loop-helix (bHLH) domain|Myc-type, basic helix-loop-helix (bHLH) domain|Myc-type, basic helix-loop-helix (bHLH) domain|Achaete-scute transcription factor-related
AT1G63030	13.0140480191093	2.24611447548899	2.5346	0.0011741	0.0029411	ddf2	DNA-binding, integrase-type|AP2/ERF domain|AP2/ERF domain|AP2/ERF domain|AP2/ERF domain|AP2/ERF domain|DNA-binding, integrase-type|AP2/ERF domain|AP2/ERF domain|AP2/ERF domain|AP2/ERF domain|AP2/ERF domain
AT1G63040	11.07952736762	1.28349398599371	3.1097	0.0011175	0.0028248	-//-
AT1G63360	2.19831892214683	17.9689158039119	-3.031	0.00078217	0.0020707	-	NB-ARC|P-loop containing nucleoside triphosphate hydrolase|P-loop containing nucleoside triphosphate hydrolase
AT1G63500	202.772937378824	53.2650004187389	1.9286	4.4673e-29	9.9327e-28	-	Protein kinase-like domain|Serine-threonine/tyrosine-protein kinase catalytic domain|Protein kinase, catalytic domain|Tetratricopeptide-like helical
AT1G63680	29.3695407998817	12.9418976921032	1.1823	0.0012485	0.003101	ATMURE	Mur ligase, central|Mur ligase, central|Mur ligase, central|UDP-N-acetylmuramoylalanyl-D-glutamate-2,6-diaminopimelate ligase|UDP-N-acetylmuramoylalanyl-D-glutamate-2,6-diaminopimelate ligase|Mur ligase, C-terminal|Mur ligase, C-terminal|Mur ligase, C-terminal|Mur ligase, N-terminal|Mur ligase, N-terminal|Mur ligase, N-terminal
AT1G63750	33.1506493459742	107.599579159139	-1.6986	1.1993e-07	6.6062e-07	-	Leucine-rich repeat 3|AAA+ ATPase domain|NB-ARC|Leucine-rich repeat|Leucine-rich repeat|P-loop containing nucleoside triphosphate hydrolase|P-loop containing nucleoside triphosphate hydrolase|Leucine-rich repeat 3|AAA+ ATPase domain|NB-ARC|Leucine-rich repeat|Leucine-rich repeat|P-loop containing nucleoside triphosphate hydrolase|P-loop containing nucleoside triphosphate hydrolase|Leucine-rich re…
AT1G63840	50.1216714249478	18.0758736360781	1.4714	1.6683e-06	7.8619e-06	-	Zinc finger, RING-type|Zinc finger, RING-type|Zinc finger, RING-type|Zinc finger, RING/FYVE/PHD-type
AT1G64065	1.49485686705985	28.7716568526923	-4.2666	6.1519e-07	3.0866e-06	-	Late embryogenesis abundant protein, LEA-14
AT1G64190	57.5080230033611	27.809036363197	1.0482	2.6005e-05	9.7572e-05	-	6-phosphogluconate dehydrogenase, C-terminal-like|6-phosphogluconate dehydrogenase, NADP-binding|6-phosphogluconate dehydrogenase, C-terminal|6-phosphogluconate dehydrogenase, decarboxylating|6-phosphogluconate dehydrogenase, decarboxylating|NAD(P)-binding domain|Dehydrogenase, multihelical|Fibritin/6-phosphogluconate dehydrogenase, C-terminal extension
AT1G64360	1.05519308263048	168.779459158173	-7.3215	2.1594e-36	6.2009e-35	-	-
AT1G64370	30.4247338825122	924.11566991547	-4.9248	4.7592e-190	1.2059e-187	-	-
AT1G64380	51.0889317506924	14.1184338459308	1.8554	3.7374e-08	2.1888e-07	ERF061	DNA-binding, integrase-type|AP2/ERF domain|AP2/ERF domain|AP2/ERF domain|AP2/ERF domain|AP2/ERF domain
AT1G64400	64.1029797698016	18.3967471325765	1.8009	1.3151e-09	9.0849e-09	LACS3	AMP-binding, conserved site|AMP-dependent synthetase/ligase
AT1G64450	10.5519308263048	0	3.817	0.00068253	0.0018329	-	-
AT1G64590	9.32087222990257	0	4.2205	0.001083	0.0027472	-	Glucose/ribitol dehydrogenase|Short-chain dehydrogenase/reductase SDR|NAD(P)-binding domain
AT1G64610	4.57250335806541	35.5100002791593	-2.9572	3.267e-06	1.4545e-05	-	G-protein beta WD-40 repeat|WD40-repeat-containing domain|WD40-repeat-containing domain|WD40 repeat|WD40 repeat|WD40 repeat|WD40/YVTN repeat-like-containing domain|G-protein beta WD-40 repeat|WD40-repeat-containing domain|WD40-repeat-containing domain|WD40 repeat|WD40 repeat|WD40 repeat|WD40/YVTN repeat-like-containing domain
AT1G64640	33.8541114010612	12.6210241956048	1.4235	0.00011227	0.00036858	ENODL8	Cupredoxin|Cupredoxin|Plastocyanin-like|Plastocyanin-like|Plastocyanin-like
AT1G64860	14.5089048861691	57.7572293697169	-1.9931	8.039e-06	3.3391e-05	SIGA	RNA polymerase sigma-70 like domain|RNA polymerase sigma factor, region 2|RNA polymerase sigma factor, region 3/4|RNA polymerase sigma-70 region 2|RNA polymerase sigma-70 region 3|RNA polymerase sigma-70|RNA polymerase sigma-70|Winged helix-turn-helix DNA-binding domain|RNA polymerase sigma-70 like domain|RNA polymerase sigma factor, region 2|RNA polymerase sigma factor, region 3/4|RNA polymerase…
AT1G64890	0	14.8671386710938	-4.5942	0.00024577	0.00074314	-	Major facilitator superfamily domain, general substrate transporter|Biopterin transport-related protein BT1
AT1G64950	119.060952823472	36.4726207686546	1.7068	9.9974e-16	1.1113e-14	CYP89A5	Cytochrome P450, conserved site|Cytochrome P450, E-class, group I|Cytochrome P450|Cytochrome P450|Cytochrome P450|Cytochrome P450
AT1G65190	14.5089048861691	50.2701811180869	-1.7928	0.00014456	0.00046102	-	Protein kinase-like domain|Serine-threonine/tyrosine-protein kinase catalytic domain|Protein kinase, catalytic domain
AT1G65260	81.9533294176339	206.428616080655	-1.3328	8.3287e-09	5.3203e-08	PTAC4	PspA/IM30
AT1G65270	78.7877501697425	39.039608740642	1.013	1.4049e-06	6.7015e-06	-	-|-|-
AT1G65310	48.8026800716597	2.35307230765513	4.3743	5.1223e-14	5.1192e-13	ATXTH17	Xyloglucan endotransglucosylase/hydrolase|Xyloglucan endo-transglycosylase, C-terminal|Concanavalin A-like lectin/glucanases superfamily|Beta-glucanase|Glycoside hydrolase, family 16, active site|Glycoside hydrolase, family 16|Concanavalin A-like lectin/glucanase, subgroup
AT1G65490	17.8503496478323	83.3201512574249	-2.2227	4.8106e-09	3.1611e-08	-	-
AT1G65610	12.3985187209081	0	5.857	0.00011112	0.00036509	ATGH9A2	Glycoside hydrolase, family 9, active site|Glycoside hydrolase, family 9, active site|Six-hairpin glycosidase-like|Glycoside hydrolase, family 9|Six-hairpin glycosidase
AT1G65690	30.6885321531698	13.4766868529339	1.1872	0.00094161	0.0024352	-	Late embryogenesis abundant protein, LEA-14
AT1G65730	17.4986186202888	1.39045181815985	3.6536	1.5521e-05	6.0833e-05	YSL7	Oligopeptide transporter OPT superfamily|Oligopeptide transporter OPT superfamily
AT1G65790	0	82.5714464322619	-7.3676	1.3792e-18	1.8536e-17	ARK1	S-receptor-like serine/threonine-protein kinase|S-locus, receptor kinase|S-locus receptor kinase, C-terminal|Protein kinase, ATP binding site|PAN-2 domain|Protein kinase-like domain|Serine/threonine-protein kinase, active site|Apple-like|Apple-like|Bulb-type lectin domain|Bulb-type lectin domain|Bulb-type lectin domain|Bulb-type lectin domain|Bulb-type lectin domain|Serine-threonine/tyrosine-prot…
AT1G65800	13.6295773173104	143.644368599129	-3.3977	4.9121e-24	8.7611e-23	ARK2	S-receptor-like serine/threonine-protein kinase|S-locus, receptor kinase|S-locus receptor kinase, C-terminal|Protein kinase, ATP binding site|PAN-2 domain|Protein kinase-like domain|Serine/threonine-protein kinase, active site|Apple-like|Apple-like|Bulb-type lectin domain|Bulb-type lectin domain|Bulb-type lectin domain|Bulb-type lectin domain|Bulb-type lectin domain|Serine-threonine/tyrosine-prot…
AT1G65840	164.170457105925	52.9441269222405	1.6327	3.7256e-20	5.47e-19	ATPAO4	Amine oxidase|Flavin amine oxidase|NAD(P)-binding domain
AT1G65845	33.9420441579471	16.5784639857521	1.0338	0.0013521	0.0032997	-	-
AT1G66080	5.71562919758177	163.431567549866	-4.8376	7.3958e-35	2.0291e-33	-	Protein of unknown function DUF775|Protein of unknown function DUF775
AT1G66090	68.9392813985247	749.98831914899	-3.4435	1.0386e-119	1.398e-117	-	AAA+ ATPase domain|NB-ARC|Toll/interleukin-1 receptor homology (TIR) domain|Toll/interleukin-1 receptor homology (TIR) domain|Toll/interleukin-1 receptor homology (TIR) domain|Toll/interleukin-1 receptor homology (TIR) domain|Toll/interleukin-1 receptor homology (TIR) domain|P-loop containing nucleoside triphosphate hydrolase|P-loop containing nucleoside triphosphate hydrolase
AT1G66100	101.298535932526	46.9544883209365	1.1093	7.8025e-09	5.005e-08	-	Thionin|Thionin|Thionin|Thionin|Thionin
AT1G66150	79.4032794679436	39.4674400693065	1.0085	1.3629e-06	6.5155e-06	TMK1	Protein kinase, ATP binding site|Leucine-rich repeat-containing N-terminal, type 2|Protein kinase-like domain|Serine/threonine-protein kinase, active site|Leucine-rich repeat, typical subtype|Leucine-rich repeat|Leucine-rich repeat|Protein kinase, catalytic domain|Protein kinase, catalytic domain|Concanavalin A-like lectin/glucanase, subgroup
AT1G66180	82.1291949314057	171.560362794492	-1.0627	4.9464e-05	0.00017558	-	Aspartic peptidase|Aspartic peptidase|Peptidase A1|Peptidase A1
AT1G66270	21.1038616526096	0	5.3994	4.3454e-07	2.2098e-06	BGLU21	Glycoside hydrolase, family 1, active site|Glycoside hydrolase, superfamily|Glycoside hydrolase, family 1|Glycoside hydrolase, family 1|Glycoside hydrolase, family 1|Glycoside hydrolase, catalytic domain|Glycoside hydrolase, family 1, active site|Glycoside hydrolase, superfamily|Glycoside hydrolase, family 1|Glycoside hydrolase, family 1|Glycoside hydrolase, family 1|Glycoside hydrolase, catalyti…
AT1G66280	56.7166281913883	0	6.8257	6.0834e-16	6.9138e-15	BGLU22	Glycoside hydrolase, family 1, active site|Glycoside hydrolase, superfamily|Glycoside hydrolase, family 1|Glycoside hydrolase, family 1|Glycoside hydrolase, family 1|Glycoside hydrolase, catalytic domain
AT1G66330	14.9485686705985	45.3501208384444	-1.6011	0.0011513	0.0028932	-	Armadillo-like helical|Armadillo-like helical
AT1G66400	4.30870508740779	23.1028917478868	-2.4227	0.0010096	0.0025863	CML23	EF-Hand 1, calcium-binding site|EF-hand-like domain|EF-hand-like domain|Calcium-binding EF-hand|Calcium-binding EF-hand
AT1G66480	22.4228530058977	2.7809036363197	3.0113	4.6427e-06	2.0159e-05	-	Protein of unknown function DUF4228
AT1G66500	43.8784456860508	187.283164122915	-2.0936	5.7279e-17	6.9892e-16	-	Zinc finger, C2H2
AT1G66580	262.215481033674	89.416747690895	1.5521	1.3808e-29	3.1552e-28	SAG24	Ribosomal protein L10e, conserved site|Ribosomal protein L10e/L16|Ribosomal protein L10e/L16|Ribosomal protein L10e/L16|Ribosomal protein L10e|Ribosomal protein L10e
AT1G66725	3.60524303232081	26.0977110485387	-2.8558	9.4355e-05	0.00031518	-//-
AT1G66760	107.805559942081	32.1943074820089	1.7436	1.0911e-14	1.1421e-13	-	Multi antimicrobial extrusion protein|Multi antimicrobial extrusion protein|Multi antimicrobial extrusion protein|Multi antimicrobial extrusion protein
AT1G66970	103.848585882216	231.670664471864	-1.1576	1.793e-07	9.6658e-07	SVL2	PLC-like phosphodiesterase, TIM beta/alpha-barrel domain|PLC-like phosphodiesterase, TIM beta/alpha-barrel domain|Glycerophosphoryl diester phosphodiesterase|PLC-like phosphodiesterase, TIM beta/alpha-barrel domain|PLC-like phosphodiesterase, TIM beta/alpha-barrel domain|Glycerophosphoryl diester phosphodiesterase
AT1G66980	24.269440900501	72.08957887998	-1.5706	5.7365e-05	0.00020089	SNC4	PLC-like phosphodiesterase, TIM beta/alpha-barrel domain|PLC-like phosphodiesterase, TIM beta/alpha-barrel domain|Protein kinase, ATP binding site|Protein kinase-like domain|Serine/threonine-protein kinase, active site|Glycerophosphoryl diester phosphodiesterase|Serine-threonine/tyrosine-protein kinase catalytic domain|Protein kinase, catalytic domain|Concanavalin A-like lectin/glucanase, subgroup
AT1G67070	12.8381825053375	2.03219881115671	2.6593	0.00099212	0.002549	DIN9	Phosphomannose isomerase, type I, conserved site|Phosphomannose isomerase, type I, conserved site|Mannose-6-phosphate isomerase|Mannose-6-phosphate isomerase|Mannose-6-phosphate isomerase|RmlC-like cupin domain|Mannose-6-phosphate isomerase, type I|Mannose-6-phosphate isomerase, type I|RmlC-like jelly roll fold
AT1G67120	36.0524303232081	15.7228013284229	1.1972	0.00031503	0.00092562	-	Sigma-54 interaction domain, ATP-binding site 1|Midasin|ATPase, dynein-related, AAA domain|AAA+ ATPase domain|von Willebrand factor, type A|von Willebrand factor, type A|von Willebrand factor, type A|P-loop containing nucleoside triphosphate hydrolase|P-loop containing nucleoside triphosphate hydrolase
AT1G67230	93.2966550559116	33.4778014680026	1.4786	5.6165e-11	4.4471e-10	LINC1	-
AT1G67280	112.993592598347	231.670664471864	-1.0358	4.8852e-06	2.114e-05	-	Glyoxalase I, conserved site|Glyoxalase I|Glyoxalase/fosfomycin resistance/dioxygenase domain|Glyoxalase/Bleomycin resistance protein/Dihydroxybiphenyl dioxygenase|Glyoxalase/Bleomycin resistance protein/Dihydroxybiphenyl dioxygenase|Glyoxalase I, conserved site|Glyoxalase I|Glyoxalase/fosfomycin resistance/dioxygenase domain|Glyoxalase/Bleomycin resistance protein/Dihydroxybiphenyl dioxygenase|G…
AT1G67340	43.9663784429367	10.481867552282	2.0685	6.4802e-08	3.6872e-07	-	Sel1-like|Zinc finger, MYND-type|Zinc finger, MYND-type|F-box domain, cyclin-like|Tetratricopeptide-like helical
AT1G67360	74.1273140547912	385.155153630279	-2.3774	5.0541e-40	1.6246e-38	-	Rubber elongation factor|Rubber elongation factor
AT1G67480	58.3873505722199	21.819397761893	1.42	4.0769e-07	2.0807e-06	-	Kelch repeat type 1|Kelch repeat type 1|F-box domain, cyclin-like|F-box domain, cyclin-like|Galactose oxidase, beta-propeller|Kelch repeat type 1|Kelch repeat type 1|F-box domain, cyclin-like|F-box domain, cyclin-like|Galactose oxidase, beta-propeller
AT1G67560	127.41456472763	39.1465665728081	1.7026	1.1107e-16	1.3401e-15	LOX6	Lipoxygenase, conserved site|Lipoxygenase, iron binding site|Lipoxygenase, C-terminal|Lipoxygenase, C-terminal|Lipoxygenase, C-terminal|Lipoxygenase, C-terminal|Lipase/lipooxygenase, PLAT/LH2|Lipoxygenase, plant|Lipoxygenase, LH2|Lipoxygenase, LH2|Lipoxygenase, LH2|Lipoxygenase, LH2|Lipoxygenase, domain 3|Lipoxygenase
AT1G67590	23.1263150609847	5.34789160830712	2.1125	7.4216e-05	0.00025381	-	Remorin, C-terminal|Remorin, C-terminal
AT1G67720	9.40880498678844	40.0022292301372	-2.088	0.00011337	0.00037163	-	Malectin-like carbohydrate-binding domain|Protein kinase, ATP binding site|Protein kinase-like domain|Serine/threonine-protein kinase, active site|Serine-threonine/tyrosine-protein kinase catalytic domain|Protein kinase, catalytic domain|Concanavalin A-like lectin/glucanase, subgroup
AT1G67730	73.7755830272477	31.4456026568459	1.2303	1.6328e-07	8.8691e-07	YBR159	Short-chain dehydrogenase/reductase, conserved site|Glucose/ribitol dehydrogenase|Short-chain dehydrogenase/reductase SDR|Short-chain dehydrogenase/reductase SDR|Short-chain dehydrogenase/reductase SDR|NAD(P)-binding domain
AT1G67740	517.044610488935	1139.63570173025	-1.1402	5.356e-30	1.247e-28	PSBY	Photosystem II PsbY|Photosystem II PsbY
AT1G67860	7.5622170921851	273.277261184494	-5.1754	1.3271e-58	6.3164e-57	-	-
AT1G67865	7.03462055086986	801.328078588739	-6.8318	4.6824e-170	1.0343e-167	-	-
AT1G67870	136.295773173104	1481.15205983674	-3.4419	2.2634e-234	6.7235e-232	-	-
AT1G67900	38.6904130297843	18.8245784612411	1.0394	0.00059807	0.0016299	-	NPH3 domain|NPH3 domain|BTB/POZ fold|BTB/POZ fold|NPH3 domain|NPH3 domain|BTB/POZ fold|BTB/POZ fold|NPH3 domain|NPH3 domain|BTB/POZ fold|BTB/POZ fold
AT1G67970	4.22077233052192	22.6750604192222	-2.4255	0.0011143	0.00282	AT-HSFA8	Heat shock factor (HSF)-type, DNA-binding|Heat shock factor (HSF)-type, DNA-binding|Heat shock factor (HSF)-type, DNA-binding|Heat shock factor (HSF)-type, DNA-binding|Winged helix-turn-helix DNA-binding domain|Heat shock transcription factor, plant|Heat shock transcription factor family
AT1G68410	225.283723141607	71.340874054817	1.6589	1.6221e-27	3.3672e-26	-	Protein phosphatase 2C (PP2C)-like|Protein phosphatase 2C (PP2C)-like|Protein phosphatase 2C (PP2C)-like|Protein phosphatase 2C (PP2C)-like|Protein phosphatase 2C (PP2C)-like|Protein phosphatase 2C|Protein phosphatase 2C (PP2C)-like|Protein phosphatase 2C (PP2C)-like|Protein phosphatase 2C (PP2C)-like|Protein phosphatase 2C (PP2C)-like|Protein phosphatase 2C (PP2C)-like|Protein phosphatase 2C
AT1G68440	124.248985479739	16.3645483214198	2.9246	1.581e-26	3.1601e-25	-	-
AT1G68500	17.0589548358594	2.67394580415356	2.6735	0.00014214	0.00045453	-	-
AT1G68520	81.2498673625469	25.4559640555419	1.6744	5.3562e-11	4.2489e-10	COL6	CCT domain|CCT domain|Zinc finger, B-box|Zinc finger, B-box|Zinc finger, B-box
AT1G68600	46.0767646081976	165.998555521853	-1.8491	1.2691e-12	1.1557e-11	ALMT5	Aluminum-activated malate transporter
AT1G68620	26.8194908501914	3.5296084614827	2.9257	7.3122e-07	3.6224e-06	CXE6	Alpha/beta hydrolase fold-3|Lipase, GDXG, active site|Alpha/Beta hydrolase fold|Alpha/Beta hydrolase fold
AT1G68690	38.6024802728984	17.0062953144166	1.1826	0.0002148	0.00065688	PERK9	Protein kinase, ATP binding site|Protein kinase-like domain|Serine/threonine-protein kinase, active site|Protein kinase, catalytic domain|Protein kinase, catalytic domain|Concanavalin A-like lectin/glucanase, subgroup
AT1G68830	34.6455062130341	105.139549019318	-1.6016	7.3814e-07	3.6545e-06	STN7	Protein kinase, ATP binding site|Protein kinase-like domain|Serine/threonine-protein kinase, active site|Protein kinase, catalytic domain|Protein kinase, catalytic domain
AT1G68850	11.2553928813918	0	4.4925	0.00028148	0.00083847	PER11	Peroxidase, active site|Peroxidases heam-ligand binding site|Haem peroxidase|Haem peroxidase, plant/fungal/bacterial|Haem peroxidase, plant/fungal/bacterial|Haem peroxidase, plant/fungal/bacterial|Plant peroxidase
AT1G69390	32.7109855615449	76.7957234952902	-1.2313	0.0012676	0.0031388	ATMINE1	Septum formation topological specificity factor MinE
AT1G69550	3.86904130297843	22.1402712583915	-2.5166	0.00094286	0.0024377	-	Leucine rich repeat 4|Leucine-rich repeat 3|AAA+ ATPase domain|NB-ARC|Leucine-rich repeat|Toll/interleukin-1 receptor homology (TIR) domain|Toll/interleukin-1 receptor homology (TIR) domain|Toll/interleukin-1 receptor homology (TIR) domain|Toll/interleukin-1 receptor homology (TIR) domain|Toll/interleukin-1 receptor homology (TIR) domain|P-loop containing nucleoside triphosphate hydrolase|P-loop …
AT1G69760	67.0047607470355	4.17135545447955	4.0057	4.601e-18	6.0055e-17	-	-
AT1G69810	10.1122670418754	0	6.5629	0.00057662	0.0015795	WRKY36	DNA-binding WRKY|DNA-binding WRKY|DNA-binding WRKY|DNA-binding WRKY|DNA-binding WRKY
AT1G69830	84.4154466104384	276.272080485146	-1.7105	1.3689e-17	1.7393e-16	ATAMY3	Glycoside hydrolase, superfamily|Alpha-amylase, C-terminal beta-sheet|Alpha-amylase, C-terminal beta-sheet|Glycosyl hydrolase, family 13, catalytic domain|Glycoside hydrolase, catalytic domain|Glycosyl hydrolase, family 13, all-beta|Glycoside hydrolase, family 13
AT1G69850	79.5791449817153	33.1569279715041	1.2631	3.3191e-08	1.9518e-07	ATNRT1:2	Major facilitator superfamily domain, general substrate transporter|Proton-dependent oligopeptide transporter family|Proton-dependent oligopeptide transporter family
AT1G69920	13.189913532881	0	4.7214	7.5296e-05	0.00025689	ATGSTU12	Thioredoxin-like fold|Thioredoxin-like fold|Glutathione S-transferase, C-terminal-like|Glutathione S-transferase, C-terminal-like|Glutathione S-transferase, C-terminal-like|Glutathione S-transferase, N-terminal|Glutathione S-transferase, N-terminal
AT1G70130	25.7642977675609	10.0540362236174	1.3576	0.0010446	0.0026608	LECRK52	Protein kinase, ATP binding site|Protein kinase-like domain|Concanavalin A-like lectin/glucanases superfamily|Serine/threonine-protein kinase, active site|Legume lectin domain|Protein kinase, catalytic domain|Protein kinase, catalytic domain|Concanavalin A-like lectin/glucanase, subgroup
AT1G70140	72.1048606464161	12.4071085312725	2.5389	2.0979e-14	2.1439e-13	ATFH8	Actin-binding FH2|Actin-binding FH2|Actin-binding FH2
AT1G70160	36.755892378295	82.2505729357635	-1.1621	0.0017855	0.004213	-	-
AT1G70170	9.76053601433194	0	3.7045	0.0011951	0.0029841	MMP	Peptidase M10A|Peptidase M10A, cysteine switch, zinc binding site|Peptidase, metallopeptidase|Peptidoglycan binding-like|Peptidoglycan binding-like|Peptidase M10, metallopeptidase|Metallopeptidase, catalytic domain
AT1G70290	120.81960796119	58.5059341948799	1.0462	1.133e-09	7.8712e-09	ATTPS8	HAD-like domain|HAD-like domain|HAD-superfamily hydrolase, subfamily IIB|Trehalose-phosphatase|Trehalose-phosphatase|Glycosyl transferase, family 20
AT1G70300	16.3554927807724	4.49222895097798	1.8643	0.0017995	0.0042379	KUP6	K+ potassium transporter|K+ potassium transporter
AT1G70480	53.9027799710403	118.188404543587	-1.1327	0.00027839	0.00083041	-	Protein of unknown function DUF220|Protein of unknown function DUF220
AT1G70590	21.7193909508107	62.4633739850271	-1.524	0.00027643	0.00082571	-	Tetratricopeptide repeat-containing domain|Sel1-like|Sel1-like|F-box domain, cyclin-like|F-box domain, cyclin-like|Tetratricopeptide-like helical
AT1G70620	49.3302766129749	104.604759858487	-1.0844	0.001166	0.0029226	-	-|-|-
AT1G70700	646.569561381826	1396.76233025765	-1.1112	2.3782e-34	6.3823e-33	JAZ9	CO/COL/TOC1, conserved site|Tify|Tify|Tify|CO/COL/TOC1, conserved site|Tify|Tify|Tify
AT1G70740	46.9560921770563	100.326446571842	-1.0953	0.0012891	0.0031783	-	Protein kinase-like domain|Serine/threonine-protein kinase, active site|Serine-threonine/tyrosine-protein kinase catalytic domain|Protein kinase, catalytic domain|Concanavalin A-like lectin/glucanase, subgroup|Protein kinase-like domain|Serine/threonine-protein kinase, active site|Serine-threonine/tyrosine-protein kinase catalytic domain|Protein kinase, catalytic domain|Concanavalin A-like lectin…
AT1G70750	40.3611354106159	19.4663254542379	1.052	0.00041397	0.0011774	-	Zein-binding domain
AT1G70810	13.2778462897669	65.4581932856791	-2.3016	9.912e-08	5.5192e-07	-	C2 calcium-dependent membrane targeting|C2 calcium-dependent membrane targeting|C2 calcium-dependent membrane targeting|C2 calcium-dependent membrane targeting|C2 calcium-dependent membrane targeting
AT1G70820	35.2610355112352	246.430845310792	-2.805	1.8136e-32	4.5682e-31	-	Alpha-D-phosphohexomutase, alpha/beta/alpha I/II/III|Alpha-D-phosphohexomutase, alpha/beta/alpha I/II/III|Alpha-D-phosphohexomutase, alpha/beta/alpha domain III|Alpha-D-phosphohexomutase, alpha/beta/alpha domain II|Alpha-D-phosphohexomutase, alpha/beta/alpha domain I|Alpha-D-phosphohexomutase superfamily
AT1G70830	114.752247736065	49.0936449642593	1.2249	7.2883e-11	5.6992e-10	MLP28	Major latex protein domain|Bet v I domain|START-like domain|Major latex protein domain|Bet v I domain|START-like domain|Major latex protein domain|Bet v I domain|START-like domain|Major latex protein domain|Bet v I domain|START-like domain|Major latex protein domain|Bet v I domain|START-like domain
AT1G70850	208.488566576406	0	8.9287	3.2738e-44	1.1606e-42	MLP34	Major latex protein domain|Bet v I domain|START-like domain|Major latex protein domain|Bet v I domain|START-like domain|Major latex protein domain|Bet v I domain|START-like domain
AT1G71000	9.32087222990257	73.0521993694752	-2.9704	2.1987e-11	1.7903e-10	-	DnaJ domain, conserved site|DnaJ domain|DnaJ domain|DnaJ domain|DnaJ domain|DnaJ domain|DnaJ domain
AT1G71020	23.1263150609847	8.55662657329139	1.4344	0.001344	0.0032846	PUB10	Armadillo-type fold|U box domain|U box domain|Armadillo|Armadillo|Armadillo|Armadillo-like helical|Zinc finger, RING/FYVE/PHD-type|Armadillo-type fold|U box domain|U box domain|Armadillo|Armadillo|Armadillo|Armadillo-like helical|Zinc finger, RING/FYVE/PHD-type
AT1G71110	40.0973371399582	18.1828314682442	1.1409	0.00022181	0.00067616	-	-
AT1G71360	66.1254331781767	29.1994881813569	1.1793	1.3265e-06	6.3555e-06	-	Sad1/UNC-like, C-terminal|Sad1/UNC-like, C-terminal|Galactose-binding domain-like|Galactose-binding domain-like
AT1G71400	38.2507492453549	7.16617475513154	2.4162	5.2674e-08	3.0333e-07	AtRLP12	Leucine-rich repeat-containing N-terminal, type 2|Leucine-rich repeat|Leucine-rich repeat
AT1G71410	57.8597540309046	26.6325002093695	1.1194	1.1536e-05	4.6288e-05	-	Armadillo-type fold|Protein kinase-like domain|Protein kinase, catalytic domain|Protein kinase, catalytic domain|Armadillo-like helical
AT1G71520	23.9177098729575	1.60436748249214	3.898	2.7267e-07	1.4306e-06	ERF020	DNA-binding, integrase-type|AP2/ERF domain|AP2/ERF domain|AP2/ERF domain|AP2/ERF domain|AP2/ERF domain
AT1G71880	428.144593277317	105.567380347983	2.0199	2.4412e-62	1.2902e-60	SUC1	Major facilitator superfamily domain, general substrate transporter|Sucrose/H+ symporter, plant|General substrate transporter
AT1G72050	35.7886320525504	14.5462651745954	1.2989	0.00016634	0.00052317	TFIIIA	Zinc finger, C2H2-like|Zinc finger, C2H2|Zinc finger, C2H2|Zinc finger, C2H2|Zinc finger C2H2-type/integrase DNA-binding domain|Zinc finger, C2H2-like|Zinc finger, C2H2|Zinc finger, C2H2|Zinc finger, C2H2|Zinc finger C2H2-type/integrase DNA-binding domain
AT1G72140	44.8457060117954	0	8.7118	5.4353e-11	4.3076e-10	-	Major facilitator superfamily domain, general substrate transporter|Proton-dependent oligopeptide transporter family|Proton-dependent oligopeptide transporter family
AT1G72160	16.3554927807724	54.5484944047326	-1.7378	0.00011869	0.00038759	PATL3	CRAL/TRIO, N-terminal domain|CRAL/TRIO, N-terminal domain|CRAL/TRIO, N-terminal domain|GOLD|GOLD|CRAL-TRIO domain|CRAL-TRIO domain|CRAL-TRIO domain|CRAL-TRIO domain|CRAL-TRIO domain
AT1G72230	26.379827065762	1.60436748249214	4.0394	5.148e-08	2.9704e-07	-	Cupredoxin|Cupredoxin|Plastocyanin-like|Plastocyanin-like|Plastocyanin-like|Blue (type 1) copper protein, binding site
AT1G72300	21.8073237076966	7.91487958029454	1.4622	0.0016432	0.0039228	-	Protein kinase, ATP binding site|Leucine-rich repeat-containing N-terminal, type 2|Protein kinase-like domain|Serine/threonine-protein kinase, active site|Leucine-rich repeat|Leucine-rich repeat|Protein kinase, catalytic domain|Protein kinase, catalytic domain|Concanavalin A-like lectin/glucanase, subgroup
AT1G72360	22.4228530058977	2.88786146848584	2.9569	5.4204e-06	2.3266e-05	HRE1	DNA-binding, integrase-type|AP2/ERF domain|AP2/ERF domain|AP2/ERF domain|AP2/ERF domain|AP2/ERF domain|DNA-binding, integrase-type|AP2/ERF domain|AP2/ERF domain|AP2/ERF domain|AP2/ERF domain|AP2/ERF domain|DNA-binding, integrase-type|AP2/ERF domain|AP2/ERF domain|AP2/ERF domain|AP2/ERF domain|AP2/ERF domain
AT1G72416	347.158524185428	124.819790137888	1.4757	1.466e-36	4.2522e-35	-	DnaJ domain, conserved site|DnaJ domain|DnaJ domain|DnaJ domain|DnaJ domain|DnaJ domain|DnaJ domain|DnaJ domain, conserved site|DnaJ domain|DnaJ domain|DnaJ domain|DnaJ domain|DnaJ domain|DnaJ domain|DnaJ domain, conserved site|DnaJ domain|DnaJ domain|DnaJ domain|DnaJ domain|DnaJ domain|DnaJ domain|-|DnaJ domain, conserved site|DnaJ domain|DnaJ domain|DnaJ domain|DnaJ domain|DnaJ domain|DnaJ doma…
AT1G72430	112.378063300146	19.2524097899056	2.5452	1.2443e-21	1.9887e-20	-	Auxin responsive SAUR protein
AT1G72470	41.4163284932463	6.41746992996854	2.6901	2.7844e-09	1.8652e-08	ATEXO70D1	Cullin repeat-like-containing domain|Exocyst complex protein Exo70|Exocyst complex protein Exo70
AT1G72500	59.3546108979645	19.8941567829025	1.577	5.8827e-08	3.3673e-07	-	von Willebrand factor, type A|von Willebrand factor, type A|von Willebrand factor, type A|von Willebrand factor, type A
AT1G72520	756.749305759826	2059.04522703041	-1.4441	3.3897e-87	2.8078e-85	LOX4	Lipoxygenase, conserved site|Lipoxygenase, iron binding site|Lipoxygenase, C-terminal|Lipoxygenase, C-terminal|Lipoxygenase, C-terminal|Lipoxygenase, C-terminal|Lipase/lipooxygenase, PLAT/LH2|Lipoxygenase, plant|Lipoxygenase, LH2|Lipoxygenase, LH2|Lipoxygenase, LH2|Lipoxygenase, LH2|Lipoxygenase, domain 3|Lipoxygenase
AT1G72770	42.9111853603062	18.1828314682442	1.2388	6.069e-05	0.0002115	HAB1	Protein phosphatase 2C (PP2C)-like|Protein phosphatase 2C (PP2C)-like|Protein phosphatase 2C (PP2C)-like|Protein phosphatase 2C (PP2C)-like|Protein phosphatase 2C (PP2C)-like|Protein phosphatase 2C, manganese/magnesium aspartate binding site|Protein phosphatase 2C|Protein phosphatase 2C (PP2C)-like|Protein phosphatase 2C (PP2C)-like|Protein phosphatase 2C (PP2C)-like|Protein phosphatase 2C (PP2C)…
AT1G72790	262.039615519902	19.3593676220718	3.7587	9.4099e-64	5.1633e-62	-	Protein of unknown function DUF761, plant
AT1G72900	25.8522305244468	171.132531465828	-2.7268	2.7866e-22	4.5725e-21	-	NB-ARC|Toll/interleukin-1 receptor homology (TIR) domain|Toll/interleukin-1 receptor homology (TIR) domain|Toll/interleukin-1 receptor homology (TIR) domain|Toll/interleukin-1 receptor homology (TIR) domain|Toll/interleukin-1 receptor homology (TIR) domain|P-loop containing nucleoside triphosphate hydrolase
AT1G72910	0	80.4322897889391	-7.3297	3.4783e-18	4.5887e-17	-	NB-ARC|Toll/interleukin-1 receptor homology (TIR) domain|Toll/interleukin-1 receptor homology (TIR) domain|Toll/interleukin-1 receptor homology (TIR) domain|Toll/interleukin-1 receptor homology (TIR) domain|Toll/interleukin-1 receptor homology (TIR) domain|P-loop containing nucleoside triphosphate hydrolase
AT1G72920	2.6379827065762	53.6928317474035	-4.3472	7.1799e-12	6.0463e-11	-	Toll/interleukin-1 receptor homology (TIR) domain|Toll/interleukin-1 receptor homology (TIR) domain|Toll/interleukin-1 receptor homology (TIR) domain|Toll/interleukin-1 receptor homology (TIR) domain|Toll/interleukin-1 receptor homology (TIR) domain
AT1G72930	73.4238519997042	212.525212514125	-1.5333	1.4973e-11	1.2367e-10	TIR	Toll/interleukin-1 receptor homology (TIR) domain|Toll/interleukin-1 receptor homology (TIR) domain|Toll/interleukin-1 receptor homology (TIR) domain|Toll/interleukin-1 receptor homology (TIR) domain|Toll/interleukin-1 receptor homology (TIR) domain|Toll/interleukin-1 receptor homology (TIR) domain|Toll/interleukin-1 receptor homology (TIR) domain|Toll/interleukin-1 receptor homology (TIR) domain…
AT1G72940	48.3630162872303	145.462651745954	-1.5887	7.5308e-09	4.8379e-08	-	NB-ARC|Toll/interleukin-1 receptor homology (TIR) domain|Toll/interleukin-1 receptor homology (TIR) domain|Toll/interleukin-1 receptor homology (TIR) domain|Toll/interleukin-1 receptor homology (TIR) domain|Toll/interleukin-1 receptor homology (TIR) domain|P-loop containing nucleoside triphosphate hydrolase
AT1G73010	17.2348203496312	2.46003013982127	2.8086	9.4255e-05	0.00031497	ATPS2	HAD-like domain|HAD-like domain|Phosphatase PHOSPHO-type|Phosphatase PHOSPHO-type|Pyridoxal phosphate phosphatase-related|HAD-superfamily hydrolase, subfamily IB, PSPase-like
AT1G73330	137.702697283278	3.5296084614827	5.2859	4.3612e-38	1.337e-36	ATDR4	Kunitz inhibitor ST1-like|Proteinase inhibitor I3, Kunitz legume|Proteinase inhibitor I3, Kunitz legume|Proteinase inhibitor I3, Kunitz legume
AT1G73470	18.2020806753758	70.6991270618201	-1.9576	1.1441e-06	5.5373e-06	-	-|-|-
AT1G73480	51.2647972644641	258.089249016902	-2.3318	1.1978e-26	2.4109e-25	-	Alpha/beta hydrolase, N-terminal|Alpha/Beta hydrolase fold|Alpha/Beta hydrolase fold
AT1G73510	0	22.568102587056	-5.4962	2.9197e-06	1.3141e-05	-	-
AT1G73540	69.5548106967258	701.536421177728	-3.3343	1.5712e-108	1.8047e-106	atnudt21	NUDIX hydrolase, conserved site|NUDIX hydrolase domain-like|NUDIX hydrolase domain-like|NUDIX hydrolase domain|NUDIX hydrolase domain
AT1G73590	15.1244341843702	3.20873496498427	2.2368	0.00097615	0.0025132	PIN1	Auxin efflux carrier, plant type|Auxin efflux carrier
AT1G73655	34.8213717268058	166.212471186185	-2.255	6.2719e-17	7.6423e-16	FKBP17-3	Peptidyl-prolyl cis-trans isomerase, FKBP-type, domain|Peptidyl-prolyl cis-trans isomerase, FKBP-type, domain|Peptidyl-prolyl cis-trans isomerase, FKBP-type
AT1G73730	22.8625167903271	8.34271090895911	1.4544	0.0013111	0.0032215	EIL3	Ethylene insensitive 3-like protein, DNA-binding domain|Ethylene insensitive 3-like protein, DNA-binding domain
AT1G73750	6.33115849578288	32.9430123071718	-2.3794	0.00010673	0.00035121	-	Uncharacterised conserved protein UCP031088, alpha/beta hydrolase, At1g15070|Alpha/Beta hydrolase fold|Alpha/Beta hydrolase fold
AT1G73805	7.82601536284272	80.9670789497698	-3.371	4.0072e-14	4.0376e-13	-	Calmodulin binding protein-like
AT1G73810	2.02245340837509	26.0977110485387	-3.6897	7.3224e-06	3.0726e-05	-	Glycosyl transferase, family 14
AT1G73870	0	14.0114760137646	-4.8085	0.00031679	0.00093016	COL7	CCT domain|CCT domain|Zinc finger, B-box|Zinc finger, B-box|Zinc finger, B-box
AT1G73885	90.8345378631071	186.855332794251	-1.0406	3.671e-05	0.00013395	-	-
AT1G73920	133.745723223413	66.4208137751744	1.0098	3.5246e-10	2.5732e-09	-	Partial AB-hydrolase lipase domain|Alpha/Beta hydrolase fold|Alpha/Beta hydrolase fold|Partial AB-hydrolase lipase domain|Alpha/Beta hydrolase fold|Alpha/Beta hydrolase fold
AT1G74000	15.0365014274843	1.49740965032599	3.3279	0.00010045	0.00033281	SS3	Strictosidine synthase, conserved region|Six-bladed beta-propeller, TolB-like|Strictosidine synthase
AT1G74010	35.6127665387787	3.31569279715041	3.425	1.5101e-09	1.0374e-08	-	Strictosidine synthase, conserved region|Six-bladed beta-propeller, TolB-like|Strictosidine synthase
AT1G74020	77.9084226008838	14.1184338459308	2.4642	4.5695e-15	4.9022e-14	SS2	Strictosidine synthase, conserved region|Six-bladed beta-propeller, TolB-like|Strictosidine synthase
AT1G74030	28.2264149603653	4.70614461531026	2.5844	1.4267e-06	6.7909e-06	ENO1	Enolase, N-terminal|Enolase, C-terminal|Enolase, conserved site|Enolase|Enolase|Enolase|Enolase|Enolase|Enolase C-terminal domain-like|Enolase C-terminal domain-like|Enolase N-terminal domain-like|Enolase N-terminal domain-like
AT1G74210	33.4144476166319	13.7975603494324	1.2761	0.00031728	0.00093127	-	PLC-like phosphodiesterase, TIM beta/alpha-barrel domain|PLC-like phosphodiesterase, TIM beta/alpha-barrel domain|Glycerophosphoryl diester phosphodiesterase
AT1G74230	30.6885321531698	77.4374704882871	-1.3353	0.00040626	0.0011577	GR-RBP5	RNA recognition motif domain|RNA recognition motif domain|RNA recognition motif domain|Nucleotide-binding, alpha-beta plait
AT1G74250	56.4528299207307	27.2742472023663	1.0495	3.0435e-05	0.00011267	-	Zinc finger, double-stranded RNA binding|DnaJ domain, conserved site|Zinc finger, C2H2-like|Zinc finger, C2H2|Zinc finger, C2H2|Zinc finger, U1-type|DnaJ domain|DnaJ domain|DnaJ domain|DnaJ domain|DnaJ domain|DnaJ domain
AT1G74310	223.52506800389	729.880246701756	-1.7072	1.1982e-43	4.213e-42	ATHSP101	Clp ATPase, C-terminal|Clp ATPase, C-terminal|Chaperonin ClpA/B, conserved site|Clp, N-terminal|ATPase, AAA-type, core|ATPase, AAA-type, core|AAA+ ATPase domain|Chaperonin ClpA/B|P-loop containing nucleoside triphosphate hydrolase|P-loop containing nucleoside triphosphate hydrolase|Double Clp-N motif|ClpA/B, conserved site 2
AT1G74430	21.1917944094955	81.8227416070989	-1.949	1.8442e-07	9.9111e-07	MYB95	Myb domain|Homeodomain-like|Homeodomain-like|SANT/Myb domain|SANT/Myb domain
AT1G74440	24.1815081436152	101.502982725669	-2.0695	1.0297e-09	7.177e-09	-	Protein of unknown function DUF962
AT1G74450	37.8990182178114	419.916449084275	-3.4699	2.3156e-68	1.395e-66	-	Protein BYPASS-related
AT1G74460	57.2442247327035	0	9.0639	4.3738e-13	4.1349e-12	-	Lipase, GDSL|SGNH hydrolase-type esterase domain
AT1G74470	395.433607715772	970.856242572074	-1.2958	7.6624e-34	2.0125e-32	CHLP	Pyridine nucleotide-disulphide oxidoreductase, FAD/NAD(P)-binding domain|Geranylgeranyl reductase family|Geranylgeranyl reductase, plant/cyanobacteria|Geranylgeranyl reductase, plant/prokaryotic|Aromatic-ring hydroxylase-like|NAD(P)-binding domain
AT1G74520	18.2900134322616	68.346054754165	-1.9018	3.0585e-06	1.3701e-05	ATHVA22A	TB2/DP1/HVA22-related protein|TB2/DP1/HVA22-related protein
AT1G74670	5.2759654131524	52.7302112579082	-3.3211	1.4095e-09	9.7138e-09	GASA6	Gibberellin regulated protein
AT1G74740	38.0748837315831	11.6584037061095	1.7075	5.6231e-06	2.4028e-05	CPK30	EF-Hand 1, calcium-binding site|Protein kinase, ATP binding site|EF-hand-like domain|EF-hand-like domain|Protein kinase-like domain|Serine/threonine-protein kinase, active site|Serine/threonine- / dual specificity protein kinase, catalytic domain|Calcium-binding EF-hand|Calcium-binding EF-hand|Protein kinase, catalytic domain|Protein kinase, catalytic domain
AT1G74770	13.5416445604245	0	5.9842	5.5145e-05	0.00019367	-	Zinc finger, CTCHY-type|Haemerythrin/HHE cation-binding motif|Zinc finger, CHY-type|Zinc finger, CHY-type|Zinc finger, RING-type|Zinc finger, RING-type|Zinc finger, RING-type|Zinc finger, RING/FYVE/PHD-type|Rubredoxin-type fold
AT1G74790	52.1441248333229	14.0114760137646	1.8959	1.8667e-08	1.147e-07	HIPL1	Glucose/Sorbosone dehydrogenase|Soluble quinoprotein glucose/sorbosone dehydrogenase|Six-bladed beta-propeller, TolB-like
AT1G74930	6.06736022512526	135.087742025838	-4.4767	5.267e-28	1.1259e-26	ORA47	DNA-binding, integrase-type|AP2/ERF domain|AP2/ERF domain|AP2/ERF domain|AP2/ERF domain|AP2/ERF domain
AT1G75220	279.802032410849	120.32756118691	1.2174	3.8016e-24	6.8229e-23	-	Major facilitator superfamily domain|Major facilitator superfamily domain, general substrate transporter|Sugar transporter, conserved site|Sugar transporter, conserved site|General substrate transporter|Sugar/inositol transporter|Sugar/inositol transporter
AT1G75310	78.6118846559707	26.6325002093695	1.5616	5.4472e-10	3.8975e-09	AUL1	DnaJ domain|DnaJ domain|DnaJ domain|DnaJ domain|DnaJ domain
AT1G75380	83.1843880140361	408.044129713833	-2.2943	3.3224e-40	1.0801e-38	ATBBD1	Bifunctional nuclease domain|Bifunctional nuclease domain|Bifunctional nuclease domain|UVR domain|Bifunctional nuclease domain|Bifunctional nuclease domain|Bifunctional nuclease domain|UVR domain|Bifunctional nuclease domain|Bifunctional nuclease domain|Bifunctional nuclease domain|UVR domain
AT1G75410	3.69317578920668	27.5951206988647	-2.9015	5.0168e-05	0.00017771	BLH3	Homeodomain-like|Homeodomain-like|Homeobox KN domain|POX|POX|Homeodomain|Homeodomain|Homeodomain-like|Homeodomain-like|Homeobox KN domain|POX|POX|Homeodomain|Homeodomain
AT1G75460	24.8849701987021	84.0688560825879	-1.7563	1.4042e-06	6.7015e-06	-	PUA-like domain|Peptidase S16, lon N-terminal
AT1G75540	31.7437252358003	6.95225909079925	2.1909	2.2656e-06	1.0426e-05	STH2	Zinc finger, B-box|Zinc finger, B-box|Zinc finger, B-box
AT1G75680	161.180743371806	70.4852113974878	1.1933	2.896e-14	2.9351e-13	AtGH9B7	Glycoside hydrolase, family 9, active site|Six-hairpin glycosidase-like|Glycoside hydrolase, family 9|Six-hairpin glycosidase
AT1G75750	95.8467050056019	37.542199090316	1.3522	2.8178e-10	2.0836e-09	GASA1	Gibberellin regulated protein|Gibberellin regulated protein
AT1G76070	115.103978763608	39.788313565805	1.5325	1.0888e-13	1.0695e-12	-	-
AT1G76090	47.3078232045998	8.23575307679296	2.5221	6.6867e-10	4.7411e-09	SMT3	ERGosterol biosynthesis methyltransferase, plant|Sterol methyltransferase C-terminal|Methyltransferase type 11|S-adenosyl-L-methionine-dependent methyltransferase-like|S-adenosyl-L-methionine-dependent methyltransferase-like
AT1G76100	82.3929932020633	196.695453353536	-1.2554	1.3577e-07	7.426e-07	PETE1	Cupredoxin|Cupredoxin|Plastocyanin|Plastocyanin|Blue (type 1) copper protein|Blue (type 1) copper domain|Blue (type 1) copper protein, binding site
AT1G76160	1221.64979141544	264.078887618205	2.2098	8.0608e-191	2.17e-188	sks5	Multicopper oxidase, type 3|Multicopper oxidase, type 2|Cupredoxin|Cupredoxin|Multicopper oxidase, type 1
AT1G76240	16.2675600238866	2.56698797198742	2.6638	0.00020784	0.00063856	-	Protein of unknown function DUF241, plant
AT1G76270	30.512666639398	9.94707839145124	1.6171	8.0471e-05	0.00027261	-	O-fucosyltransferase, plant|GDP-fucose protein O-fucosyltransferase
AT1G76400	45.3733025531106	21.9263555940592	1.0492	0.00018555	0.00057477	OST1A	Ribophorin I|Ribophorin I
AT1G76550	31.3040614513709	11.1236145452788	1.4927	0.0001352	0.00043572	PFP-ALPHA2	Pyrophosphate-dependent phosphofructokinase PfpB|Pyrophosphate-dependent phosphofructokinase PfpB|Phosphofructokinase domain|Phosphofructokinase domain|Pyrophosphate-dependent phosphofructokinase, alpha-helical
AT1G76600	109.828013350456	298.091478247039	-1.4405	5.9958e-14	5.9714e-13	-	Protein of unknown function DUF4228
AT1G76640	18.2900134322616	4.17135545447955	2.1325	0.00039922	0.0011418	CML39	EF-Hand 1, calcium-binding site|EF-hand-like domain|EF-hand-like domain|Calcium-binding EF-hand|Calcium-binding EF-hand
AT1G76650	177.184505125035	939.945429076059	-2.4073	8.384e-97	7.8506e-95	CML38	EF-Hand 1, calcium-binding site|EF-hand-like domain|Calcium-binding EF-hand|Calcium-binding EF-hand|Calcium-binding EF-hand|EF-Hand 1, calcium-binding site|EF-hand-like domain|Calcium-binding EF-hand|Calcium-binding EF-hand|Calcium-binding EF-hand|EF-Hand 1, calcium-binding site|EF-hand-like domain|EF-hand-like domain|Calcium-binding EF-hand|Calcium-binding EF-hand
AT1G76680	1113.31663493204	445.479370971983	1.3214	6.1515e-100	5.8882e-98	OPR1	NADH:flavin oxidoreductase/NADH oxidase, N-terminal|Aldolase-type TIM barrel|NADH:flavin oxidoreductase/NADH oxidase, N-terminal|Aldolase-type TIM barrel
AT1G76690	54.3424437554697	13.3697290207678	2.0231	2.8382e-09	1.8969e-08	OPR2	NADH:flavin oxidoreductase/NADH oxidase, N-terminal|Aldolase-type TIM barrel
AT1G76790	47.3078232045998	113.482259928277	-1.2623	5.6278e-05	0.00019748	-	Caffeate O-methyltransferase (COMT) family|Caffeate O-methyltransferase (COMT) family|Plant methyltransferase dimerisation|O-methyltransferase, family 2|Winged helix-turn-helix DNA-binding domain|S-adenosyl-L-methionine-dependent methyltransferase-like|S-adenosyl-L-methionine-dependent methyltransferase-like
AT1G76920	38.2507492453549	18.5037049647426	1.0477	0.00060559	0.0016478	SKIP15	Kelch repeat type 2|F-box domain, cyclin-like|F-box domain, cyclin-like|F-box domain, cyclin-like|F-box domain, cyclin-like|Kelch-type beta propeller
AT1G76930	287.540115016806	1.71132531465828	7.3925	5.0416e-71	3.1935e-69	ATEXT4	-|-
AT1G76950	42.1197905483333	12.3001506991064	1.7758	1.0651e-06	5.1604e-06	PRAF1	Zinc finger, FYVE-related|Brevis radix-like domain|Brevis radix-like domain|Zinc finger, FYVE/PHD-type|Regulator of chromosome condensation 1/beta-lactamase-inhibitor protein II|Regulator of chromosome condensation 1/beta-lactamase-inhibitor protein II|Regulator of chromosome condensation, RCC1|Regulator of chromosome condensation, RCC1|Regulator of chromosome condensation, RCC1|Regulator of chro…
AT1G76960	5.18803265626653	94.1228923062053	-4.1813	3.3622e-19	4.6491e-18	-	-
AT1G76980	27.083289120849	8.02183741246068	1.7554	0.00010114	0.00033471	-	-|-
AT1G77120	91.9776637026235	6.95225909079925	3.7257	2.2297e-23	3.8187e-22	ADH1	Alcohol dehydrogenase GroES-like|Alcohol dehydrogenase, C-terminal|GroES-like|GroES-like|Alcohol dehydrogenase, zinc-type, conserved site|NAD(P)-binding domain|Alcohol dehydrogenase superfamily, zinc-type
AT1G77450	125.831775103685	61.0729221668673	1.0429	5.5457e-10	3.9614e-09	anac032	No apical meristem (NAM) protein|No apical meristem (NAM) protein|No apical meristem (NAM) protein
AT1G77480	34.9972372405776	15.8297591605891	1.1446	0.00054722	0.0015119	-	Aspartic peptidase|Aspartic peptidase|Peptidase aspartic, active site|Peptidase A1|Peptidase A1|Aspartic peptidase|Aspartic peptidase|Peptidase aspartic, active site|Peptidase A1|Peptidase A1
AT1G77630	32.2713217771155	6.09659643347011	2.4042	6.1358e-07	3.0803e-06	LYM3	Peptidoglycan-binding lysin domain|Peptidoglycan-binding lysin domain|Peptidoglycan-binding lysin domain|Peptidoglycan-binding lysin domain
AT1G77640	24.0056426298434	8.23575307679296	1.5434	0.00065792	0.0017762	ERF013	DNA-binding, integrase-type|AP2/ERF domain|AP2/ERF domain|AP2/ERF domain|AP2/ERF domain|AP2/ERF domain
AT1G77670	40.4490681675017	14.8671386710938	1.444	2.0737e-05	7.9186e-05	-	Pyridoxal phosphate-dependent transferase|Aminotransferase, class I/classII|Pyridoxal phosphate-dependent transferase, major region, subdomain 1|Pyridoxal phosphate-dependent transferase, major region, subdomain 2
AT1G77680	57.6838885171329	24.9211748947112	1.2108	4.4889e-06	1.958e-05	T32E8.1	Ribonuclease II/R, conserved site|Nucleic acid-binding, OB-fold|DIS3-like exonuclease 2
AT1G77710	54.0786454848121	116.477079228929	-1.1069	0.00044537	0.0012547	-	Ubiquitin-fold modifier 1|Ubiquitin-fold modifier 1|Ubiquitin-related domain
AT1G77760	41.1525302225887	15.6158434962568	1.398	2.507e-05	9.4309e-05	NIA1	Oxidoreductase, molybdopterin binding site|Cytochrome b5, heme-binding site|Riboflavin synthase-like beta-barrel|Ferredoxin reductase-type FAD-binding domain|Immunoglobulin E-set|Nitrate reductase NADH dependent|Eukaryotic molybdopterin oxidoreductase|Oxidoreductase, FAD-binding domain|Moybdenum cofactor oxidoreductase, dimerisation|Moybdenum cofactor oxidoreductase, dimerisation|NADH:cytochrome …
AT1G77930	16.8830893220877	69.843464404491	-2.0485	5.1163e-07	2.5897e-06	-	DnaJ domain, conserved site|DnaJ domain|DnaJ domain|DnaJ domain|DnaJ domain|DnaJ domain|DnaJ domain|DnaJ domain, conserved site|DnaJ domain|DnaJ domain|DnaJ domain|DnaJ domain|DnaJ domain|DnaJ domain
AT1G77940	154.409921091594	66.848645103839	1.2078	6.6471e-14	6.6047e-13	RPL30B	Ribosomal protein L30e, conserved site|Ribosomal protein L30e, conserved site|Ribosomal protein L7Ae/L30e/S12e/Gadd45|Ribosomal protein L30e|50S ribosomal protein L30e-like|50S ribosomal protein L30e-like
AT1G78000	12.3985187209081	2.35307230765513	2.3976	0.0020217	0.0046869	SULTR1;2	Sulphate anion transporter, conserved site|Sulphate transporter|STAS domain|STAS domain|STAS domain|STAS domain|Sulphate anion transporter|Sulphate anion transporter, conserved site|Sulphate transporter|STAS domain|STAS domain|STAS domain|STAS domain|Sulphate anion transporter
AT1G78050	14.7727031568267	1.28349398599371	3.5248	8.571e-05	0.0002882	PGM	Histidine phosphatase superfamily, clade-1|Histidine phosphatase superfamily, clade-1|Phosphoglycerate/bisphosphoglycerate mutase, active site|Phosphoglycerate mutase 1|Phosphoglycerate mutase 1|Histidine phosphatase superfamily|Histidine phosphatase superfamily
AT1G78070	169.62228803285	445.479370971983	-1.393	7.4565e-19	1.0196e-17	-	WD40 repeat, conserved site|WD40-repeat-containing domain|WD40-repeat-containing domain|WD40 repeat|WD40 repeat|WD40 repeat|WD40/YVTN repeat-like-containing domain
AT1G78100	45.5491680668824	10.5888253844481	2.1049	2.8458e-08	1.6872e-07	-	F-box domain, cyclin-like|F-box domain, cyclin-like
AT1G78130	3.69317578920668	23.4237652443852	-2.665	0.0004037	0.0011535	UNE2	Major facilitator superfamily domain|Major facilitator superfamily domain, general substrate transporter|Major facilitator superfamily
AT1G78230	70.8738020500139	21.1776507688962	1.7427	3.7428e-10	2.7187e-09	-	Leucine rich repeat 4|Leucine-rich repeat, typical subtype|Leucine-rich repeat
AT1G78240	326.933990101677	117.332741886258	1.4784	1.3474e-34	3.6618e-33	TSD2	Putative S-adenosyl-L-methionine-dependent methyltransferase|S-adenosyl-L-methionine-dependent methyltransferase-like|S-adenosyl-L-methionine-dependent methyltransferase-like|Putative S-adenosyl-L-methionine-dependent methyltransferase|S-adenosyl-L-methionine-dependent methyltransferase-like|S-adenosyl-L-methionine-dependent methyltransferase-like
AT1G78280	213.588666475786	459.918678314412	-1.1065	3.0371e-12	2.6509e-11	-	Protein kinase-like domain|JmjC domain|JmjC domain|Aminoglycoside phosphotransferase|F-box domain, cyclin-like|F-box domain, cyclin-like|F-box domain, cyclin-like
AT1G78310	17.8503496478323	2.99481930065199	2.5754	0.00012918	0.00041851	-	VQ
AT1G78490	65.5978366368615	26.5255423772033	1.3063	3.1418e-07	1.6295e-06	CYP708A3	Cytochrome P450, conserved site|Cytochrome P450, E-class, group I|Cytochrome P450|Cytochrome P450|Cytochrome P450
AT1G78580	13.189913532881	57.5433137053846	-2.1252	2.6543e-06	1.206e-05	ATTPS1	HAD-like domain|HAD-like domain|Alpha,alpha-trehalose-phosphate synthase|Trehalose-phosphatase|Glycosyl transferase, family 20
AT1G78650	13.4537118035386	2.7809036363197	2.2744	0.0017165	0.0040786	POLD3	DNA polymerase subunit Cdc27
AT1G78660	159.510020990974	76.9026813274564	1.0525	2.1859e-12	1.9436e-11	ATGGH1	Peptidase C26, gamma-glutamyl hydrolase|Peptidase C26, gamma-glutamyl hydrolase|Peptidase C26|Class I glutamine amidotransferase-like|Class I glutamine amidotransferase-like|Peptidase C26, gamma-glutamyl hydrolase|Peptidase C26, gamma-glutamyl hydrolase|Peptidase C26|Class I glutamine amidotransferase-like|Class I glutamine amidotransferase-like|Peptidase C26, gamma-glutamyl hydrolase|Peptidase C…
AT1G78680	67.356491774579	146.425272235449	-1.1203	6.5062e-05	0.0002251	ATGGH2	Peptidase C26, gamma-glutamyl hydrolase|Peptidase C26, gamma-glutamyl hydrolase|Peptidase C26|Class I glutamine amidotransferase-like|Class I glutamine amidotransferase-like|Peptidase C26, gamma-glutamyl hydrolase|Peptidase C26, gamma-glutamyl hydrolase|Peptidase C26|Class I glutamine amidotransferase-like|Class I glutamine amidotransferase-like
AT1G78830	443.181094704801	171.025573633662	1.3737	1.1426e-42	3.9215e-41	-	S-locus glycoprotein, mannose-binding-type|PAN-2 domain|Bulb-type lectin domain|Bulb-type lectin domain|Bulb-type lectin domain|Bulb-type lectin domain|Bulb-type lectin domain
AT1G78850	658.528416318305	137.654729997825	2.2582	5.9038e-106	6.5205e-104	-	S-locus glycoprotein, mannose-binding-type|Apple-like|Bulb-type lectin domain|Bulb-type lectin domain|Bulb-type lectin domain|Bulb-type lectin domain|Bulb-type lectin domain
AT1G78860	17.9382824047182	1.28349398599371	3.8049	9.6542e-06	3.9454e-05	-	S-locus glycoprotein, mannose-binding-type|Apple-like|Bulb-type lectin domain|Bulb-type lectin domain|Bulb-type lectin domain|Bulb-type lectin domain|Bulb-type lectin domain
AT1G78970	16.0916945101148	2.99481930065199	2.4258	0.00040583	0.0011573	LUP1	Squalene cyclase|Terpenoid cyclases/protein prenyltransferase alpha-alpha toroid|Terpenoid cyclases/protein prenyltransferase alpha-alpha toroid|Terpene synthase, conserved site|Squalene cyclase|Terpenoid cyclases/protein prenyltransferase alpha-alpha toroid|Terpenoid cyclases/protein prenyltransferase alpha-alpha toroid|Terpene synthase, conserved site
AT1G79040	2465.63450307989	7896.69674882629	-1.6793	0	0	PSBR	Photosystem II PsbR
AT1G79160	36.8438251351809	9.73316272711896	1.9204	1.938e-06	9.0295e-06	-	-
AT1G79270	36.5800268645233	99.149910418014	-1.4386	1.5327e-05	6.0128e-05	ECT8	YTH domain|YTH domain
AT1G79310	29.0178097723382	3.95743979014727	2.8743	3.133e-07	1.6259e-06	AtMC7	Peptidase C14, caspase catalytic|Caspase-like domain
AT1G79380	83.3602535278079	237.33942957667	-1.5095	2.1862e-12	1.9436e-11	-	Copine|von Willebrand factor, type A|von Willebrand factor, type A|Zinc finger, RING-type|Zinc finger, RING-type|Zinc finger, RING/FYVE/PHD-type
AT1G79430	8.52947741792971	33.4778014680026	-1.9727	0.00075299	0.0020015	APL	MYB-CC type transcription factor, LHEQLE-containing domain|Myb domain|Homeodomain-like|Homeodomain-like|Myb domain, plants|SANT/Myb domain|MYB-CC type transcription factor, LHEQLE-containing domain|Homeodomain-like
AT1G79440	53.7269144572686	160.54370608138	-1.5792	1.5787e-09	1.0828e-08	ALDH5F1	Aldehyde/histidinol dehydrogenase|Aldehyde dehydrogenase, conserved site|Aldehyde dehydrogenase domain|Succinate semialdehyde dehydrogenase|Aldehyde dehydrogenase, C-terminal|Aldehyde dehydrogenase, N-terminal|Aldehyde dehydrogenase, glutamic acid active site
AT1G79530	27.8746839328218	2.46003013982127	3.5022	7.2565e-08	4.11e-07	GAPCP-1	Glyceraldehyde/Erythrose phosphate dehydrogenase family|Glyceraldehyde/Erythrose phosphate dehydrogenase family|Glyceraldehyde 3-phosphate dehydrogenase, active site|Glyceraldehyde 3-phosphate dehydrogenase, catalytic domain|Glyceraldehyde 3-phosphate dehydrogenase, NAD(P) binding domain|Glyceraldehyde 3-phosphate dehydrogenase, NAD(P) binding domain|Glyceraldehyde-3-phosphate dehydrogenase, type…
AT1G79680	3.42937751854906	20.4289459437332	-2.5746	0.0012494	0.003101	WAKL10	Wall-associated receptor kinase galacturonan-binding domain|EGF-like calcium-binding, conserved site|Wall-associated kinase|Protein kinase-like domain|Serine/threonine-protein kinase, active site|Protein kinase, catalytic domain|Protein kinase, catalytic domain|Concanavalin A-like lectin/glucanase, subgroup
AT1G79710	20.840063381952	4.27831328664569	2.2842	9.2108e-05	0.00030791	-	Major facilitator superfamily domain, general substrate transporter|Biopterin transport-related protein BT1|Biopterin transport-related protein BT1
AT1G79790	25.7642977675609	63.2120788101901	-1.2948	0.0019965	0.0046397	-	HAD-like domain|HAD-like domain|HAD-like domain|HAD-superfamily hydrolase, subfamily IA, variant 1|HAD-like domain|HAD-like domain|HAD-like domain|HAD-superfamily hydrolase, subfamily IA, variant 1
AT1G79840	11.9588549364788	1.49740965032599	2.9975	0.00084069	0.002204	GL2	Homeobox, conserved site|Homeodomain-like|Homeodomain-like|START domain|START domain|START domain|Homeodomain|Homeodomain|Homeodomain|START-like domain|Homeobox, conserved site|Homeodomain-like|Homeodomain-like|START domain|START domain|START domain|Homeodomain|Homeodomain|Homeodomain|START-like domain
AT1G79930	168.215363922676	77.9722596491178	1.1093	1.0141e-13	9.9844e-13	HSP91	Heat shock protein 70 family|Heat shock protein 70 family|Heat shock protein 70kD, C-terminal domain|Heat shock protein 70kD, C-terminal domain|Heat shock protein 70kD, peptide-binding domain|Heat shock protein 70kD, peptide-binding domain|Heat shock protein 70 family|Heat shock protein 70 family|Heat shock protein 70kD, C-terminal domain|Heat shock protein 70kD, C-terminal domain|Heat shock prot…
AT1G80020	37.459354433382	18.1828314682442	1.0427	0.00071446	0.0019113	-//-
AT1G80240	16.3554927807724	0	5.0317	9.1829e-06	3.7815e-05	-	Galactose-binding domain-like|Protein of unknown function DUF642
AT1G80440	64.1029797698016	13.6906025172662	2.2272	1.2529e-11	1.0368e-10	-	Kelch repeat type 1|Kelch repeat type 1|F-box domain, cyclin-like|Galactose oxidase, beta-propeller
AT1G80510	19.2572737580063	6.3105120978024	1.6096	0.0017824	0.0042068	-	Amino acid transporter, transmembrane
AT1G80610	42.1197905483333	118.723193704418	-1.495	8.7036e-07	4.2699e-06	-	-
AT1G80760	14.9485686705985	3.42265062931656	2.1268	0.0013906	0.0033774	NIP6;1	Aquaporin-like|Aquaporin-like|Major intrinsic protein, conserved site|Major intrinsic protein|Major intrinsic protein|Major intrinsic protein
AT1G80820	80.9860690918893	35.0821689504947	1.2069	5.7845e-08	3.3155e-07	CCR2	NAD-dependent epimerase/dehydratase|NAD(P)-binding domain
AT1G80830	36.2282958369798	18.0758736360781	1.0031	0.0011453	0.0028824	NRAMP1	Natural resistance-associated macrophage protein|Natural resistance-associated macrophage protein|Natural resistance-associated macrophage protein|Natural resistance-associated macrophage protein|Natural resistance-associated macrophage protein
AT1G80840	377.847056338598	1356.86705885968	-1.8444	3.2908e-91	2.8635e-89	WRKY40	DNA-binding WRKY|DNA-binding WRKY|DNA-binding WRKY|DNA-binding WRKY|DNA-binding WRKY
AT1G80920	67.7082228021224	161.827200067373	-1.2571	1.6851e-06	7.9324e-06	J8	DnaJ domain|DnaJ domain|DnaJ domain|DnaJ domain|DnaJ domain|DnaJ domain
AT2G01140	244.365131385842	97.8664164320203	1.3202	2.9746e-23	5.0544e-22	FBA3	Fructose-bisphosphate aldolase, class-I|Aldolase-type TIM barrel|Fructose-bisphosphate aldolase class-I, eukaryotic-type|Fructose-bisphosphate aldolase class-I active site
AT2G01180	186.329511841166	386.438647616272	-1.0524	1.7601e-09	1.2006e-08	ATPAP1	Phosphatidic acid phosphatase type 2/haloperoxidase|Phosphatidic acid phosphatase type 2/haloperoxidase|Phosphatidic acid phosphatase type 2/haloperoxidase|Phosphatidic acid phosphatase type 2/haloperoxidase|Lipid phosphate phosphatase, plant|Phosphatidic acid phosphatase type 2/haloperoxidase|Phosphatidic acid phosphatase type 2/haloperoxidase|Phosphatidic acid phosphatase type 2/haloperoxidase|…
AT2G01300	33.6782458872895	10.1609940557835	1.7288	1.714e-05	6.6703e-05	-	-
AT2G01590	9.32087222990257	47.3823196496011	-2.3458	4.2575e-06	1.8656e-05	CRR3	-
AT2G01610	11.8709221795929	0	3.9869	0.00027031	0.00080885	-	Pectinesterase inhibitor|Pectinesterase inhibitor|Pectinesterase inhibitor|Pectinesterase inhibitor|Pectinesterase inhibitor
AT2G01670	109.300416809141	334.564099015693	-1.614	5.6914e-19	7.8448e-18	atnudt17	NUDIX hydrolase domain-like|NUDIX hydrolase domain-like|NUDIX hydrolase domain|NUDIX hydrolase domain
AT2G01970	127.85422851206	45.2431630062782	1.4987	1.0628e-14	1.1138e-13	-	Major facilitator superfamily domain, general substrate transporter|Nonaspanin (TM9SF)|Nonaspanin (TM9SF)
AT2G02010	24.972902955588	9.62620489495281	1.3753	0.0011464	0.0028834	GAD4	Pyridoxal phosphate-dependent transferase|Glutamate decarboxylase|Pyridoxal phosphate-dependent decarboxylase|Pyridoxal phosphate-dependent transferase, major region, subdomain 1
AT2G02080	1.40692411017397	14.7601808389276	-3.3911	0.0012037	0.0030012	AtIDD4	Zinc finger, C2H2-like|Zinc finger, C2H2|Zinc finger, C2H2|Zinc finger, C2H2|Zinc finger C2H2-type/integrase DNA-binding domain|Zinc finger, C2H2-like|Zinc finger, C2H2|Zinc finger, C2H2|Zinc finger, C2H2|Zinc finger C2H2-type/integrase DNA-binding domain
AT2G02170	30.1609356118545	13.5836446851001	1.1508	0.001286	0.0031726	-	Remorin, C-terminal|Remorin, C-terminal
AT2G02180	177.184505125035	84.4966874112525	1.0683	8.243e-14	8.1528e-13	TOM3	Domain of unknown function DUF1084
AT2G02220	145.176981618577	31.4456026568459	2.2069	3.3734e-24	6.0924e-23	ATPSKR1	Protein kinase, ATP binding site|Leucine-rich repeat-containing N-terminal, type 2|Protein kinase-like domain|Serine/threonine-protein kinase, active site|Leucine-rich repeat|Leucine-rich repeat|Protein kinase, catalytic domain|Protein kinase, catalytic domain|Concanavalin A-like lectin/glucanase, subgroup
AT2G02370	3.9569740598643	21.4985242653946	-2.4418	0.0014248	0.0034498	-	SNARE associated Golgi protein|SNARE associated Golgi protein
AT2G02760	64.9823073386604	171.667320626658	-1.4015	3.0401e-08	1.7963e-07	ATUBC2	Ubiquitin-conjugating enzyme, active site|Ubiquitin-conjugating enzyme/RWD-like|Ubiquitin-conjugating enzyme/RWD-like|Ubiquitin-conjugating enzyme, E2|Ubiquitin-conjugating enzyme, E2
AT2G02850	10.9915946107342	0	3.5133	0.00071268	0.0019079	ARPN	Cupredoxin|Cupredoxin|Plastocyanin-like|Plastocyanin-like|Plastocyanin-like
AT2G02990	21.2797271663813	1.60436748249214	3.7294	1.6425e-06	7.7446e-06	RNS1	Ribonuclease T2, active site|Ribonuclease T2, active site|Ribonuclease T2-like|Ribonuclease T2-like|Ribonuclease T2-like|Ribonuclease T2-like
AT2G03310	0	16.7923796500844	-5.0697	6.7072e-05	0.00023168	-	-
AT2G03390	19.9607358130932	52.8371690900743	-1.4044	0.0020737	0.0047855	-	Hemimethylated DNA-binding domain|Hemimethylated DNA-binding domain|Hemimethylated DNA-binding domain|Hemimethylated DNA-binding domain|UVR domain|Hemimethylated DNA-binding domain|Hemimethylated DNA-binding domain|Hemimethylated DNA-binding domain|Hemimethylated DNA-binding domain|UVR domain
AT2G03440	36.9317578920668	88.3471693692336	-1.2583	0.0003978	0.0011381	NRP1	-
AT2G03530	6.68288952332637	52.623253425742	-2.9772	1.2883e-08	8.0655e-08	UPS2	Ureide permease|Ureide permease
AT2G03550	5.10009989938065	28.9855725170246	-2.5067	0.00016101	0.00050881	CXE7	Alpha/beta hydrolase fold-3|Alpha/Beta hydrolase fold|Alpha/Beta hydrolase fold
AT2G03750	1.23105859640223	13.2627711886017	-3.4294	0.0020225	0.0046873	SOT11	Sulfotransferase domain|P-loop containing nucleoside triphosphate hydrolase|P-loop containing nucleoside triphosphate hydrolase
AT2G03760	3.69317578920668	22.2472290905576	-2.5907	0.00071869	0.0019192	ST	Sulfotransferase domain|P-loop containing nucleoside triphosphate hydrolase|P-loop containing nucleoside triphosphate hydrolase
AT2G04080	5.89149471135351	41.8205123769617	-2.8275	9.0101e-07	4.4027e-06	DTXL3	Multi antimicrobial extrusion protein|Multi antimicrobial extrusion protein
AT2G04280	40.4490681675017	18.0758736360781	1.162	0.00017728	0.00055376	-	-
AT2G04690	3.86904130297843	34.3334641253317	-3.1496	2.0693e-06	9.615e-06	-	Cellular repressor of E1A-stimulated genes (CREG)|FMN-binding split barrel|FMN-binding split barrel|Cellular repressor of E1A-stimulated genes (CREG)|FMN-binding split barrel|FMN-binding split barrel
AT2G04780	140.252747232968	32.1943074820089	2.1232	1.3309e-22	2.2135e-21	FLA7	FAS1 domain|FAS1 domain|FAS1 domain|FAS1 domain|FAS1 domain|FAS1 domain|FAS1 domain|FAS1 domain|FAS1 domain|FAS1 domain
AT2G05070	387.959323380473	1818.17618899225	-2.2285	2.0631e-165	4.4434e-163	LHCB2.2	Chlorophyll a/b binding protein domain|Chlorophyll a/b binding protein domain|Chlorophyll A-B binding protein|Chlorophyll A-B binding protein, plant
AT2G05100	494.797622996809	2517.14562219799	-2.3469	1.0394e-246	3.4439e-244	LHCB2.1	Chlorophyll a/b binding protein domain|Chlorophyll a/b binding protein domain|Chlorophyll A-B binding protein|Chlorophyll A-B binding protein, plant
AT2G05310	56.8045609482742	136.157320347499	-1.2612	1.0446e-05	4.223e-05	-	-
AT2G05790	98.7484859828357	47.1684039852688	1.0659	2.5987e-08	1.5569e-07	-	Glycoside hydrolase, superfamily|X8|X8|Glycoside hydrolase, family 17|Glycoside hydrolase, family 17|Glycoside hydrolase, catalytic domain
AT2G06045	0	31.9803918176766	-5.9991	2.1874e-08	1.3261e-07	-//-
AT2G06050	1304.13071737439	3224.88559764136	-1.3062	3.1317e-110	3.6958e-108	OPR3	NADH:flavin oxidoreductase/NADH oxidase, N-terminal|Aldolase-type TIM barrel|NADH:flavin oxidoreductase/NADH oxidase, N-terminal|Aldolase-type TIM barrel|NADH:flavin oxidoreductase/NADH oxidase, N-terminal|Aldolase-type TIM barrel
AT2G06520	741.53693881857	1798.17507437719	-1.2779	1.8967e-59	9.2313e-58	PSBX	Photosystem II PsbX
AT2G06530	147.814964325153	335.419761673022	-1.1822	1.2399e-10	9.5202e-10	VPS2.1	Snf7
AT2G06850	330.539233133998	105.460422515816	1.6481	2.6067e-39	8.2256e-38	EXGT-A1	Xyloglucan endotransglucosylase/hydrolase|Xyloglucan endo-transglycosylase, C-terminal|Concanavalin A-like lectin/glucanases superfamily|Beta-glucanase|Glycoside hydrolase, family 16, active site|Glycoside hydrolase, family 16|Concanavalin A-like lectin/glucanase, subgroup
AT2G07709	156.256508986197	29.306446013523	2.4146	3.9911e-28	8.6171e-27	-//-
AT2G07711	98.3967549552922	11.8723193704418	3.051	5.2485e-22	8.5311e-21	-//-
AT2G07715	11.3433256382777	1.06957832166142	3.4067	0.00066233	0.0017842	-	Ribosomal Proteins L2, RNA binding domain|Nucleic acid-binding, OB-fold|Nucleic acid-binding, OB-fold|Ribosomal protein L2
AT2G07717	47.1319576908281	9.51924706278667	2.3078	3.4172e-09	2.2592e-08	-//-
AT2G11240	107.365896157651	267.073706918858	-1.3147	1.056e-10	8.1519e-10	-//-
AT2G13820	26.0280960382185	4.81310244747641	2.435	6.6232e-06	2.8065e-05	-	Bifunctional inhibitor/plant lipid transfer protein/seed storage helical domain|Bifunctional inhibitor/plant lipid transfer protein/seed storage helical domain|Bifunctional inhibitor/plant lipid transfer protein/seed storage helical domain|Plant lipid transfer protein/Par allergen|Bifunctional inhibitor/plant lipid transfer protein/seed storage helical domain|Bifunctional inhibitor/plant lipid tr…
AT2G13970	31.5678597220285	10.0540362236174	1.6507	4.9699e-05	0.00017634	-//-
AT2G14080	14.9485686705985	56.6876510480555	-1.923	1.7796e-05	6.9087e-05	-	Leucine-rich repeat 3|AAA+ ATPase domain|NB-ARC|Leucine-rich repeat|Toll/interleukin-1 receptor homology (TIR) domain|Toll/interleukin-1 receptor homology (TIR) domain|Toll/interleukin-1 receptor homology (TIR) domain|Toll/interleukin-1 receptor homology (TIR) domain|Toll/interleukin-1 receptor homology (TIR) domain|P-loop containing nucleoside triphosphate hydrolase|P-loop containing nucleoside …
AT2G14247	19.8728030562074	2.24611447548899	3.1453	1.1693e-05	4.6786e-05	-	-
AT2G14290	10.2001997987613	47.1684039852688	-2.2092	1.168e-05	4.6777e-05	-	Protein of unknown function DUF295|F-box domain, cyclin-like|F-box domain, cyclin-like|F-box domain, cyclin-like
AT2G14560	0	124.712832305722	-7.0105	9.0022e-28	1.8823e-26	LURP1	Tubby C-terminal-like domain|LURP1-like domain|Tubby C-terminal-like domain|LURP1-like domain
AT2G14890	179.20695853341	69.094759579328	1.375	3.0287e-18	4.0079e-17	AGP9	-|-
AT2G14900	22.3349202490118	2.56698797198742	3.1212	3.5923e-06	1.5895e-05	GASA7	Gibberellin regulated protein
AT2G15000	24.3573736573869	5.13397594397483	2.2462	2.752e-05	0.00010272	-	-|-|-|-|-
AT2G15042	2.19831892214683	63.6399101388547	-4.8555	1.4487e-14	1.5019e-13	-	Leucine-rich repeat|Leucine-rich repeat
AT2G15320	42.4715215758768	15.8297591605891	1.4239	1.5129e-05	5.9458e-05	-	Leucine-rich repeat|Leucine-rich repeat
AT2G15390	26.7315580933055	102.786476711663	-1.943	5.5699e-09	3.6489e-08	FUT4	Xyloglucan fucosyltransferase|Xyloglucan fucosyltransferase
AT2G15490	15.300299698142	0	5.5754	1.6916e-05	6.5939e-05	UGT73B4	UDP-glucuronosyl/UDP-glucosyltransferase|UDP-glucuronosyl/UDP-glucosyltransferase|UDP-glucuronosyl/UDP-glucosyltransferase|UDP-glucuronosyl/UDP-glucosyltransferase|UDP-glucuronosyl/UDP-glucosyltransferase|UDP-glucuronosyl/UDP-glucosyltransferase|UDP-glucuronosyl/UDP-glucosyltransferase
AT2G15580	21.3676599232672	76.2609343344595	-1.8355	1.7561e-06	8.2487e-06	-	Zinc finger, RING-type|Zinc finger, RING-type|Zinc finger, RING-type|Zinc finger, RING/FYVE/PHD-type|-
AT2G15730	18.026215161604	5.66876510480555	1.669	0.0020379	0.0047143	-	P-loop containing nucleoside triphosphate hydrolase|P-loop containing nucleoside triphosphate hydrolase
AT2G15890	14.4209721292832	145.997440906784	-3.3397	5.3092e-24	9.4499e-23	MEE14	-|-
AT2G15960	65.3340383662039	253.383104401591	-1.9554	3.5128e-20	5.1818e-19	-	-
AT2G16060	18.2900134322616	0	4.6105	3.3601e-06	1.4952e-05	GLB1	Leghaemoglobin, iron-binding site|Globin-like|Leghaemoglobin|Globin|Globin|Globin, structural domain
AT2G16280	93.7363188403409	40.9648497196325	1.1942	6.6111e-09	4.2789e-08	KCS9	Thiolase-like|3-Oxoacyl-[acyl-carrier-protein (ACP)] synthase III C-terminal|FAE1/Type III polyketide synthase-like protein|Very-long-chain 3-ketoacyl-CoA synthase|Thiolase-like, subgroup
AT2G16600	125.392111319255	391.786539224579	-1.6436	1.1653e-22	1.9418e-21	ROC3	Cyclophilin-type peptidyl-prolyl cis-trans isomerase|Cyclophilin-like peptidyl-prolyl cis-trans isomerase domain|Cyclophilin-like peptidyl-prolyl cis-trans isomerase domain|Cyclophilin-like peptidyl-prolyl cis-trans isomerase domain|Cyclophilin-like domain|Cyclophilin-like domain|Cyclophilin-type peptidyl-prolyl cis-trans isomerase|Cyclophilin-type peptidyl-prolyl cis-trans isomerase, conserved s…
AT2G16630	37.2834889196103	7.80792174812839	2.2555	2.0115e-07	1.075e-06	-	Pollen Ole e 1 allergen/extensin
AT2G16660	437.729263777877	102.144729718666	2.0994	3.3802e-66	1.9543e-64	-	Major facilitator superfamily domain, general substrate transporter|Nodulin-like
AT2G16740	9.05707395924495	44.7083738454475	-2.3034	1.0518e-05	4.246e-05	UBC29	Ubiquitin-conjugating enzyme, active site|Ubiquitin-conjugating enzyme/RWD-like|Ubiquitin-conjugating enzyme/RWD-like|Ubiquitin-conjugating enzyme, E2|Ubiquitin-conjugating enzyme, E2
AT2G16890	10.8157290969624	1.28349398599371	3.075	0.0013432	0.0032836	UGT90A1	Tudor domain|UDP-glucuronosyl/UDP-glucosyltransferase|UDP-glucuronosyl/UDP-glucosyltransferase|UDP-glucuronosyl/UDP-glucosyltransferase|Tudor domain|UDP-glucuronosyl/UDP-glucosyltransferase
AT2G16900	126.623169915658	21.07069293673	2.5872	1.671e-24	3.0498e-23	-	Phospholipase-like, arabidopsis|Phospholipase-like, arabidopsis|Phospholipase-like, arabidopsis
AT2G17040	2.6379827065762	50.1632232859208	-4.2491	4.8665e-11	3.8746e-10	anac036	No apical meristem (NAM) protein|No apical meristem (NAM) protein|No apical meristem (NAM) protein
AT2G17120	168.391229436447	80.9670789497698	1.0564	4.8068e-13	4.5306e-12	LYM2	Peptidoglycan-binding lysin domain|Peptidoglycan-binding lysin domain|Peptidoglycan-binding lysin domain
AT2G17230	98.572620469064	33.6917171323348	1.5488	4.6203e-12	3.9566e-11	EXL5	Phosphate-induced protein 1
AT2G17280	33.5903131304036	15.4019278319245	1.1249	0.00080294	0.0021166	-	Histidine phosphatase superfamily, clade-1|Histidine phosphatase superfamily, clade-1|Histidine phosphatase superfamily|Histidine phosphatase superfamily|Histidine phosphatase superfamily, clade-1|Histidine phosphatase superfamily, clade-1|Histidine phosphatase superfamily|Histidine phosphatase superfamily
AT2G17500	55.4855695949861	8.12879524462682	2.771	3.2336e-12	2.8167e-11	-	Auxin efflux carrier|Auxin efflux carrier|Auxin efflux carrier|Auxin efflux carrier
AT2G17660	16.1796272670007	53.6928317474035	-1.7306	0.00014235	0.00045503	-	Pathogenic type III effector avirulence factor Avr cleavage site
AT2G17720	83.7119845553514	41.285723216131	1.0198	5.9621e-07	2.9984e-06	-	Prolyl 4-hydroxylase, alpha subunit|Oxoglutarate/iron-dependent dioxygenase|Oxoglutarate/iron-dependent dioxygenase
AT2G17880	41.0645974657028	18.1828314682442	1.1753	0.00014283	0.00045598	-	DnaJ domain|DnaJ domain|DnaJ domain|DnaJ domain|DnaJ domain|DnaJ domain
AT2G18020	392.443893981653	165.998555521853	1.2413	6.2362e-34	1.6429e-32	EMB2296	Ribosomal protein L2, conserved site|Ribosomal protein L2, C-terminal|Ribosomal Proteins L2, RNA binding domain|Nucleic acid-binding, OB-fold|Nucleic acid-binding, OB-fold|Translation protein SH3-like domain|Ribosomal protein L2|Ribosomal protein L2|Ribosomal protein L2 domain 2|Ribosomal protein L2, domain 3|Ribosomal protein L2, archaeal-type
AT2G18030	38.866278543556	15.5088856640906	1.3254	7.1701e-05	0.00024599	MSRA5	Peptide methionine sulphoxide reductase MsrA|Peptide methionine sulphoxide reductase MsrA|Peptide methionine sulphoxide reductase MsrA|Peptide methionine sulphoxide reductase MsrA|Peptide methionine sulphoxide reductase MsrA|Peptide methionine sulfoxide reductase|Peptide methionine sulphoxide reductase MsrA|Peptide methionine sulphoxide reductase MsrA|Peptide methionine sulphoxide reductase MsrA|…
AT2G18050	0	10.6957832166142	-4.419	0.0021056	0.0048397	HIS1-3	Histone H5|Histone H1/H5|Histone H1/H5|Histone H1/H5|Winged helix-turn-helix DNA-binding domain|Histone H1/H5|Histone H1/H5|Histone H1/H5|Winged helix-turn-helix DNA-binding domain
AT2G18150	28.0505494465936	0	5.81	6.0198e-09	3.9169e-08	PER15	Peroxidase, active site|Peroxidases heam-ligand binding site|Haem peroxidase|Haem peroxidase, plant/fungal/bacterial|Haem peroxidase, plant/fungal/bacterial|Haem peroxidase, plant/fungal/bacterial|Plant peroxidase
AT2G18193	9.84846877121781	0	3.9398	0.0009398	0.0024313	-	AAA-type ATPase, N-terminal domain|ATPase, AAA-type, conserved site|ATPase, AAA-type, core|AAA+ ATPase domain|P-loop containing nucleoside triphosphate hydrolase|P-loop containing nucleoside triphosphate hydrolase
AT2G18210	14.1571738586256	1.92524097899056	2.8784	0.00035023	0.0010179	-	-
AT2G18328	0	68.6669282506634	-7.1015	6.1572e-16	6.9884e-15	ATRL4	SANT domain|Homeodomain-like|Homeodomain-like|SANT/Myb domain|SANT/Myb domain
AT2G18370	15.300299698142	0	6.1604	1.9189e-05	7.3929e-05	LTP8	Bifunctional inhibitor/plant lipid transfer protein/seed storage helical domain|Bifunctional inhibitor/plant lipid transfer protein/seed storage helical domain|Bifunctional inhibitor/plant lipid transfer protein/seed storage helical domain|Plant lipid transfer protein/Par allergen
AT2G18440	78.436019142199	187.390121955081	-1.2565	2.6105e-07	1.3771e-06	-//-
AT2G18690	295.366130379648	143.751326431295	1.0389	2.4839e-21	3.912e-20	-	Protein of unknown function DUF975|Protein of unknown function DUF975
AT2G18700	126.974900943201	29.4134038456892	2.11	1.7083e-20	2.5638e-19	ATTPS11	HAD-like domain|HAD-like domain|HAD-superfamily hydrolase, subfamily IIB|Trehalose-phosphatase|Trehalose-phosphatase|Glycosyl transferase, family 20
AT2G18840	31.216128694485	13.5836446851001	1.2004	0.00078644	0.0020787	-	Yip1 domain
AT2G18860	39.9214716261865	12.8349398599371	1.6371	5.5896e-06	2.3909e-05	-	Syntaxin 6, N-terminal|t-SNARE|Syntaxin 6, N-terminal|t-SNARE
AT2G18910	47.8354197459151	20.0011146150686	1.258	1.9336e-05	7.4396e-05	-	-
AT2G18915	28.0505494465936	10.3749097201158	1.4349	0.00041236	0.0011732	LKP2	Kelch repeat type 2|F-box domain, cyclin-like|F-box domain, cyclin-like|PAC motif|PAS domain|PAS domain|PAS domain|PAS domain|Kelch-type beta propeller|Kelch repeat type 2|Galactose oxidase/kelch, beta-propeller|F-box domain, cyclin-like|F-box domain, cyclin-like|PAC motif|PAS domain|PAS domain|PAS domain|PAS domain|Kelch-type beta propeller
AT2G19130	4.22077233052192	24.814217062545	-2.5556	0.00040201	0.0011494	-	S-receptor-like serine/threonine-protein kinase|Protein kinase, ATP binding site|Protein kinase-like domain|Serine/threonine-protein kinase, active site|Apple-like|Apple-like|PAN-1 domain|Bulb-type lectin domain|Bulb-type lectin domain|Bulb-type lectin domain|Bulb-type lectin domain|Bulb-type lectin domain|S-locus glycoprotein|Epidermal growth factor-like domain|Protein kinase, catalytic domain|P…
AT2G19310	35.8765648094363	158.297591605891	-2.1415	4.6365e-15	4.9679e-14	HSP18.5	HSP20-like chaperone|HSP20-like chaperone
AT2G19385	20.3124668406367	5.24093377614098	1.9545	0.00036097	0.0010442	-	Zinc finger, C2H2-like|Zinc finger, C2H2, LYAR-type
AT2G19520	66.7409624763778	31.1247291603474	1.1005	3.1066e-06	1.3895e-05	FVE	Histone-binding protein RBBP4|WD40-repeat-containing domain|WD40-repeat-containing domain|WD40 repeat|WD40 repeat|WD40 repeat|WD40/YVTN repeat-like-containing domain
AT2G19590	13.2778462897669	2.88786146848584	2.2009	0.0021776	0.0049819	ACO1	Non-haem dioxygenase N-terminal domain|Oxoglutarate/iron-dependent dioxygenase|Oxoglutarate/iron-dependent dioxygenase|Isopenicillin N synthase-like
AT2G19740	53.463116186611	26.0977110485387	1.0346	5.7213e-05	0.00020052	RPL31A	Ribosomal protein L31e domain|Ribosomal protein L31e domain|Ribosomal protein L31e, conserved site|Ribosomal protein L31e|Ribosomal protein L31e|Ribosomal protein L31e
AT2G19780	22.8625167903271	1.71132531465828	3.7398	6.6276e-07	3.3099e-06	-	Leucine-rich repeat-containing N-terminal, type 2|Leucine-rich repeat
AT2G19800	129.788749163549	2.7809036363197	5.5445	5.0374e-36	1.4135e-34	MIOX2	Inositol oxygenase|Inositol oxygenase
AT2G20142	9.93640152810368	44.8153316776137	-2.1732	2.4631e-05	9.2819e-05	-	Toll/interleukin-1 receptor homology (TIR) domain|Toll/interleukin-1 receptor homology (TIR) domain|Toll/interleukin-1 receptor homology (TIR) domain|Toll/interleukin-1 receptor homology (TIR) domain|Toll/interleukin-1 receptor homology (TIR) domain
AT2G20260	327.901250427422	958.983923201632	-1.5482	1.7553e-47	6.7207e-46	PSAE-2	Electron transport accessory protein-like domain|Photosystem I PsaE, reaction centre subunit IV|Photosystem I PsaE, reaction centre subunit IV
AT2G20340	22.6866512765553	145.676567410286	-2.6829	7.8804e-19	1.0725e-17	-	Pyridoxal-phosphate binding site|Pyridoxal phosphate-dependent transferase|Aromatic-L-amino-acid decarboxylase|Pyridoxal phosphate-dependent decarboxylase|Pyridoxal phosphate-dependent transferase, major region, subdomain 1|Pyridoxal phosphate-dependent transferase, major region, subdomain 2
AT2G20370	134.625050792272	56.4737353837232	1.2533	8.5602e-13	7.8702e-12	KAM1	Exostosin-like|Exostosin-like
AT2G20490	41.0645974657028	10.481867552282	1.97	3.5242e-07	1.8168e-06	NOP10	H/ACA ribonucleoprotein complex, subunit Nop10|H/ACA ribonucleoprotein complex, subunit Nop10|H/ACA ribonucleoprotein complex, subunit Nop10|H/ACA ribonucleoprotein complex, subunit Nop10|H/ACA ribonucleoprotein complex, subunit Nop10|H/ACA ribonucleoprotein complex, subunit Nop10
AT2G20560	80.4584725505741	515.643708872972	-2.6801	2.4741e-62	1.2996e-60	-	DnaJ domain, conserved site|HSP40/DnaJ peptide-binding|Chaperone DnaJ, C-terminal|DnaJ domain|DnaJ domain|DnaJ domain|DnaJ domain|DnaJ domain|DnaJ domain
AT2G20570	35.0851699974635	183.325724332768	-2.3855	5.29e-20	7.698e-19	GPRI1	Myb domain|Homeodomain-like|Homeodomain-like|Myb domain, plants|SANT/Myb domain|Myb domain|Homeodomain-like|Homeodomain-like|Myb domain, plants|SANT/Myb domain
AT2G20610	76.7652967613674	163.966356710696	-1.0949	3.9136e-05	0.00014214	SUR1	Tyrosine transaminase|Pyridoxal phosphate-dependent transferase|Tyrosine/nicotianamine aminotransferase|Aminotransferase, class I/classII|Pyridoxal phosphate-dependent transferase, major region, subdomain 1|Pyridoxal phosphate-dependent transferase, major region, subdomain 2|Tyrosine transaminase|Pyridoxal phosphate-dependent transferase|Tyrosine/nicotianamine aminotransferase|Aminotransferase, c…
AT2G20670	19.433139271778	1.92524097899056	3.3354	9.6394e-06	3.9413e-05	-	Protein of unknown function DUF506, plant|Protein of unknown function DUF506, plant
AT2G20810	29.0178097723382	9.51924706278667	1.608	0.00012654	0.00041073	GAUT10	Glycosyl transferase, family 8|Nucleotide-diphospho-sugar transferases|Nucleotide-diphospho-sugar transferases
AT2G21045	14.6847703999408	0	4.8762	2.7662e-05	0.00010316	STR19	Rhodanese-like domain|Rhodanese-like domain|Rhodanese-like domain|Rhodanese-like domain|Rhodanese-like domain
AT2G21050	17.0589548358594	4.06439762231341	2.0694	0.00075852	0.0020143	LAX2	Amino acid transporter, transmembrane
AT2G21140	29.9850700980828	9.19837356628824	1.7048	5.6854e-05	0.00019942	ATPRP2	Pollen Ole e 1 allergen/extensin
AT2G21160	178.76729474898	75.5122295092965	1.2433	2.3475e-16	2.7589e-15	-	Translocon-associated protein (TRAP), alpha subunit|Translocon-associated protein (TRAP), alpha subunit
AT2G21250	50.8251334800348	118.081446711421	-1.2162	8.0784e-05	0.00027356	-	NADP-dependent oxidoreductase domain|NADP-dependent oxidoreductase domain|NADP-dependent oxidoreductase domain|Aldo/keto reductase subgroup|Aldo/keto reductase subgroup|Aldo/keto reductase, conserved site|Aldo/keto reductase, conserved site|Aldo/keto reductase|NADP-dependent oxidoreductase domain|NADP-dependent oxidoreductase domain|NADP-dependent oxidoreductase domain|Aldo/keto reductase subgrou…
AT2G21380	23.8297771160717	63.5329523066886	-1.4147	0.00066772	0.0017964	-	Kinesin, motor region, conserved site|Zinc finger, RING-type|Zinc finger, RING-type|Kinesin, motor domain|Kinesin, motor domain|Kinesin, motor domain|Kinesin, motor domain|Kinesin, motor domain|P-loop containing nucleoside triphosphate hydrolase|Kinesin-like protein|Zinc finger, RING/FYVE/PHD-type
AT2G21530	30.9523304238274	89.5237055230612	-1.5322	1.2058e-05	4.8115e-05	-	SMAD/FHA domain|Forkhead-associated (FHA) domain|Forkhead-associated (FHA) domain|Forkhead-associated (FHA) domain|Forkhead-associated (FHA) domain
AT2G21650	0	26.9533737058679	-5.7524	2.8988e-07	1.5162e-06	MEE3	Myb-like domain|Homeodomain-like|SANT/Myb domain
AT2G21660	888.208777304206	3585.11957637693	-2.0131	5.7227e-276	2.3476e-273	ATGRP7	RNA recognition motif domain|RNA recognition motif domain|RNA recognition motif domain|Nucleotide-binding, alpha-beta plait|RNA recognition motif domain|RNA recognition motif domain|RNA recognition motif domain|Nucleotide-binding, alpha-beta plait
AT2G21830	15.3882324550278	3.31569279715041	2.2144	0.00093468	0.0024195	-	C1-like|Protein kinase C-like, phorbol ester/diacylglycerol binding|Protein kinase C-like, phorbol ester/diacylglycerol binding|Zinc finger, PHD-type|Zinc finger, RING-type
AT2G22125	198.728030562074	82.6784042644281	1.2652	2.3747e-18	3.1619e-17	CSI1	Armadillo-type fold|Armadillo|Armadillo|Armadillo|C2 calcium-dependent membrane targeting|C2 calcium-dependent membrane targeting|C2 calcium-dependent membrane targeting|C2 calcium-dependent membrane targeting|C2 calcium-dependent membrane targeting|Armadillo-like helical
AT2G22170	186.769175625595	52.4093377614098	1.8334	1.4012e-25	2.6824e-24	-	Lipase/lipooxygenase, PLAT/LH2|Lipoxygenase, LH2|Lipoxygenase, LH2|Lipoxygenase, LH2
AT2G22190	8.26567914727209	55.618072726394	-2.7503	2.6152e-08	1.5656e-07	TPPE	HAD-like domain|HAD-like domain|HAD-superfamily hydrolase, subfamily IIB|Trehalose-phosphatase|Trehalose-phosphatase
AT2G22250	34.8213717268058	11.9792772026079	1.5394	4.1887e-05	0.00015111	ATAAT	Pyridoxal phosphate-dependent transferase|Aminotransferase, class I/classII|Aminotransferases, class-I, pyridoxal-phosphate-binding site|Pyridoxal phosphate-dependent transferase, major region, subdomain 1|Pyridoxal phosphate-dependent transferase, major region, subdomain 2|Pyridoxal phosphate-dependent transferase|Aminotransferase, class I/classII|Aminotransferases, class-I, pyridoxal-phosphate-…
AT2G22330	141.9234696138	388.149972930931	-1.4515	5.9085e-18	7.6657e-17	CYP79B3	Cytochrome P450, conserved site|Cytochrome P450, E-class, group I|Cytochrome P450|Cytochrome P450|Cytochrome P450|Cytochrome P450
AT2G22470	302.136952659861	7.80792174812839	5.2741	2.0536e-81	1.6534e-79	AGP2	-
AT2G22500	415.30641077198	940.052386908225	-1.1786	6.8736e-27	1.3933e-25	UCP5	Mitochondrial carrier domain|Mitochondrial carrier domain|Mitochondrial substrate/solute carrier|Mitochondrial substrate/solute carrier|Mitochondrial brown fat uncoupling protein
AT2G22510	55.7493678656437	0	7.4408	4.9014e-15	5.2387e-14	-	-
AT2G22540	17.322753106517	101.075151397005	-2.5447	1.0713e-12	9.7872e-12	SVP	Transcription factor, K-box|Transcription factor, K-box|Transcription factor, MADS-box|Transcription factor, MADS-box|Transcription factor, MADS-box|Transcription factor, MADS-box|Transcription factor, MADS-box|Transcription factor, K-box|Transcription factor, K-box|Transcription factor, MADS-box|Transcription factor, MADS-box|Transcription factor, MADS-box|Transcription factor, MADS-box|Transcri…
AT2G22680	17.322753106517	1.49740965032599	3.5321	2.0802e-05	7.9398e-05	-	von Willebrand factor, type A|von Willebrand factor, type A|von Willebrand factor, type A|von Willebrand factor, type A|von Willebrand factor, type A|Zinc finger, RING-type|Zinc finger, RING-type|Zinc finger, RING-type|Zinc finger, RING/FYVE/PHD-type
AT2G22760	9.05707395924495	62.356416152861	-2.7834	2.8765e-09	1.9209e-08	BHLH19	Myc-type, basic helix-loop-helix (bHLH) domain|Myc-type, basic helix-loop-helix (bHLH) domain|Myc-type, basic helix-loop-helix (bHLH) domain|Myc-type, basic helix-loop-helix (bHLH) domain|Myc-type, basic helix-loop-helix (bHLH) domain
AT2G22795	93.032856785254	43.1040063629554	1.1099	3.1298e-08	1.8442e-07	-	-
AT2G22860	74.5669778392206	25.7768375520403	1.5325	2.235e-09	1.5113e-08	ATPSK2	Phytosulfokine
AT2G22880	100.15541009301	257.768375520403	-1.3638	4.1816e-11	3.351e-10	-	VQ
AT2G22900	54.2545109985838	17.3271688109151	1.6467	1.0869e-07	6.0212e-07	GT7	Galactosyl transferase
AT2G22920	9.67260325744606	0	4.9138	0.00066273	0.0017847	SCPL12	Peptidase S10, serine carboxypeptidase|Peptidase S10, serine carboxypeptidase|Peptidase S10, serine carboxypeptidase|Alpha/Beta hydrolase fold|Alpha/Beta hydrolase fold|Peptidase S10, serine carboxypeptidase|Peptidase S10, serine carboxypeptidase|Peptidase S10, serine carboxypeptidase|Alpha/Beta hydrolase fold|Alpha/Beta hydrolase fold|Peptidase S10, serine carboxypeptidase|Peptidase S10, serine …
AT2G22980	23.8297771160717	86.2080127259107	-1.8551	2.9082e-07	1.5193e-06	SCPL13	Peptidase S10, serine carboxypeptidase|Peptidase S10, serine carboxypeptidase|Peptidase S10, serine carboxypeptidase|Alpha/Beta hydrolase fold|Alpha/Beta hydrolase fold|Peptidase S10, serine carboxypeptidase|Peptidase S10, serine carboxypeptidase|Peptidase S10, serine carboxypeptidase|Alpha/Beta hydrolase fold|Alpha/Beta hydrolase fold|Peptidase S10, serine carboxypeptidase|Peptidase S10, serine …
AT2G23000	37.7231527040396	5.98963860130397	2.6549	1.6981e-08	1.0471e-07	scpl10	Peptidase S10, serine carboxypeptidase|Peptidase S10, serine carboxypeptidase|Peptidase S10, serine carboxypeptidase|Alpha/Beta hydrolase fold|Alpha/Beta hydrolase fold
AT2G23100	27.2591546346207	6.95225909079925	1.9712	3.313e-05	0.00012166	-	C1-like|DC1|Zinc finger, PHD-type|Zinc finger, RING/FYVE/PHD-type
AT2G23170	61.7287953338831	5.98963860130397	3.3654	2.563e-15	2.7878e-14	GH3.3	GH3 auxin-responsive promoter
AT2G23300	35.4369010250069	2.88786146848584	3.6172	8.7157e-10	6.1192e-09	-	Leucine rich repeat 4|Leucine-rich repeat-containing N-terminal, type 2|Protein kinase-like domain|Leucine-rich repeat|Protein kinase, catalytic domain|Protein kinase, catalytic domain
AT2G23460	32.2713217771155	12.6210241956048	1.3544	0.00024836	0.00075021	XLG1	G protein alpha subunit, helical insertion|G protein alpha subunit, helical insertion|Guanine nucleotide binding protein (G-protein), alpha subunit|Guanine nucleotide binding protein (G-protein), alpha subunit|Guanine nucleotide binding protein (G-protein), alpha subunit|Guanine nucleotide binding protein (G-protein), alpha subunit|P-loop containing nucleoside triphosphate hydrolase|P-loop contai…
AT2G23540	67.5323572883507	0	7.3024	4.3727e-18	5.7249e-17	-	Lipase, GDSL|SGNH hydrolase-type esterase domain
AT2G23600	27.9626166897077	67.7043077611681	-1.2757	0.0016471	0.0039295	ACL	Alpha/Beta hydrolase fold|Alpha/Beta hydrolase fold
AT2G23690	18.3779461891475	2.67394580415356	2.7809	5.9261e-05	0.00020711	-	Protein of unknown function DUF4228
AT2G23770	69.2030796691823	9.8401205592851	2.8141	4.8316e-15	5.1706e-14	LYK4	Peptidoglycan-binding lysin domain|Peptidoglycan-binding lysin domain|Peptidoglycan-binding lysin domain|Protein kinase-like domain|Immunoglobulin-like domain|Serine-threonine/tyrosine-protein kinase catalytic domain|Protein kinase, catalytic domain|Concanavalin A-like lectin/glucanase, subgroup
AT2G23790	35.3489682681211	12.8349398599371	1.4616	6.1438e-05	0.00021385	-	Coiled-coil domain containing protein 109, C-terminal
AT2G23810	218.600833618281	899.408410685091	-2.0407	3.4691e-72	2.247e-70	TET8	Tetraspanin, conserved site|Tetraspanin/Peripherin|Tetraspanin
AT2G24500	36.3162285938657	15.4019278319245	1.2375	0.00022703	0.00069108	FZF	Zinc finger, double-stranded RNA binding|Zinc finger, C2H2-like|Zinc finger, C2H2
AT2G24550	35.7886320525504	162.148073563872	-2.1797	8.7863e-16	9.8173e-15	-	-
AT2G24570	21.0159288957237	6.84530125863311	1.6183	0.0010613	0.0027002	WRKY17	Zn-cluster domain|DNA-binding WRKY|DNA-binding WRKY|DNA-binding WRKY|DNA-binding WRKY|DNA-binding WRKY
AT2G24600	137.175100741962	664.849884744741	-2.277	1.1161e-63	6.0853e-62	-	PGG domain|Ankyrin repeat-containing domain|Ankyrin repeat-containing domain|Ankyrin repeat-containing domain|Ankyrin repeat-containing domain|Ankyrin repeat|Ankyrin repeat|Caskin/Ankyrin repeat-containing protein|PGG domain|Ankyrin repeat-containing domain|Ankyrin repeat-containing domain|Ankyrin repeat-containing domain|Ankyrin repeat-containing domain|Ankyrin repeat|Ankyrin repeat|Caskin/Ankyr…
AT2G24850	87.9327568858733	358.736569085242	-2.0285	1.4668e-29	3.3342e-28	TAT3	Tyrosine transaminase|Pyridoxal phosphate-dependent transferase|Tyrosine/nicotianamine aminotransferase|Aminotransferase, class I/classII|Pyridoxal phosphate-dependent transferase, major region, subdomain 1|Pyridoxal phosphate-dependent transferase, major region, subdomain 2
AT2G24860	25.3246339831315	70.2712957331555	-1.4724	0.00019387	0.00059925	-	Heat shock protein DnaJ, cysteine-rich domain
AT2G25080	94.2639153816562	272.956387687995	-1.5339	2.0003e-14	2.049e-13	ATGPX1	Thioredoxin-like fold|Thioredoxin-like fold|Glutathione peroxidase|Glutathione peroxidase|Glutathione peroxidase|Glutathione peroxidase|Glutathione peroxidase|Glutathione peroxidase conserved site|Glutathione peroxidase active site
AT2G25180	24.972902955588	9.0914157341221	1.4578	0.00077077	0.0020437	ARR12	Myb domain|Response regulator, plant B-type|CheY-like superfamily|Homeodomain-like|Homeodomain-like|Myb domain, plants|Signal transduction response regulator, receiver domain|Signal transduction response regulator, receiver domain|Signal transduction response regulator, receiver domain|SANT/Myb domain
AT2G25200	47.5716214752575	20.7498194402316	1.197	3.5056e-05	0.00012818	-	Protein of unknown function DUF868, plant
AT2G25250	88.6362189409603	180.010031535618	-1.0221	7.4398e-05	0.00025433	-	-
AT2G25430	233.813200559537	97.8664164320203	1.2565	3.7445e-21	5.8138e-20	-	Epsin-like, N-terminal|Epsin-like, N-terminal|AP180 N-terminal homology (ANTH) domain|ENTH/VHS|ENTH/VHS|Clathrin adaptor, phosphoinositide-binding, GAT-like
AT2G25460	65.5099038799756	259.80057433156	-1.9876	3.494e-21	5.4529e-20	-	EEIG1/EHBP1 N-terminal domain|C2 calcium-dependent membrane targeting
AT2G25510	128.381825053375	831.811060756089	-2.6958	3.5853e-100	3.4703e-98	-	-|-
AT2G25735	51.0889317506924	133.91120587201	-1.3902	1.2271e-06	5.9208e-06	-	-
AT2G25790	26.9953563639631	6.09659643347011	2.1466	1.59e-05	6.2203e-05	-	Leucine-rich repeat-containing N-terminal, type 2|Protein kinase-like domain|Leucine-rich repeat|Leucine-rich repeat|Protein kinase, catalytic domain|Protein kinase, catalytic domain
AT2G25800	109.74008059357	42.1413858734601	1.3808	8.3321e-12	6.9823e-11	-	Mammalian uncoordinated homology 13, domain 2|Munc13 homology 1|Protein of unknown function DUF810
AT2G26150	54.4303765123556	677.150035443847	-3.637	5.177e-114	6.3712e-112	ATHSFA2	Heat shock factor (HSF)-type, DNA-binding|Heat shock factor (HSF)-type, DNA-binding|Heat shock factor (HSF)-type, DNA-binding|Heat shock factor (HSF)-type, DNA-binding|Winged helix-turn-helix DNA-binding domain|Heat shock transcription factor, plant|Heat shock transcription factor family|Heat shock factor (HSF)-type, DNA-binding|Winged helix-turn-helix DNA-binding domain|Heat shock transcription …
AT2G26190	81.2498673625469	363.121840204053	-2.16	6.4545e-33	1.65e-31	-	IQ motif, EF-hand binding site
AT2G26280	22.6866512765553	59.5755125165413	-1.3929	0.0011862	0.0029646	CID7	Domain of unknown function DUF1771|Smr protein/MutS2 C-terminal|Smr protein/MutS2 C-terminal|Smr protein/MutS2 C-terminal
AT2G26340	27.6988184190501	71.5547897191492	-1.3692	0.00048255	0.0013462	-	-|-
AT2G26380	26.1160287951044	0	7.9317	1.6619e-07	9.0216e-07	-	Leucine-rich repeat-containing N-terminal, type 2|Leucine-rich repeat|Leucine-rich repeat
AT2G26500	172.963732794513	717.794011666981	-2.0531	1.5424e-58	7.3007e-57	-	-|PetM of cytochrome b6/f complex subunit 7|PetM of cytochrome b6/f complex subunit 7|PetM of cytochrome b6/f complex subunit 7|PetM of cytochrome b6/f complex subunit 7
AT2G26530	146.232174701207	440.55931069234	-1.5911	7.3394e-24	1.293e-22	AR781	Protein of unknown function DUF1645|Protein of unknown function DUF1645
AT2G26560	28.6660787447947	145.890483074618	-2.3475	6.8443e-16	7.7276e-15	PLP2	Acyl transferase/acyl hydrolase/lysophospholipase|Patatin/Phospholipase A2-related
AT2G26890	191.34167898366	74.1217776911367	1.3682	2.8429e-19	3.9501e-18	GRV2	Armadillo-type fold|DnaJ domain|DnaJ domain|DnaJ domain|DnaJ domain|DnaJ domain|Armadillo-like helical
AT2G26920	28.8419442585664	11.9792772026079	1.2676	0.00086113	0.0022514	-	Ubiquitin-associated/translation elongation factor EF1B, N-terminal, eukaryote|Ubiquitin-associated/translation elongation factor EF1B, N-terminal, eukaryote|UBA-like|Ubiquitin-associated/translation elongation factor EF1B, N-terminal
AT2G26970	0	10.8027410487804	-4.6189	0.0017476	0.0041406	-	Exonuclease, RNase T/DNA polymerase III|Ribonuclease H-like domain|Ribonuclease H-like domain|Exonuclease|Exonuclease, RNase T/DNA polymerase III|Ribonuclease H-like domain|Ribonuclease H-like domain|Exonuclease
AT2G27030	48.0992180165727	119.899729858246	-1.3177	1.4375e-05	5.6726e-05	CAM5	EF-Hand 1, calcium-binding site|EF-hand-like domain|EF-hand-like domain|Calcium-binding EF-hand|Calcium-binding EF-hand|EF-Hand 1, calcium-binding site|EF-hand-like domain|EF-hand-like domain|Calcium-binding EF-hand|Calcium-binding EF-hand|EF-Hand 1, calcium-binding site|EF-hand-like domain|EF-hand-like domain|Calcium-binding EF-hand|Calcium-binding EF-hand
AT2G27190	51.5285955351218	15.5088856640906	1.7323	1.016e-07	5.6468e-07	PAP1	Iron/zinc purple acid phosphatase-like C-terminal domain|Purple acid phosphatase-like, N-terminal|Metallophosphoesterase domain|Fibronectin, type III|Purple acid phosphatase, N-terminal|Metallo-dependent phosphatase-like|Metallo-dependent phosphatase-like
AT2G27290	48.7147473147738	109.52482013813	-1.1688	0.00028458	0.00084567	-	Domain of unknown function DUF1279
AT2G27310	80.9860690918893	398.738798315379	-2.2997	1.8463e-39	5.8692e-38	-	F-box domain, cyclin-like
AT2G27385	26.379827065762	68.1321390898327	-1.3689	0.00066185	0.0017835	-	Pollen Ole e 1 allergen/extensin|Pollen Ole e 1 allergen/extensin|Pollen Ole e 1 allergen/extensin
AT2G27402	23.0383823040988	4.17135545447955	2.4655	2.0141e-05	7.7251e-05	-	-
AT2G27510	140.780343774283	15.0810543354261	3.2226	5.6153e-32	1.3901e-30	ATFD3	Ferredoxin [2Fe-2S], plant|2Fe-2S ferredoxin, iron-sulphur binding site|2Fe-2S ferredoxin-type domain|2Fe-2S ferredoxin-type domain|2Fe-2S ferredoxin-type domain|Beta-grasp domain
AT2G27580	65.5978366368615	134.018163704176	-1.0307	0.00055198	0.0015212	SAP3	Zinc finger, A20-type|Zinc finger, A20-type|Zinc finger, A20-type|Zinc finger, AN1-type|Zinc finger, AN1-type|Zinc finger, AN1-type|Zinc finger, AN1-type|Zinc finger, A20-type|Zinc finger, A20-type|Zinc finger, A20-type|Zinc finger, AN1-type|Zinc finger, AN1-type|Zinc finger, AN1-type|Zinc finger, AN1-type
AT2G27660	37.1076234058385	9.0914157341221	2.0291	8.8051e-07	4.3099e-06	-	C1-like|DC1|Zinc finger, ZZ-type
AT2G27690	806.167515129687	183.646597829266	2.1341	2.5494e-122	3.4861e-120	CYP94C1	Cytochrome P450, E-class, group I|Cytochrome P450|Cytochrome P450|Cytochrome P450|Cytochrome P450
AT2G28110	9.14500671613082	0	4.4179	0.001096	0.0027769	FRA8	Exostosin-like|Exostosin-like
AT2G28120	12.8381825053375	2.13915664332285	2.5853	0.001146	0.0028834	-	Major facilitator superfamily domain, general substrate transporter|Nodulin-like
AT2G28210	34.1179096717188	1.06957832166142	4.9954	1.5245e-10	1.1571e-09	ATACA2	Carbonic anhydrase, alpha-class, conserved site|Alpha carbonic anhydrase|Alpha carbonic anhydrase|Alpha carbonic anhydrase|Alpha carbonic anhydrase|Alpha carbonic anhydrase|Carbonic anhydrase, alpha-class
AT2G28570	21.9831892214683	7.38009041946382	1.5747	0.00097675	0.0025139	-	-
AT2G28790	78.3480863853131	2.13915664332285	5.1948	2.3364e-22	3.8484e-21	-	Thaumatin|Thaumatin|Thaumatin|Thaumatin|Thaumatin|Thaumatin|Thaumatin|Thaumatin
AT2G28810	6.15529298201113	32.1943074820089	-2.3869	0.00012339	0.00040202	DOF2.2	Zinc finger, Dof-type|Zinc finger, Dof-type|Zinc finger, Dof-type|Zinc finger, Dof-type|Zinc finger, Dof-type|Zinc finger, Dof-type|Zinc finger, Dof-type|Zinc finger, Dof-type
AT2G28890	88.2844879134168	29.1994881813569	1.5962	2.7688e-11	2.246e-10	PLL4	Protein phosphatase 2C (PP2C)-like|Protein phosphatase 2C (PP2C)-like|Protein phosphatase 2C (PP2C)-like|Protein phosphatase 2C (PP2C)-like|Protein phosphatase 2C
AT2G28900	286.836652961719	804.964644882387	-1.4887	2.8638e-37	8.6263e-36	OEP16	Mitochondrial inner membrane translocase subunit Tim17/Tim22/Tim23/peroxisomal protein PMP24
AT2G28930	30.2488683687404	9.51924706278667	1.668	6.4834e-05	0.0002244	APK1B	Protein kinase, ATP binding site|Protein kinase-like domain|Serine/threonine-protein kinase, active site|Serine-threonine/tyrosine-protein kinase catalytic domain|Protein kinase, catalytic domain|Protein kinase, ATP binding site|Protein kinase-like domain|Serine/threonine-protein kinase, active site|Serine-threonine/tyrosine-protein kinase catalytic domain|Protein kinase, catalytic domain|Protein…
AT2G29120	0	19.3593676220718	-6.1975	1.3384e-05	5.3182e-05	ATGLR2.7	Ionotropic glutamate receptor, plant|Extracellular ligand-binding receptor|Extracellular solute-binding protein, family 3|Ionotropic glutamate receptor|Ionotropic glutamate receptor|Periplasmic binding protein-like I
AT2G29170	0	10.6957832166142	-4.419	0.0021056	0.0048397	-	Glucose/ribitol dehydrogenase|Short-chain dehydrogenase/reductase SDR|NAD(P)-binding domain
AT2G29220	12.0467876933646	0	4.5906	0.00016359	0.00051543	LECRK31	Protein kinase-like domain|Concanavalin A-like lectin/glucanases superfamily|Serine-threonine/tyrosine-protein kinase catalytic domain|Legume lectin domain|Protein kinase, catalytic domain|Concanavalin A-like lectin/glucanase, subgroup
AT2G29360	12.3105859640223	48.7727714677609	-1.9862	4.3063e-05	0.00015477	-	Short-chain dehydrogenase/reductase, conserved site|Glucose/ribitol dehydrogenase|Short-chain dehydrogenase/reductase SDR|Short-chain dehydrogenase/reductase SDR|NAD(P)-binding domain
AT2G29420	106.398635831907	36.9004520973191	1.5278	9.9965e-13	9.1516e-12	ATGSTU7	Thioredoxin-like fold|Thioredoxin-like fold|Glutathione S-transferase, C-terminal-like|Glutathione S-transferase, C-terminal-like|Glutathione S-transferase, C-terminal-like|Glutathione S-transferase, C-terminal|Glutathione S-transferase, N-terminal|Glutathione S-transferase, N-terminal
AT2G29440	122.666195855793	17.4341266430812	2.8148	1.8591e-25	3.5355e-24	ATGSTU6	Thioredoxin-like fold|Thioredoxin-like fold|Glutathione S-transferase, C-terminal-like|Glutathione S-transferase, C-terminal-like|Glutathione S-transferase, C-terminal-like|Glutathione S-transferase, N-terminal|Glutathione S-transferase, N-terminal
AT2G29490	25.2367012262456	3.63656629364884	2.7949	2.4094e-06	1.1041e-05	ATGSTU1	Thioredoxin-like fold|Thioredoxin-like fold|Glutathione S-transferase, C-terminal-like|Glutathione S-transferase, C-terminal-like|Glutathione S-transferase, C-terminal-like|Glutathione S-transferase, C-terminal|Glutathione S-transferase, N-terminal|Glutathione S-transferase, N-terminal
AT2G29500	55.5735023518719	200.332019647185	-1.8499	6.1696e-15	6.5455e-14	HSP17.6B	HSP20-like chaperone|HSP20-like chaperone|Alpha crystallin/Hsp20 domain|Alpha crystallin/Hsp20 domain
AT2G29630	288.94703912698	580.246239501322	-1.0059	3.1175e-12	2.7182e-11	PY	ThiC-associated domain|Thiamine biosynthesis protein ThiC|Thiamine biosynthesis protein ThiC|Thiamine biosynthesis protein ThiC|ThiC-associated domain|Thiamine biosynthesis protein ThiC|Thiamine biosynthesis protein ThiC|Thiamine biosynthesis protein ThiC|ThiC-associated domain|Thiamine biosynthesis protein ThiC|Thiamine biosynthesis protein ThiC|Thiamine biosynthesis protein ThiC
AT2G29650	49.2423438560891	143.965242095628	-1.5477	2.0806e-08	1.2649e-07	ANTR1	Major facilitator superfamily domain|Major facilitator superfamily domain, general substrate transporter|Major facilitator superfamily|Major facilitator superfamily domain|Major facilitator superfamily domain, general substrate transporter|Major facilitator superfamily|Major facilitator superfamily domain|Major facilitator superfamily domain, general substrate transporter|Major facilitator superf…
AT2G29730	26.0280960382185	9.30533139845439	1.4839	0.0005232	0.0014502	UGT71D1	UDP-glucuronosyl/UDP-glucosyltransferase|UDP-glucuronosyl/UDP-glucosyltransferase|UDP-glucuronosyl/UDP-glucosyltransferase
AT2G29750	9.76053601433194	1.06957832166142	3.1899	0.0020176	0.0046825	UGT71C1	UDP-glucuronosyl/UDP-glucosyltransferase|UDP-glucuronosyl/UDP-glucosyltransferase|UDP-glucuronosyl/UDP-glucosyltransferase
AT2G30010	60.5856694943667	27.2742472023663	1.1514	5.0206e-06	2.1658e-05	TBL45	PC-Esterase|PMR5 N-terminal domain
AT2G30020	100.683006634325	452.645545727114	-2.1686	7.4549e-41	2.4701e-39	-	Protein phosphatase 2C (PP2C)-like|Protein phosphatase 2C (PP2C)-like|Protein phosphatase 2C (PP2C)-like|Protein phosphatase 2C (PP2C)-like|Protein phosphatase 2C (PP2C)-like|Protein phosphatase 2C, manganese/magnesium aspartate binding site|Protein phosphatase 2C
AT2G30140	24.1815081436152	6.41746992996854	1.9138	0.00011859	0.00038742	UGT87A2	UDP-glucuronosyl/UDP-glucosyltransferase|UDP-glucuronosyl/UDP-glucosyltransferase|UDP-glucuronosyl/UDP-glucosyltransferase|UDP-glucuronosyl/UDP-glucosyltransferase
AT2G30210	25.676365010675	0	5.6824	2.5427e-08	1.5278e-07	LAC3	Laccase|Multicopper oxidase, type 3|Multicopper oxidase, type 2|Cupredoxin|Cupredoxin|Multicopper oxidase, copper-binding site|Multicopper oxidase, copper-binding site|Multicopper oxidase, type 1
AT2G30470	35.1731027543493	16.3645483214198	1.1039	0.00069455	0.0018628	HSI2	DNA-binding pseudobarrel domain|DNA-binding pseudobarrel domain|Zinc finger, CW-type|Zinc finger, CW-type|B3 DNA binding domain|B3 DNA binding domain|B3 DNA binding domain
AT2G30490	710.232877367199	71.5547897191492	3.3112	6.4095e-157	1.2841e-154	ATC4H	Cytochrome P450, conserved site|Cytochrome P450, E-class, group I|Cytochrome P450|Cytochrome P450|Cytochrome P450|Cytochrome P450
AT2G30520	42.2077233052192	19.4663254542379	1.1165	0.00018361	0.00057102	RPT2	NPH3 domain|NPH3 domain|BTB/POZ|BTB/POZ fold|BTB/POZ fold|BTB/POZ-like|BTB/POZ-like|NPH3 domain|NPH3 domain|BTB/POZ|BTB/POZ fold|BTB/POZ fold|NPH3 domain|NPH3 domain|BTB/POZ|BTB/POZ fold|BTB/POZ fold
AT2G30550	118.973020066587	54.120663076068	1.1364	2.2084e-10	1.6501e-09	-	Lipase, class 3|Alpha/Beta hydrolase fold|Alpha/Beta hydrolase fold|Lipase, class 3|Alpha/Beta hydrolase fold|Alpha/Beta hydrolase fold
AT2G30570	818.566033850595	2482.91911590483	-1.6009	5.6261e-128	7.9454e-126	PSBW	Photosystem II PsbW, class 2
AT2G30590	36.2282958369798	17.8619579717458	1.0202	0.0010195	0.0026055	WRKY21	Zn-cluster domain|DNA-binding WRKY|DNA-binding WRKY|DNA-binding WRKY|DNA-binding WRKY|DNA-binding WRKY
AT2G30600	104.464115180417	24.9211748947112	2.0676	8.11e-17	9.7988e-16	-	Farnesoic acid O-methyl transferase|BTB/POZ|BTB/Kelch-associated|BTB/Kelch-associated|BTB/POZ fold|BTB/POZ fold|Galactose-binding domain-like|Galactose-binding domain-like|Coagulation factor 5/8 C-terminal type domain|BTB/POZ-like|BTB/POZ-like|Farnesoic acid O-methyl transferase|BTB/POZ|BTB/Kelch-associated|BTB/Kelch-associated|BTB/POZ fold|BTB/POZ fold|Galactose-binding domain-like|Galactose-bin…
AT2G30670	9.2329394730167	0	4.2068	0.0011522	0.0028946	-	Glucose/ribitol dehydrogenase|Short-chain dehydrogenase/reductase SDR|NAD(P)-binding domain
AT2G30740	63.7512487422581	28.1299098596954	1.1803	2.0269e-06	9.4234e-06	PTI12	Protein kinase, ATP binding site|Protein kinase-like domain|Tyrosine-protein kinase, active site|Serine-threonine/tyrosine-protein kinase catalytic domain|Protein kinase, catalytic domain
AT2G30750	10.2881325556472	0	5.0028	0.00043739	0.001235	CYP71A12	Cytochrome P450, conserved site|Cytochrome P450, E-class, group I|Cytochrome P450|Cytochrome P450|Cytochrome P450|Cytochrome P450
AT2G30950	366.327865186548	777.583439847855	-1.0859	7.3582e-19	1.0078e-17	VAR2	Peptidase, FtsH|Peptidase, FtsH|ATPase, AAA-type, conserved site|ATPase, AAA-type, core|AAA+ ATPase domain|Peptidase M41|P-loop containing nucleoside triphosphate hydrolase|P-loop containing nucleoside triphosphate hydrolase
AT2G31010	130.668076732408	42.7831328664569	1.6108	3.8852e-16	4.4627e-15	-	Protein kinase, ATP binding site|Protein kinase-like domain|Serine/threonine-protein kinase, active site|Serine-threonine/tyrosine-protein kinase catalytic domain|Protein kinase, catalytic domain|Protein kinase, ATP binding site|Protein kinase-like domain|Serine/threonine-protein kinase, active site|Serine-threonine/tyrosine-protein kinase catalytic domain|Protein kinase, catalytic domain
AT2G31020	11.2553928813918	1.49740965032599	2.9101	0.0013661	0.0033283	ORP1A	Pleckstrin homology domain|Pleckstrin homology domain|Oxysterol-binding protein|Oxysterol-binding protein|Pleckstrin homology-like domain
AT2G31040	104.727913451075	266.752833422359	-1.3489	3.2721e-11	2.6394e-10	-	-
AT2G31410	35.6127665387787	15.9367169927552	1.16	0.00044059	0.0012428	-	-
AT2G31490	35.6127665387787	85.5662657329139	-1.2646	0.00045723	0.0012847	-	-
AT2G31800	112.29013054326	244.291688667469	-1.1214	2.4101e-07	1.2769e-06	-	Ankyrin repeat-containing domain|Ankyrin repeat-containing domain|Ankyrin repeat-containing domain|Ankyrin repeat-containing domain|Integrin-linked protein kinase|Protein kinase-like domain|Serine/threonine-protein kinase, active site|Ankyrin repeat|Ankyrin repeat|Serine-threonine/tyrosine-protein kinase catalytic domain|Serine-threonine/tyrosine-protein kinase catalytic domain|Protein kinase, ca…
AT2G31820	50.4734024524913	114.23096475344	-1.1784	0.00018343	0.00057069	-	PGG domain|Ankyrin repeat-containing domain|Ankyrin repeat-containing domain|Ankyrin repeat-containing domain|Ankyrin repeat-containing domain|Ankyrin repeat|Ankyrin repeat|Ankyrin repeat
AT2G31870	6.15529298201113	26.0977110485387	-2.084	0.0018519	0.004341	TEJ	Poly(ADP-ribose) glycohydrolase|Poly(ADP-ribose) glycohydrolase|Poly(ADP-ribose) glycohydrolase|Poly(ADP-ribose) glycohydrolase
AT2G32070	33.6782458872895	16.4715061535859	1.0318	0.0014292	0.0034594	CAF1-7	Ribonuclease H-like domain|Ribonuclease H-like domain|Ribonuclease CAF1
AT2G32130	0	49.5214762929239	-6.63	4.0719e-12	3.5008e-11	-	Domain of unknown function DUF641, plant
AT2G32140	63.2236522009429	392.428286217576	-2.6339	8.3079e-47	3.0849e-45	-	Domain of unknown function DUF641, plant|Toll/interleukin-1 receptor homology (TIR) domain|Toll/interleukin-1 receptor homology (TIR) domain|Toll/interleukin-1 receptor homology (TIR) domain|Toll/interleukin-1 receptor homology (TIR) domain|Toll/interleukin-1 receptor homology (TIR) domain
AT2G32150	498.930462570445	1429.81230039699	-1.5189	2.057e-67	1.2221e-65	-	HAD-like domain|HAD-like domain|HAD-like domain|Pyrimidine 5-nucleotidase
AT2G32160	1.75865513771747	36.3656629364884	-4.37	1.6031e-08	9.9284e-08	-	N2227-like|S-adenosyl-L-methionine-dependent methyltransferase-like|S-adenosyl-L-methionine-dependent methyltransferase-like|N2227-like|S-adenosyl-L-methionine-dependent methyltransferase-like|S-adenosyl-L-methionine-dependent methyltransferase-like|N2227-like|S-adenosyl-L-methionine-dependent methyltransferase-like|S-adenosyl-L-methionine-dependent methyltransferase-like
AT2G32210	46.4284956357411	127.386778109876	-1.4561	6.9766e-07	3.4701e-06	-	Cysteine-rich transmembrane CYSTM domain
AT2G32240	322.449419500497	59.0407233557106	2.4493	6.1195e-57	2.7893e-55	-	-
AT2G32250	63.2236522009429	23.5307230765513	1.4259	1.2673e-07	6.9625e-07	FRS2	MULE transposase domain|Zinc finger, SWIM-type|Zinc finger, SWIM-type|Zinc finger, PMZ-type|FAR1 DNA binding domain|MULE transposase domain|Zinc finger, SWIM-type|Zinc finger, SWIM-type|Zinc finger, PMZ-type|FAR1 DNA binding domain|MULE transposase domain|Zinc finger, SWIM-type|Zinc finger, SWIM-type|Zinc finger, PMZ-type|FAR1 DNA binding domain|MULE transposase domain|Zinc finger, SWIM-type|Zinc…
AT2G32300	21.1038616526096	0	5.3994	4.3454e-07	2.2098e-06	UCC1	Cupredoxin|Cupredoxin|Plastocyanin-like|Plastocyanin-like|Plastocyanin-like|Blue (type 1) copper protein, binding site
AT2G32510	41.0645974657028	4.38527111881184	3.2272	2.0239e-10	1.5148e-09	MAPKKK17	Protein kinase, ATP binding site|Protein kinase-like domain|Serine/threonine-protein kinase, active site|Serine/threonine- / dual specificity protein kinase, catalytic domain|Protein kinase, catalytic domain|Protein kinase, catalytic domain
AT2G32800	130.40427846175	54.9763257333972	1.2461	2.2974e-12	2.0382e-11	AP4.3A	Protein kinase, ATP binding site|Protein kinase-like domain|Serine/threonine-protein kinase, active site|Serine-threonine/tyrosine-protein kinase catalytic domain|Protein kinase, catalytic domain|Protein kinase, catalytic domain|Concanavalin A-like lectin/glucanase, subgroup
AT2G32860	9.84846877121781	60.4311751738704	-2.6173	1.9817e-08	1.2082e-07	BGLU33	Glycoside hydrolase, family 1, active site|Glycoside hydrolase, superfamily|Glycoside hydrolase, family 1|Glycoside hydrolase, family 1|Glycoside hydrolase, family 1|Glycoside hydrolase, catalytic domain|Glycoside hydrolase, family 1, active site|Glycoside hydrolase, superfamily|Glycoside hydrolase, family 1|Glycoside hydrolase, family 1|Glycoside hydrolase, family 1|Glycoside hydrolase, catalyti…
AT2G32870	3.51731027543493	131.344217900023	-5.2227	3.8105e-29	8.5043e-28	-	TRAF-like|MATH|MATH|MATH
AT2G32880	10.1122670418754	34.9752111183286	-1.7902	0.0015466	0.0037164	-	TRAF-like|MATH|MATH|MATH
AT2G32930	16.1796272670007	74.0148198589705	-2.1936	4.739e-08	2.7473e-07	ZFN2	Zinc finger, CCCH-type|Zinc finger, CCCH-type|Zinc finger, CCCH-type|Zinc finger, CCCH-type|Zinc finger, CCCH-type|Zinc finger, CCCH-type|Zinc finger, CCCH-type|Zinc finger, CCCH-type
AT2G32990	17.322753106517	2.7809036363197	2.639	0.00013781	0.00044265	AtGH9B8	Glycoside hydrolase, family 9, active site|Six-hairpin glycosidase-like|Glycoside hydrolase, family 9|Six-hairpin glycosidase
AT2G33170	24.972902955588	5.5618072726394	2.1667	3.0392e-05	0.00011256	-	Leucine-rich repeat-containing N-terminal, type 2|Protein kinase-like domain|Serine/threonine-protein kinase, active site|Leucine-rich repeat|Leucine-rich repeat|Protein kinase, catalytic domain|Protein kinase, catalytic domain|Concanavalin A-like lectin/glucanase, subgroup
AT2G33210	39.6576733555289	19.5732832864041	1.0187	0.00059468	0.0016222	HSP60-2	Chaperonin Cpn60, conserved site|Chaperonin Cpn60/TCP-1|Chaperonin Cpn60/TCP-1|Chaperonin Cpn60/TCP-1|Chaperonin Cpn60|Chaperonin Cpn60|Chaperonin Cpn60|GroEL-like equatorial domain|GroEL-like apical domain|GroEL-like apical domain|Chaperonin Cpn60, conserved site|Chaperonin Cpn60/TCP-1|Chaperonin Cpn60/TCP-1|Chaperonin Cpn60/TCP-1|Chaperonin Cpn60|Chaperonin Cpn60|Chaperonin Cpn60|GroEL-like equ…
AT2G33380	31.1281959375992	172.202109787489	-2.4678	9.3504e-20	1.3403e-18	RD20	Caleosin|Caleosin
AT2G33510	2.55004994969033	24.1724700695482	-3.2448	5.1515e-05	0.00018188	-	WW domain|-
AT2G33570	117.038499415097	27.5951206988647	2.0845	8.471e-19	1.1492e-17	-	Domain of unknown function DUF23
AT2G33700	55.1338385674426	20.6428616080655	1.4173	8.8028e-07	4.3099e-06	-	Protein phosphatase 2C (PP2C)-like|Protein phosphatase 2C (PP2C)-like|Protein phosphatase 2C (PP2C)-like|Protein phosphatase 2C (PP2C)-like|Protein phosphatase 2C (PP2C)-like|Protein phosphatase 2C, manganese/magnesium aspartate binding site|Protein phosphatase 2C
AT2G33770	153.090929738305	71.8756632156477	1.0908	2.1176e-12	1.8865e-11	UBC24	Ubiquitin-conjugating enzyme/RWD-like|Ubiquitin-conjugating enzyme/RWD-like|Ubiquitin-conjugating enzyme, E2|Ubiquitin-conjugating enzyme, E2
AT2G33830	15.0365014274843	279.694731114462	-4.2173	4.3316e-54	1.8565e-52	-	Dormancyauxin associated|Dormancyauxin associated
AT2G33850	36.1403630800939	9.30533139845439	1.9575	1.9176e-06	8.9439e-06	-	-
AT2G34020	14.0692411017397	0	4.8145	4.1706e-05	0.00015052	-	EF-Hand 1, calcium-binding site|EF-hand-like domain|EF-hand-like domain|Calcium-binding EF-hand|Calcium-binding EF-hand
AT2G34070	86.2620345050417	16.1506326570875	2.4171	2.9837e-16	3.4548e-15	TBL37	PC-Esterase|PMR5 N-terminal domain
AT2G34080	8.26567914727209	0	4.6871	0.0017414	0.004127	-	Cysteine peptidase, asparagine active site|Proteinase inhibitor I29, cathepsin propeptide|Proteinase inhibitor I29, cathepsin propeptide|Peptidase C1A, papain C-terminal|Peptidase C1A, papain C-terminal|Peptidase C1A, papain C-terminal|Cysteine peptidase, cysteine active site|Peptidase C1A, papain
AT2G34090	13.9813083448539	59.2546390200429	-2.0834	2.7364e-06	1.2414e-05	MEE18	LPPG:FO 2-phospho-L-lactate transferase CofD/UPF0052|LPPG:FO 2-phospho-L-lactate transferase CofD/UPF0052|LPPG:FO 2-phospho-L-lactate transferase CofD/UPF0052
AT2G34250	671.278666066757	309.001177127985	1.1193	1.7435e-50	6.8897e-49	-	SecY subunit domain|SecY subunit domain|Translocon Sec61/SecY, plug domain|SecY/SEC61-alpha family|SecY/SEC61-alpha family|SecY/SEC61-alpha family|SecY/SEC61-alpha family|SecY/SEC61-alpha family|SecY subunit domain|SecY subunit domain|Translocon Sec61/SecY, plug domain|SecY/SEC61-alpha family|SecY/SEC61-alpha family|SecY/SEC61-alpha family|SecY/SEC61-alpha family|SecY/SEC61-alpha family
AT2G34300	125.655909589913	31.2316869925136	2.0084	2.2666e-19	3.1698e-18	-	Putative S-adenosyl-L-methionine-dependent methyltransferase|S-adenosyl-L-methionine-dependent methyltransferase-like|S-adenosyl-L-methionine-dependent methyltransferase-like|Putative S-adenosyl-L-methionine-dependent methyltransferase|S-adenosyl-L-methionine-dependent methyltransferase-like|S-adenosyl-L-methionine-dependent methyltransferase-like
AT2G34420	3411.79096717188	11160.6219552083	-1.7098	0	0	LHB1B2	Chlorophyll a/b binding protein domain|Chlorophyll a/b binding protein domain|Chlorophyll A-B binding protein|Chlorophyll A-B binding protein, plant
AT2G34430	736.260973405417	3432.27683421151	-2.2209	0	0	LHB1B1	Chlorophyll a/b binding protein domain|Chlorophyll a/b binding protein domain|Chlorophyll A-B binding protein|Chlorophyll A-B binding protein, plant
AT2G34480	359.996706690765	150.703585522095	1.2563	1.1025e-31	2.7058e-30	RPL18AB	Ribosomal protein L18a/LX|Ribosomal protein L18a|50S ribosomal protein L18Ae/60S ribosomal protein L20 and L18a
AT2G34490	36.6679596214092	14.8671386710938	1.3024	0.00013488	0.00043487	CYP710A2	Cytochrome P450, conserved site|Cytochrome P450, E-class, group I|Cytochrome P450|Cytochrome P450|Cytochrome P450|Cytochrome P450
AT2G34500	34.1179096717188	4.92006027964255	2.7938	4.2032e-08	2.4516e-07	CYP710A1	Cytochrome P450, conserved site|Cytochrome P450, E-class, group I|Cytochrome P450|Cytochrome P450|Cytochrome P450|Cytochrome P450
AT2G34620	0	31.6595183211781	-5.1701	3.9596e-08	2.3126e-07	-	Mitochodrial transcription termination factor-related|Mitochodrial transcription termination factor-related
AT2G34660	99.8036790654662	44.3875003489491	1.1689	3.4166e-09	2.2592e-08	ATMRP2	ABC transporter, conserved site|ABC transporter, transmembrane domain, type 1|ABC transporter, transmembrane domain, type 1|AAA+ ATPase domain|ABC transporter-like|ABC transporter-like|ABC transporter, transmembrane domain|P-loop containing nucleoside triphosphate hydrolase|P-loop containing nucleoside triphosphate hydrolase|ABC transporter, conserved site|ABC transporter, transmembrane domain, t…
AT2G34790	10.3760653125331	1.17653615382757	3.1406	0.001548	0.0037189	MEE23	FAD-binding, type 2|FAD-binding, type 2|Berberine/berberine-like|FAD linked oxidase, N-terminal|CO dehydrogenase flavoprotein-like, FAD-binding, subdomain 2|FAD-binding, type 2, subdomain 1
AT2G35060	5.45183092692415	55.618072726394	-3.3507	4.187e-10	3.026e-09	KUP11	K+ potassium transporter|K+ potassium transporter|K+ potassium transporter|K+ potassium transporter
AT2G35120	34.2058424286047	6.73834342646697	2.3438	3.9254e-07	2.0093e-06	-	Glycine cleavage H-protein, subgroup|Single hybrid motif|2-oxo acid dehydrogenase, lipoyl-binding site|Glycine cleavage H-protein|Glycine cleavage H-protein|Glycine cleavage H-protein
AT2G35190	34.3817079423765	8.77054223762367	1.9709	3.142e-06	1.4046e-05	NPSN11	Sec20|Target SNARE coiled-coil domain|Target SNARE coiled-coil domain
AT2G35260	40.5370009243876	171.667320626658	-2.0823	1.4756e-15	1.6193e-14	-	CAAX amino terminal protease
AT2G35350	9.84846877121781	1.06957832166142	3.2029	0.0018963	0.0044271	PLL1	Protein phosphatase 2C (PP2C)-like|Protein phosphatase 2C (PP2C)-like|Protein phosphatase 2C (PP2C)-like|Protein phosphatase 2C (PP2C)-like|Protein phosphatase 2C
AT2G35380	15.9158289963431	0	7.2173	2.41e-05	9.0938e-05	PER20	Peroxidase, active site|Peroxidases heam-ligand binding site|Haem peroxidase|Haem peroxidase, plant/fungal/bacterial|Haem peroxidase, plant/fungal/bacterial|Haem peroxidase, plant/fungal/bacterial|Plant peroxidase|Peroxidases heam-ligand binding site|Haem peroxidase|Haem peroxidase, plant/fungal/bacterial|Haem peroxidase, plant/fungal/bacterial|Haem peroxidase, plant/fungal/bacterial|Plant peroxi…
AT2G35450	12.2226532071364	43.3179220272877	-1.8254	0.00033742	0.00098401	-	Amidohydrolase 2
AT2G35610	50.1216714249478	22.8889760835545	1.1308	4.0098e-05	0.00014532	XEG113	Nucleotide-diphospho-sugar transferase|Reticulon
AT2G35940	32.1833890202296	94.1228923062053	-1.5482	5.8019e-06	2.4743e-05	BLH1	Homeodomain-like|Homeodomain-like|Homeobox KN domain|POX|POX|Homeodomain|Homeodomain|Homeodomain-like|Homeodomain-like|Homeobox KN domain|POX|POX|Homeodomain|Homeodomain|Homeodomain-like|Homeodomain-like|Homeobox KN domain|POX|POX|Homeodomain|Homeodomain
AT2G35980	16.5313582945442	1.71132531465828	3.272	5.022e-05	0.00017775	YLS9	Late embryogenesis abundant protein, LEA-14
AT2G36100	34.2937751854906	0	6.0999	1.4955e-10	1.1371e-09	CASP1	Uncharacterised protein family UPF0497, trans-membrane plant|Uncharacterised protein family UPF0497, trans-membrane plant subgroup
AT2G36120	148.078762595811	25.6698797198742	2.5282	7.9119e-28	1.6665e-26	DOT1	-
AT2G36290	32.2713217771155	9.30533139845439	1.7941	1.7487e-05	6.7951e-05	-	Alpha/Beta hydrolase fold|Alpha/Beta hydrolase fold
AT2G36320	146.320107458093	37.7561147546483	1.9543	1.0306e-21	1.6533e-20	SAP4	Zinc finger, A20-type|Zinc finger, A20-type|Zinc finger, AN1-type|Zinc finger, AN1-type|Zinc finger, AN1-type|Zinc finger, AN1-type
AT2G36380	443.269027461687	210.813887199467	1.0722	2.5343e-32	6.3651e-31	PDR6	Plant PDR ABC transporter associated|ABC-2 type transporter|AAA+ ATPase domain|ABC transporter-like|ABC transporter-like|P-loop containing nucleoside triphosphate hydrolase|P-loop containing nucleoside triphosphate hydrolase|ABC-transporter extracellular N-terminal domain
AT2G36390	137.790630040163	315.204731393622	-1.1938	2.8373e-10	2.0963e-09	SBE2.1	Glycoside hydrolase, superfamily|Immunoglobulin E-set|1,4-alpha-glucan-branching enzyme|Alpha-amylase, C-terminal all beta|Glycosyl hydrolase, family 13, catalytic domain|Glycoside hydrolase, family 13, N-terminal|Glycoside hydrolase, catalytic domain|Immunoglobulin-like fold|Glycosyl hydrolase, family 13, all-beta|Glycoside hydrolase, family 13
AT2G36580	159.685886504746	56.0459040550586	1.5106	3.9765e-18	5.222e-17	-	Pyruvate/Phosphoenolpyruvate kinase|Pyruvate/Phosphoenolpyruvate kinase|Pyruvate kinase, C-terminal|Pyruvate kinase, C-terminal|Pyruvate kinase, barrel|Pyruvate kinase-like, insert domain|Pyruvate kinase|Pyruvate kinase|Pyruvate kinase|Pyruvate kinase, alpha/beta|Pyruvate kinase, beta-barrel insert domain
AT2G36680	13.5416445604245	48.4518979712625	-1.8392	0.00013542	0.00043594	VPS37-2	Modifier of rudimentary, Modr|Modifier of rudimentary, Modr|Modifier of rudimentary, Modr|Modifier of rudimentary, Modr|Modifier of rudimentary, Modr
AT2G36690	11.8709221795929	0	4.5694	0.00018448	0.0005727	-	Non-haem dioxygenase N-terminal domain|Oxoglutarate/iron-dependent dioxygenase|Oxoglutarate/iron-dependent dioxygenase|Isopenicillin N synthase-like
AT2G36830	540.082992793034	175.945633913304	1.6181	7.333e-62	3.8055e-60	GAMMA-TIP	Aquaporin-like|Aquaporin-like|Major intrinsic protein, conserved site|Major intrinsic protein|Major intrinsic protein|Major intrinsic protein
AT2G36880	350.587901703977	136.478193843998	1.3611	9.0988e-34	2.3753e-32	MAT3	S-adenosylmethionine synthetase superfamily|S-adenosylmethionine synthetase, conserved site|S-adenosylmethionine synthetase, conserved site|S-adenosylmethionine synthetase, C-terminal|S-adenosylmethionine synthetase, central domain|S-adenosylmethionine synthetase, N-terminal|S-adenosylmethionine synthetase|S-adenosylmethionine synthetase|S-adenosylmethionine synthetase|S-adenosylmethionine synthe…
AT2G36950	68.4996176140953	14.9740965032599	2.1936	3.6555e-12	3.1617e-11	-	Heavy metal-associated domain, HMA|Heavy metal-associated domain, HMA|Heavy metal-associated domain, HMA
AT2G37040	505.701284850657	119.899729858246	2.0765	2.3242e-75	1.6685e-73	PAL1	Phenylalanine/histidine ammonia-lyases, active site|L-Aspartase-like|Phenylalanine ammonia-lyase|Aromatic amino acid lyase|Phenylalanine ammonia-lyase, shielding domain|Fumarase/histidase, N-terminal
AT2G37060	10.1122670418754	0	4.5629	0.0005594	0.0015372	NF-YB8	Histone-fold|Histone-fold|Transcription factor CBF/NF-Y/archaeal histone|Transcription factor, NFYB/HAP3, conserved site|Histone-fold|Histone-fold|Transcription factor CBF/NF-Y/archaeal histone|Transcription factor, NFYB/HAP3, conserved site|Histone-fold|Histone-fold|Transcription factor CBF/NF-Y/archaeal histone|Transcription factor, NFYB/HAP3, conserved site
AT2G37180	96.9898308451183	40.2161448944695	1.2701	9.4835e-10	6.6367e-09	RD28	Aquaporin-like|Aquaporin-like|Major intrinsic protein, conserved site|Major intrinsic protein|Major intrinsic protein|Major intrinsic protein|Major intrinsic protein
AT2G37190	143.682124751517	47.7031931460995	1.5907	2.292e-17	2.8657e-16	RPL12A	Ribosomal protein L11, conserved site|Ribosomal protein L11, N-terminal|Ribosomal protein L11, N-terminal|Ribosomal protein L11, N-terminal|Ribosomal protein L11, C-terminal|Ribosomal protein L11, C-terminal|Ribosomal protein L11, C-terminal|Ribosomal protein L11|Ribosomal protein L11|Ribosomal protein L11
AT2G37600	30.8643976669415	14.2253916780969	1.1175	0.001373	0.0033412	RPL36A	Ribosomal protein L36e|Ribosomal protein L36e|Ribosomal protein L36e|Ribosomal protein L36e|Ribosomal protein L36e|Ribosomal protein L36e
AT2G37760	48.3630162872303	20.3219881115671	1.2509	1.8555e-05	7.1811e-05	AKR4C8	NADP-dependent oxidoreductase domain|NADP-dependent oxidoreductase domain|NADP-dependent oxidoreductase domain|Aldo/keto reductase subgroup|Aldo/keto reductase subgroup|Aldo/keto reductase, conserved site|Aldo/keto reductase, conserved site|Aldo/keto reductase, conserved site|Aldo/keto reductase|NADP-dependent oxidoreductase domain|NADP-dependent oxidoreductase domain|NADP-dependent oxidoreductas…
AT2G37920	5.10009989938065	39.788313565805	-2.9637	8.1301e-07	3.9999e-06	emb1513	-
AT2G37970	59.8822074392797	147.922681885775	-1.3046	1.8704e-06	8.7429e-06	SOUL-1	Regulatory factor, effector, bacterial|SOUL haem-binding protein|SOUL haem-binding protein
AT2G37990	37.5472871902679	18.5037049647426	1.0209	0.00082091	0.00216	-	Ribosomal biogenesis regulatory protein|Ribosomal biogenesis regulatory protein
AT2G38240	684.732377870295	88.0262958727352	2.9595	1.6721e-139	2.8244e-137	-	Non-haem dioxygenase N-terminal domain|Oxoglutarate/iron-dependent dioxygenase|Oxoglutarate/iron-dependent dioxygenase|Isopenicillin N synthase-like
AT2G38250	121.435137259391	18.7176206290749	2.6977	2.1904e-24	3.981e-23	GT-3B	Myb-like domain|SANT/Myb domain|C2H2- zinc finger protein family|Trihelix transcription factor GT3
AT2G38280	77.4687588164544	34.1195484609994	1.183	1.5717e-07	8.5588e-07	FAC1	Adenosine/AMP deaminase active site|AMP deaminase|AMP deaminase|Adenosine/AMP deaminase domain|Adenosine/AMP deaminase active site|AMP deaminase|AMP deaminase|Adenosine/AMP deaminase domain
AT2G38310	330.978896918427	31.0177713281813	3.4156	1.1391e-75	8.3163e-74	PYL4	Polyketide cyclase/dehydrase|START-like domain
AT2G38360	82.3050604451774	29.1994881813569	1.495	5.849e-10	4.1711e-09	PRA1.B4	Prenylated rab acceptor PRA1
AT2G38380	93.2087222990257	0	7.5424	6.9485e-24	1.2266e-22	PER22	Peroxidase, active site|Peroxidases heam-ligand binding site|Haem peroxidase|Haem peroxidase, plant/fungal/bacterial|Haem peroxidase, plant/fungal/bacterial|Haem peroxidase, plant/fungal/bacterial|Plant peroxidase
AT2G38390	73.1600537290466	0	7.193	1.2683e-19	1.806e-18	PER23	Peroxidase, active site|Peroxidases heam-ligand binding site|Haem peroxidase|Haem peroxidase, plant/fungal/bacterial|Haem peroxidase, plant/fungal/bacterial|Haem peroxidase, plant/fungal/bacterial|Plant peroxidase
AT2G38465	3.07764649100557	25.1350905590435	-3.0298	7.1324e-05	0.00024479	-	-
AT2G38470	177.008639611263	979.519826977532	-2.4683	2.0062e-104	2.1077e-102	WRKY33	DNA-binding WRKY|DNA-binding WRKY|DNA-binding WRKY|DNA-binding WRKY|DNA-binding WRKY
AT2G38530	145.704578159892	8.55662657329139	4.0899	1.0372e-37	3.1573e-36	LTP2	Bifunctional inhibitor/plant lipid transfer protein/seed storage helical domain|Bifunctional inhibitor/plant lipid transfer protein/seed storage helical domain|Bifunctional inhibitor/plant lipid transfer protein/seed storage helical domain|Plant lipid transfer protein/Par allergen|Plant lipid transfer protein/Par allergen
AT2G38790	21.0159288957237	96.2620489495281	-2.1955	4.6103e-10	3.318e-09	-	-
AT2G38870	147.199435026952	32.1943074820089	2.1929	2.2791e-24	4.1334e-23	-	Proteinase inhibitor I13, potato inhibitor I|Proteinase inhibitor I13, potato inhibitor I|Proteinase inhibitor I13, potato inhibitor I|Proteinase inhibitor I13, potato inhibitor I
AT2G39030	0	27.809036363197	-5.7975	1.8587e-07	9.9763e-07	AT2G39030/T7F6.20	Acyl-CoA N-acyltransferase|Acyl-CoA N-acyltransferase|GNAT domain|GNAT domain
AT2G39130	54.166578241698	19.2524097899056	1.4924	5.1661e-07	2.6133e-06	-	Amino acid transporter, transmembrane
AT2G39180	28.9298770154523	1.92524097899056	3.9094	1.5252e-08	9.4597e-08	CCR2	Protein kinase, ATP binding site|Protein kinase-like domain|Regulator of chromosome condensation 1/beta-lactamase-inhibitor protein II|Regulator of chromosome condensation 1/beta-lactamase-inhibitor protein II|Serine/threonine-protein kinase, active site|TNFR/NGFR cysteine-rich region|Serine-threonine/tyrosine-protein kinase catalytic domain|Protein kinase, catalytic domain|Concanavalin A-like le…
AT2G39200	110.971139189972	15.5088856640906	2.839	2.4457e-23	4.172e-22	MLO12	Mlo-related protein
AT2G39210	139.901016205424	42.0344280412939	1.7348	1.6437e-18	2.1988e-17	-	Major facilitator superfamily domain, general substrate transporter|Major facilitator superfamily|Nodulin-like
AT2G39310	163.64286056461	0	8.5793	1.4256e-36	4.1489e-35	JAL22	Mannose-binding lectin|Mannose-binding lectin|Mannose-binding lectin|Mannose-binding lectin|Mannose-binding lectin|Mannose-binding lectin|Mannose-binding lectin|Mannose-binding lectin|Mannose-binding lectin|Mannose-binding lectin|Mannose-binding lectin|Mannose-binding lectin
AT2G39340	10.4639980694189	38.7187352441435	-1.8876	0.0004832	0.0013471	-	SAC3/GANP/Nin1/mts3/eIF-3 p25
AT2G39350	32.5351200477731	1.81828314682442	4.1613	1.1433e-09	7.9367e-09	ABCG1	ABC transporter, conserved site|ABC-2 type transporter|AAA+ ATPase domain|ABC transporter-like|ABC transporter-like|P-loop containing nucleoside triphosphate hydrolase|P-loop containing nucleoside triphosphate hydrolase
AT2G39360	37.8990182178114	17.1132531465828	1.147	0.00031639	0.00092928	-	Malectin-like carbohydrate-binding domain|Protein kinase, ATP binding site|Protein kinase-like domain|Serine/threonine-protein kinase, active site|Serine-threonine/tyrosine-protein kinase catalytic domain|Protein kinase, catalytic domain|Concanavalin A-like lectin/glucanase, subgroup
AT2G39430	10.2881325556472	0	3.5878	0.00098203	0.0025246	-	Plant disease resistance response protein
AT2G39470	52.2320575902087	108.669157480801	-1.0569	0.0013359	0.0032676	PPL2	Mog1/PsbP, alpha/beta/alpha sandwich|Mog1/PsbP, alpha/beta/alpha sandwich|Photosystem II PsbP, oxygen evolving complex|Mog1/PsbP, alpha/beta/alpha sandwich|Mog1/PsbP, alpha/beta/alpha sandwich|Photosystem II PsbP, oxygen evolving complex|Mog1/PsbP, alpha/beta/alpha sandwich|Mog1/PsbP, alpha/beta/alpha sandwich|Photosystem II PsbP, oxygen evolving complex
AT2G39518	10.8157290969624	0	4.075	0.00047553	0.0013292	-	Uncharacterised protein family UPF0497, trans-membrane plant
AT2G39530	11.6071239089353	0	4.5369	0.00022102	0.000674	-	Uncharacterised protein family UPF0497, trans-membrane plant
AT2G39580	33.7661786441753	88.668042865732	-1.3928	7.6446e-05	0.0002603	-	Putative zinc-finger domain
AT2G39650	18.5538117029193	68.0251812576665	-1.8744	4.2724e-06	1.8711e-05	-	Protein of unknown function DUF506, plant|Protein of unknown function DUF506, plant
AT2G39705	10.8157290969624	0	3.8526	0.0005667	0.0015538	RTFL8	DVL
AT2G39720	58.6511488428775	27.1672893702002	1.1103	1.1086e-05	4.4671e-05	RHC2A	Domain of unknown function DUF1117|Zinc finger, RING-type|Zinc finger, RING-type|Zinc finger, RING-type|Zinc finger, RING/FYVE/PHD-type
AT2G39800	25.3246339831315	80.4322897889391	-1.6672	6.8526e-06	2.8938e-05	P5CS1	Gamma-glutamyl phosphate reductase GPR, conserved site|Glutamate 5-kinase, conserved site|Aldehyde/histidinol dehydrogenase|Aldehyde dehydrogenase domain|Delta l-pyrroline-5-carboxylate synthetase|Glutamate/acetylglutamate kinase|Aspartate/glutamate/uridylate kinase|Aspartate/glutamate/uridylate kinase|Aspartate/glutamate/uridylate kinase|Gamma-glutamyl phosphate reductase GPR|Aldehyde dehydrogen…
AT2G39850	11.2553928813918	120.006687690412	-3.4144	1.9462e-20	2.9107e-19	-	Peptidase S8, subtilisin, Ser-active site|Peptidase S8, subtilisin, His-active site|Peptidase S8, subtilisin-related|Peptidase S8, subtilisin-related|Proteinase inhibitor I9|Peptidase S8/S53 domain|Peptidase S8/S53 domain|Peptidase S8/S53 domain
AT2G40000	637.424554665696	1744.58920046195	-1.4526	5.1085e-75	3.6072e-73	HSPRO2	Hs1pro-1, N-terminal|Hs1pro-1, C-terminal
AT2G40080	0	110.594398459791	-7.9747	2.4129e-23	4.1243e-22	ELF4	Protein of unknown function DUF1313
AT2G40100	56.0131661363013	22.9959339157206	1.2844	2.871e-06	1.2949e-05	LHCB4.3	Chlorophyll a/b binding protein domain|Chlorophyll a/b binding protein domain|Chlorophyll A-B binding protein|Chlorophyll A-B binding protein, plant|Chlorophyll a/b binding protein domain|Chlorophyll a/b binding protein domain|Chlorophyll A-B binding protein|Chlorophyll A-B binding protein, plant
AT2G40140	90.6586723493354	274.988586499152	-1.6009	1.2042e-15	1.33e-14	CZF1	Ankyrin repeat-containing domain|Ankyrin repeat-containing domain|Ankyrin repeat-containing domain|Ankyrin repeat|Zinc finger, CCCH-type|Zinc finger, CCCH-type|Zinc finger, CCCH-type|Zinc finger, CCCH-type|Ankyrin repeat-containing domain|Ankyrin repeat-containing domain|Ankyrin repeat-containing domain|Ankyrin repeat|Zinc finger, CCCH-type|Zinc finger, CCCH-type|Zinc finger, CCCH-type|Zinc finge…
AT2G40300	3.25351200477731	27.1672893702002	-3.0618	3.2577e-05	0.00011978	ATFER4	Ferritin, conserved site|Ferritin, conserved site|Ferritin/ribonucleotide reductase-like|Ferritin- like diiron domain|Ferritin/DPS protein domain|Ferritin-related|Ferritin
AT2G40330	10.6398635831907	0	4.6363	0.00038905	0.0011168	PYL6	Polyketide cyclase/dehydrase|START-like domain
AT2G40340	14.0692411017397	3.10177713281813	2.1814	0.0016844	0.0040073	DREB2C	DNA-binding, integrase-type|AP2/ERF domain|AP2/ERF domain|AP2/ERF domain|AP2/ERF domain|AP2/ERF domain
AT2G40370	25.7642977675609	0	5.6873	2.4096e-08	1.4537e-07	LAC5	Laccase|Multicopper oxidase, type 3|Multicopper oxidase, type 2|Cupredoxin|Cupredoxin|Multicopper oxidase, copper-binding site|Multicopper oxidase, copper-binding site|Multicopper oxidase, type 1
AT2G40400	31.216128694485	9.73316272711896	1.6813	4.5843e-05	0.0001638	-	Protein of unknown function DUF3411|Domain of unknown function DUF399|Protein of unknown function DUF3411|Domain of unknown function DUF399
AT2G40510	129.085287108462	49.4145184607578	1.3853	1.1305e-13	1.1093e-12	RPS26B	Ribosomal protein S26e|Ribosomal protein S26e|Ribosomal protein S26e
AT2G40890	118.885087309701	26.5255423772033	2.1641	9.5294e-20	1.3637e-18	CYP98A3	Cytochrome P450, conserved site|Cytochrome P450, E-class, group I|Cytochrome P450|Cytochrome P450|Cytochrome P450|Cytochrome P450
AT2G41090	132.162933599468	714.478318869831	-2.4346	3.2294e-75	2.2992e-73	CML10	EF-Hand 1, calcium-binding site|EF-hand-like domain|Calcium-binding EF-hand|Calcium-binding EF-hand|Calcium-binding EF-hand|Calcium-binding EF-hand
AT2G41220	88.2844879134168	42.0344280412939	1.0706	1.3137e-07	7.204e-07	GLU2	Glutamine amidotransferase type 2 domain|Glutamate synthase, central-N|Glutamate synthase, central-C|Glutamate synthase, alpha subunit, C-terminal|Glutamate synthase, alpha subunit, C-terminal|Glutamate synthase, alpha subunit, C-terminal|Class II glutamine amidotransferase domain|Aldolase-type TIM barrel|Nucleophile aminohydrolases, N-terminal|Nucleophile aminohydrolases, N-terminal
AT2G41240	24.4453064142728	0	5.6115	5.4131e-08	3.113e-07	BHLH100	Myc-type, basic helix-loop-helix (bHLH) domain|Myc-type, basic helix-loop-helix (bHLH) domain|Myc-type, basic helix-loop-helix (bHLH) domain|Myc-type, basic helix-loop-helix (bHLH) domain|Myc-type, basic helix-loop-helix (bHLH) domain|Achaete-scute transcription factor-related|Myc-type, basic helix-loop-helix (bHLH) domain|Myc-type, basic helix-loop-helix (bHLH) domain|Myc-type, basic helix-loop-…
AT2G41660	11.2553928813918	0	4.3955	0.00029614	0.00087698	MIZ1	Protein of unknown function DUF617, plant|Protein of unknown function DUF617, plant
AT2G41770	37.0196906489527	14.0114760137646	1.4017	6.2518e-05	0.00021725	-	Protein of unknown function DUF288
AT2G41800	20.2245340837509	0	5.338	7.5803e-07	3.7466e-06	-	Galactose-binding domain-like|Protein of unknown function DUF642
AT2G41840	335.639333033378	133.055543214681	1.3349	1.0339e-31	2.5448e-30	RPS2C	Ribosomal protein S5 domain 2-type fold|Ribosomal protein S5, N-terminal, conserved site|Ribosomal protein S5, N-terminal|Ribosomal protein S5, N-terminal|Ribosomal protein S5, eukaryotic/archaeal|Ribosomal protein S5, C-terminal|Ribosomal protein S5 domain 2-type fold, subgroup|Double-stranded RNA-binding domain|Ribosomal protein S5
AT2G42060	11.07952736762	0	4.3728	0.00033449	0.00097682	-	C1-like|Protein kinase C-like, phorbol ester/diacylglycerol binding|Protein kinase C-like, phorbol ester/diacylglycerol binding
AT2G42280	12.0467876933646	0	3.6455	0.00033959	0.00098934	BHLH130	Myc-type, basic helix-loop-helix (bHLH) domain|Myc-type, basic helix-loop-helix (bHLH) domain|Myc-type, basic helix-loop-helix (bHLH) domain|Myc-type, basic helix-loop-helix (bHLH) domain|Myc-type, basic helix-loop-helix (bHLH) domain|-
AT2G42530	96.2863687900313	702.071210338559	-2.8662	1.2597e-91	1.1073e-89	COR15B	-
AT2G42540	418.823721047415	2407.72775989203	-2.5233	7.7425e-262	2.7792e-259	COR15A	-|-|-
AT2G42580	67.1806262608072	31.8734339855104	1.0757	3.909e-06	1.7207e-05	TTL3	Tetratricopeptide repeat|Tetratricopeptide repeat|Thioredoxin domain|Tetratricopeptide repeat-containing domain|Thioredoxin-like fold|Thioredoxin-like fold|Tetratricopeptide TPR-1|Tetratricopeptide-like helical
AT2G42620	18.6417444598051	3.42265062931656	2.4454	0.0001332	0.0004301	MAX2	-
AT2G42690	17.9382824047182	66.3138559430083	-1.8863	5.0069e-06	2.1621e-05	-	Lipase, class 3|Alpha/Beta hydrolase fold|Alpha/Beta hydrolase fold
AT2G42810	6.41909125266875	27.060331538034	-2.0757	0.0015795	0.0037892	PAPP5	Tetratricopeptide repeat|Tetratricopeptide repeat|PPP domain|Tetratricopeptide repeat-containing domain|Serine/threonine protein phosphatase 5|Serine/threonine protein phosphatase 5|Serine/threonine-specific protein phosphatase/bis(5-nucleosyl)-tetraphosphatase|Serine/threonine-specific protein phosphatase/bis(5-nucleosyl)-tetraphosphatase|Metallophosphoesterase domain|Tetratricopeptide TPR-1|Tet…
AT2G42840	156.256508986197	24.4933435660466	2.6735	1.1167e-30	2.6429e-29	PDF1	-
AT2G43010	35.9644975663222	179.261326710455	-2.3174	7.7517e-19	1.0566e-17	PIF4	Myc-type, basic helix-loop-helix (bHLH) domain|Myc-type, basic helix-loop-helix (bHLH) domain|Myc-type, basic helix-loop-helix (bHLH) domain|Myc-type, basic helix-loop-helix (bHLH) domain|Myc-type, basic helix-loop-helix (bHLH) domain|Myc-type, basic helix-loop-helix (bHLH) domain|Myc-type, basic helix-loop-helix (bHLH) domain|Myc-type, basic helix-loop-helix (bHLH) domain|Myc-type, basic helix-l…
AT2G43050	13.2778462897669	0	3.7859	0.00014368	0.00045844	ATPMEPCRD	Pectinesterase, active site|Pectin lyase fold/virulence factor|Pectinesterase inhibitor|Pectinesterase inhibitor|Pectinesterase inhibitor|Pectinesterase inhibitor|Pectinesterase, catalytic|Pectin lyase fold
AT2G43140	31.6557924789144	0	5.0394	6.7643e-10	4.7921e-09	BHLH129	Myc-type, basic helix-loop-helix (bHLH) domain|Myc-type, basic helix-loop-helix (bHLH) domain|Myc-type, basic helix-loop-helix (bHLH) domain|Myc-type, basic helix-loop-helix (bHLH) domain|Myc-type, basic helix-loop-helix (bHLH) domain|Myc-type, basic helix-loop-helix (bHLH) domain|Myc-type, basic helix-loop-helix (bHLH) domain|Myc-type, basic helix-loop-helix (bHLH) domain|Myc-type, basic helix-l…
AT2G43150	445.467346383834	39.2535244049743	3.5044	7.8661e-103	7.8795e-101	-	Extensin repeat
AT2G43320	35.7006992956646	81.7157837749328	-1.1947	0.0013097	0.0032189	-	S-adenosyl-L-methionine-dependent methyltransferase-like|S-adenosyl-L-methionine-dependent methyltransferase-like|S-adenosyl-L-methionine-dependent methyltransferase-like|S-adenosyl-L-methionine-dependent methyltransferase-like
AT2G43520	31.7437252358003	9.62620489495281	1.7214	3.1253e-05	0.00011555	ATTI2	Knottin|Knottin|Knottin|Scorpion long chain toxin/defensin
AT2G43530	115.103978763608	315.418647057954	-1.4543	6.2576e-15	6.6307e-14	ATTI3	Knottin|Knottin|Knottin|Scorpion long chain toxin/defensin
AT2G43535	44.6698404980236	20.3219881115671	1.1363	0.00010098	0.00033433	ATTI4	Knottin|Knottin|Knottin|Scorpion long chain toxin/defensin
AT2G43560	57.2442247327035	139.900844473314	-1.2892	4.7282e-06	2.0499e-05	FKBP16-3	Peptidyl-prolyl cis-trans isomerase, FKBP-type, domain|Peptidyl-prolyl cis-trans isomerase, FKBP-type, domain|Peptidyl-prolyl cis-trans isomerase, FKBP-type
AT2G43610	40.3611354106159	0	8.5598	3.379e-10	2.4689e-09	-	Lysozyme-like domain|Chitin-binding, type 1, conserved site|Glycoside hydrolase, family 19|Chitin-binding, type 1|Chitin-binding, type 1|Chitin-binding, type 1|Chitin-binding, type 1|Chitin-binding, type 1|Chitin-binding, type 1|Glycoside hydrolase, family 19, catalytic
AT2G43620	104.288249666646	10.6957832166142	3.2855	2.0142e-24	3.6684e-23	-	Lysozyme-like domain|Chitin-binding, type 1, conserved site|Glycoside hydrolase, family 19|Chitin-binding, type 1|Chitin-binding, type 1|Chitin-binding, type 1|Chitin-binding, type 1|Chitin-binding, type 1|Chitin-binding, type 1|Chitin-binding, type 1|Glycoside hydrolase, family 19, catalytic
AT2G43820	51.8803265626653	15.9367169927552	1.7028	1.2118e-07	6.6707e-07	GT	UDP-glucuronosyl/UDP-glucosyltransferase|UDP-glucuronosyl/UDP-glucosyltransferase|UDP-glucuronosyl/UDP-glucosyltransferase
AT2G44080	30.0730028549687	6.3105120978024	2.2526	3.0758e-06	1.3765e-05	ARL	-
AT2G44120	102.881325556472	48.7727714677609	1.0768	1.0894e-08	6.8959e-08	RPL7C	Ribosomal protein L30, conserved site|Ribosomal protein L30, ferredoxin-like fold domain|Ribosomal protein L30, ferredoxin-like fold domain|Ribosomal protein L30, ferredoxin-like fold domain|Ribosomal protein L30, N-terminal|Ribosomal protein L7, eukaryotic|Ribosomal protein L30, conserved site|Ribosomal protein L30, ferredoxin-like fold domain|Ribosomal protein L30, ferredoxin-like fold domain|R…
AT2G44280	0	11.3375302096111	-4.503	0.0014536	0.0035116	-	Major facilitator superfamily domain, general substrate transporter|Major facilitator superfamily domain, general substrate transporter|Major facilitator superfamily domain, general substrate transporter
AT2G44290	18.6417444598051	75.084398180632	-2.01	2.9615e-07	1.5444e-06	-	Bifunctional inhibitor/plant lipid transfer protein/seed storage helical domain|Bifunctional inhibitor/plant lipid transfer protein/seed storage helical domain|Bifunctional inhibitor/plant lipid transfer protein/seed storage helical domain|Plant lipid transfer protein/Par allergen
AT2G44300	12.486451477794	2.46003013982127	2.3436	0.0021794	0.0049827	-	Bifunctional inhibitor/plant lipid transfer protein/seed storage helical domain|Bifunctional inhibitor/plant lipid transfer protein/seed storage helical domain|Bifunctional inhibitor/plant lipid transfer protein/seed storage helical domain|Plant lipid transfer protein/Par allergen
AT2G44450	36.4041613507516	0	5.4109	3.2026e-11	2.5881e-10	BGLU15	Glycoside hydrolase, family 1, active site|Glycoside hydrolase, superfamily|Glycoside hydrolase, family 1|Glycoside hydrolase, family 1|Glycoside hydrolase, family 1|Glycoside hydrolase, catalytic domain
AT2G44530	10.3760653125331	44.2805425167829	-2.0934	4.7066e-05	0.00016748	PRS5	Ribose-phosphate diphosphokinase|Ribose-phosphate diphosphokinase|Ribose-phosphate diphosphokinase|Phosphoribosyl pyrophosphate synthetase, conserved site|Phosphoribosyltransferase-like|Phosphoribosyltransferase-like|Ribose-phosphate pyrophosphokinase, N-terminal domain|Ribose-phosphate diphosphokinase|Ribose-phosphate diphosphokinase|Ribose-phosphate diphosphokinase|Phosphoribosyl pyrophosphate …
AT2G44670	71.4013985913291	15.8297591605891	2.1733	1.6328e-12	1.4729e-11	-	Protein of unknown function DUF581
AT2G44770	38.4266147591266	15.4019278319245	1.319	8.2553e-05	0.00027889	-	Engulfment/cell motility, ELMO|Engulfment/cell motility, ELMO
AT2G44790	144.649385077262	0	9.4013	2.2746e-29	5.1297e-28	UCC2	Cupredoxin|Cupredoxin|Plastocyanin-like|Plastocyanin-like|Plastocyanin-like
AT2G44840	29.9850700980828	352.319099155273	-3.5546	5.6235e-59	2.7064e-57	ATERF13	DNA-binding, integrase-type|AP2/ERF domain|AP2/ERF domain|AP2/ERF domain|AP2/ERF domain|AP2/ERF domain
AT2G44940	41.6801267639039	4.49222895097798	3.2139	1.5783e-10	1.1969e-09	ERF034	DNA-binding, integrase-type|AP2/ERF domain|AP2/ERF domain|AP2/ERF domain|AP2/ERF domain|AP2/ERF domain
AT2G45160	31.3919942082568	11.4444880417772	1.4557	0.00016483	0.000519	HAM1	Transcription factor GRAS|Transcription factor GRAS
AT2G45220	11.4312583951635	0	5.1548	0.00020427	0.00062847	PME17	Pectinesterase, active site|Pectin lyase fold/virulence factor|Carbohydrate-binding/sugar hydrolysis domain|Pectinesterase inhibitor|Pectinesterase inhibitor|Pectinesterase inhibitor|Pectinesterase inhibitor|Pectinesterase inhibitor|Pectinesterase, catalytic|Pectin lyase fold
AT2G45290	72.4565916739596	11.5514458739434	2.649	5.7475e-15	6.1203e-14	TKL-2	Transketolase binding site|Transketolase, C-terminal/Pyruvate-ferredoxin oxidoreductase, domain II|Transketolase, C-terminal/Pyruvate-ferredoxin oxidoreductase, domain II|Transketolase, bacterial-like|Transketolase, C-terminal|Transketolase-like, pyrimidine-binding domain|Transketolase-like, pyrimidine-binding domain|Transketolase, N-terminal|Transketolase, N-terminal|Thiamin diphosphate-binding …
AT2G45300	102.793392799586	25.562921887708	2.0076	4.0158e-16	4.6065e-15	-	3-phosphoshikimate 1-carboxyvinyltransferase, conserved site|3-phosphoshikimate 1-carboxyvinyltransferase, conserved site|RNA 3'-terminal phosphate cyclase/enolpyruvate transferase, alpha/beta|3-phosphoshikimate 1-carboxyvinyltransferase|3-phosphoshikimate 1-carboxyvinyltransferase|Enolpyruvate transferase domain|Enolpyruvate transferase domain
AT2G45400	28.8419442585664	10.5888253844481	1.4456	0.00032207	0.00094436	BEN1	NAD-dependent epimerase/dehydratase|NAD(P)-binding domain
AT2G45430	13.2778462897669	0	4.7309	7.096e-05	0.00024364	AHL22	Predicted AT-hook DNA-binding|Domain of unknown function DUF296
AT2G45440	40.976664708817	18.3967471325765	1.1554	0.00016931	0.00053175	DHDPS2	Dihydrodipicolinate synthetase, active site|Dihydrodipicolinate synthetase, conserved site|Dihydrodipicolinate synthase, DapA|Dihydrodipicolinate synthase, DapA|Dihydrodipicolinate synthetase-like|Dihydrodipicolinate synthetase-like|Dihydrodipicolinate synthetase-like|Aldolase-type TIM barrel
AT2G45660	9.76053601433194	65.0303619570146	-2.7361	2.0018e-09	1.36e-08	AGL20	Transcription factor, K-box|Transcription factor, K-box|Transcription factor, MADS-box|Transcription factor, MADS-box|Transcription factor, MADS-box|Transcription factor, MADS-box|Transcription factor, MADS-box|Transcription factor, MADS-box
AT2G45910	41.9439250345616	20.9637351045639	1.0006	0.00047552	0.0013292	PUB33	Protein kinase, ATP binding site|Protein kinase-like domain|Serine/threonine-protein kinase, active site|UspA|U box domain|U box domain|Protein kinase, catalytic domain|Protein kinase, catalytic domain|Rossmann-like alpha/beta/alpha sandwich fold|Concanavalin A-like lectin/glucanase, subgroup|Zinc finger, RING/FYVE/PHD-type
AT2G45970	19.5210720286639	5.5618072726394	1.8114	0.00078592	0.0020787	CYP86A8	Cytochrome P450, conserved site|Cytochrome P450, E-class, group I|Cytochrome P450|Cytochrome P450|Cytochrome P450|Cytochrome P450
AT2G46100	43.4387819016214	115.835332235932	-1.415	4.321e-06	1.8914e-05	-	Protein of unknown function DUF2358|Protein of unknown function DUF2358
AT2G46140	17.7624168909464	5.34789160830712	1.7318	0.0017768	0.0041958	-	Water stress and hypersensitive response domain|Late embryogenesis abundant protein, LEA-14|Immunoglobulin-like fold
AT2G46150	10.4639980694189	1.28349398599371	3.0273	0.0017167	0.0040786	-	Late embryogenesis abundant protein, LEA-14
AT2G46210	11.8709221795929	1.71132531465828	2.7942	0.0012211	0.0030404	-	Fatty acid/sphingolipid desaturase|Fatty acid desaturase, type 1|Cytochrome b5-like heme/steroid binding domain|Cytochrome b5-like heme/steroid binding domain|Cytochrome b5-like heme/steroid binding domain|Cytochrome b5-like heme/steroid binding domain
AT2G46220	44.0543111998225	109.845693634628	-1.3181	3.2747e-05	0.0001203	-	Protein of unknown function DUF2358
AT2G46240	162.675600238866	486.765094188114	-1.5812	6.6871e-26	1.3004e-24	BAG6	BAG domain|BAG domain|BAG domain|BAG domain|IQ motif, EF-hand binding site|IQ motif, EF-hand binding site
AT2G46330	142.099335127571	291.887923981403	-1.0385	2.6637e-07	1.4035e-06	AGP16	-|Arabinogalactan peptide, AGP
AT2G46400	30.3368011256263	345.259882232308	-3.5085	3.9395e-57	1.8052e-55	WRKY46	DNA-binding WRKY|DNA-binding WRKY|DNA-binding WRKY|DNA-binding WRKY|DNA-binding WRKY
AT2G46430	10.6398635831907	79.0418379707792	-2.8931	7.3606e-12	6.1924e-11	ATCNGC3	Cyclic nucleotide-binding-like|Ion transport domain|Cyclic nucleotide-binding domain|Cyclic nucleotide-binding domain|RmlC-like jelly roll fold|Cyclic nucleotide-binding-like|Ion transport domain|Cyclic nucleotide-binding domain|Cyclic nucleotide-binding domain|RmlC-like jelly roll fold
AT2G46440	0	55.9389462228925	-6.5059	1.5502e-13	1.5052e-12	ATCNGC11	Cyclic nucleotide-binding-like|Ion transport domain|Cyclic nucleotide-binding domain|Cyclic nucleotide-binding domain|Cyclic nucleotide-binding domain|RmlC-like jelly roll fold
AT2G46510	48.6268145578879	173.913435102148	-1.8385	4.8807e-13	4.5902e-12	ATAIB	Transcription factor MYC/MYB N-terminal|Myc-type, basic helix-loop-helix (bHLH) domain|Myc-type, basic helix-loop-helix (bHLH) domain|Myc-type, basic helix-loop-helix (bHLH) domain|Myc-type, basic helix-loop-helix (bHLH) domain|Myc-type, basic helix-loop-helix (bHLH) domain
AT2G46530	2.6379827065762	21.7124399297269	-3.041	0.00021602	0.00065991	ARF11	DNA-binding pseudobarrel domain|DNA-binding pseudobarrel domain|Aux/IAA-ARF-dimerisation|Auxin response factor|B3 DNA binding domain|B3 DNA binding domain|B3 DNA binding domain|AUX/IAA protein|DNA-binding pseudobarrel domain|DNA-binding pseudobarrel domain|Aux/IAA-ARF-dimerisation|Auxin response factor|B3 DNA binding domain|B3 DNA binding domain|B3 DNA binding domain|AUX/IAA protein|DNA-binding p…
AT2G46550	13.6295773173104	50.5910546145853	-1.8921	6.4001e-05	0.00022178	-	-|-
AT2G46600	49.7699403974043	237.553345241002	-2.2549	1.615e-23	2.7993e-22	KIC	EF-Hand 1, calcium-binding site|EF-hand-like domain|Calcium-binding EF-hand
AT2G46640	26.9953563639631	10.6957832166142	1.3357	0.00088741	0.0023124	-	-|-|-
AT2G46650	50.4734024524913	146.639187899781	-1.5387	1.8603e-08	1.1439e-07	B5 #1	Cytochrome b5, heme-binding site|Cytochrome b5-like heme/steroid binding domain|Cytochrome b5-like heme/steroid binding domain|Cytochrome b5-like heme/steroid binding domain|Cytochrome b5-like heme/steroid binding domain|Cytochrome b5-like heme/steroid binding domain
AT2G46800	64.0150470129158	30.1621086708521	1.0857	5.8754e-06	2.5032e-05	ZAT	Cation efflux protein|Cation efflux protein|Cation efflux protein|Cation efflux protein transmembrane domain|Cation efflux protein|Cation efflux protein|Cation efflux protein|Cation efflux protein transmembrane domain
AT2G46820	486.444011092651	1247.98398571455	-1.3593	1.878e-47	7.1586e-46	PTAC8	Domain of unknown function DUF4308|Domain of unknown function DUF4308
AT2G46915	12.486451477794	38.9326509084758	-1.6406	0.0020523	0.0047412	-	Protein of unknown function DUF3754
AT2G47000	155.377181417338	17.9689158039119	3.1122	2.7886e-34	7.4144e-33	MDR4	ABC transporter, conserved site|ABC transporter, transmembrane domain, type 1|ABC transporter, transmembrane domain, type 1|AAA+ ATPase domain|ABC transporter-like|ABC transporter-like|ABC transporter, transmembrane domain|P-loop containing nucleoside triphosphate hydrolase|P-loop containing nucleoside triphosphate hydrolase
AT2G47060	164.434255376583	410.183286357156	-1.3188	9.6618e-16	1.0754e-14	-	Protein kinase, ATP binding site|Protein kinase-like domain|Serine/threonine-protein kinase, active site|Serine-threonine/tyrosine-protein kinase catalytic domain|Protein kinase, catalytic domain|Protein kinase, ATP binding site|Protein kinase-like domain|Serine/threonine-protein kinase, active site|Serine-threonine/tyrosine-protein kinase catalytic domain|Protein kinase, catalytic domain|Protein…
AT2G47400	382.859223481092	854.913952503976	-1.159	9.8955e-24	1.7292e-22	CP12-1	Domain of unknown function CP12|Domain of unknown function CP12
AT2G47420	56.4528299207307	20.8567772723978	1.4365	5.3321e-07	2.6941e-06	-	18S rRNA dimethylase DIM1|Ribosomal RNA adenine methylase transferase, N-terminal|Ribosomal RNA adenine methylase transferase, conserved site|Ribosomal RNA adenine dimethylase|Ribosomal RNA adenine methylase transferase|Ribosomal RNA adenine methylase transferase|S-adenosyl-L-methionine-dependent methyltransferase-like|S-adenosyl-L-methionine-dependent methyltransferase-like
AT2G47440	149.925350490414	35.8308737756577	2.065	2.0109e-23	3.4578e-22	-	Tetratricopeptide repeat|Tetratricopeptide repeat-containing domain|DnaJ domain|DnaJ domain|DnaJ domain|Tetratricopeptide TPR-1|Tetratricopeptide-like helical
AT2G47470	188.000234221997	92.7324404880454	1.0196	7.3727e-14	7.3173e-13	ATPDIL2-1	Thioredoxin, conserved site|Thioredoxin domain|Thioredoxin-like fold|Thioredoxin-like fold|Thioredoxin-like fold|Endoplasmic reticulum, protein ERp29, C-terminal|Endoplasmic reticulum, protein ERp29, C-terminal|Endoplasmic reticulum, protein ERp29, C-terminal|Disulphide isomerase|Thioredoxin, conserved site|Thioredoxin domain|Thioredoxin-like fold|Thioredoxin-like fold|Thioredoxin-like fold|Endop…
AT2G47485	17.4106858634029	2.35307230765513	2.8874	7.2012e-05	0.00024686	-	-
AT2G47490	47.3957559614857	16.5784639857521	1.5154	2.1677e-06	1.0018e-05	ATNDT1	Mitochondrial carrier domain|Mitochondrial carrier domain|Mitochondrial substrate/solute carrier|Mitochondrial substrate/solute carrier|Mitochondrial carrier protein
AT2G47550	27.083289120849	0	5.9842	1.1767e-08	7.3938e-08	PME20	Pectinesterase, active site|Pectin lyase fold/virulence factor|Pectinesterase inhibitor|Pectinesterase inhibitor|Pectinesterase inhibitor|Pectinesterase inhibitor|Pectinesterase, catalytic|Pectin lyase fold
AT2G47610	241.63921592238	92.0906934950486	1.3917	2.2923e-24	4.1486e-23	RPL7AA	Ribosomal protein L7Ae/L8/Nhp2 family|Ribosomal protein L7Ae/L30e/S12e/Gadd45|Ribosomal protein L7Ae conserved site|Ribosomal protein L7A/L8|Ribosomal protein L7A/L8|50S ribosomal protein L30e-like|50S ribosomal protein L30e-like
AT2G47710	76.7652967613674	221.937501744745	-1.5316	5.6367e-12	4.7889e-11	-	UspA|Universal stress protein A|Rossmann-like alpha/beta/alpha sandwich fold
AT2G47800	85.0309759086395	24.3863857338805	1.8019	2.7896e-12	2.4497e-11	ATMRP4	ABC transporter, conserved site|ABC transporter, transmembrane domain, type 1|ABC transporter, transmembrane domain, type 1|AAA+ ATPase domain|ABC transporter-like|ABC transporter-like|ABC transporter, transmembrane domain|P-loop containing nucleoside triphosphate hydrolase|P-loop containing nucleoside triphosphate hydrolase
AT2G47880	13.189913532881	140.756507130643	-3.4157	1.0561e-23	1.8416e-22	GRXC13	Glutaredoxin subgroup|Thioredoxin-like fold|Thioredoxin-like fold|Glutaredoxin-like, plant II|Glutaredoxin|Glutaredoxin
AT2G47950	26.5556925795337	0	6.9558	3.6003e-08	2.1113e-07	-	-
AT2G48130	10.2001997987613	0	4.3505	0.00058475	0.0015992	-	Bifunctional inhibitor/plant lipid transfer protein/seed storage helical domain|Bifunctional inhibitor/plant lipid transfer protein/seed storage helical domain|Bifunctional inhibitor/plant lipid transfer protein/seed storage helical domain|Plant lipid transfer protein/Par allergen
AT2G48140	8.44154466104384	0	4.0775	0.0020194	0.0046828	EDA4	Bifunctional inhibitor/plant lipid transfer protein/seed storage helical domain|Bifunctional inhibitor/plant lipid transfer protein/seed storage helical domain|Bifunctional inhibitor/plant lipid transfer protein/seed storage helical domain|Bifunctional inhibitor/plant lipid transfer protein/seed storage helical domain|Bifunctional inhibitor/plant lipid transfer protein/seed storage helical domain…
AT3G01040	59.706341925508	18.7176206290749	1.6735	1.8836e-08	1.155e-07	GAUT13	Glycosyl transferase, family 8|Nucleotide-diphospho-sugar transferases|Nucleotide-diphospho-sugar transferases|Glycosyl transferase, family 8|Nucleotide-diphospho-sugar transferases|Nucleotide-diphospho-sugar transferases
AT3G01190	25.5884322537891	0	5.6774	2.6832e-08	1.5996e-07	PER27	Peroxidase, active site|Peroxidases heam-ligand binding site|Haem peroxidase|Haem peroxidase, plant/fungal/bacterial|Haem peroxidase, plant/fungal/bacterial|Haem peroxidase, plant/fungal/bacterial|Plant peroxidase
AT3G01420	47.1319576908281	0	6.5586	1.0643e-13	1.0467e-12	ALPHA-DOX1	Haem peroxidase|Haem peroxidase, animal|Haem peroxidase, animal|Haem peroxidase, animal
AT3G01670	6.33115849578288	39.6813557336388	-2.6479	4.5471e-06	1.9794e-05	-	Sieve element occlusion, N-terminal|Sieve element occlusion, C-terminal
AT3G01680	3.9569740598643	36.793494265153	-3.217	6.6377e-07	3.313e-06	-	Sieve element occlusion, N-terminal|Sieve element occlusion, C-terminal
AT3G01720	70.4341382655845	18.9315362934072	1.8955	6.3389e-11	4.9961e-10	-	-
AT3G01780	147.639098811381	53.2650004187389	1.4708	2.0461e-16	2.4179e-15	TPLATE	Armadillo-type fold|Armadillo-like helical
AT3G01830	75.7980364356228	289.213978177249	-1.9319	2.2291e-22	3.6858e-21	CML40	EF-Hand 1, calcium-binding site|EF-hand-like domain|Calcium-binding EF-hand|Calcium-binding EF-hand|EF-hand-like domain
AT3G02020	32.1833890202296	112.412681606616	-1.8044	1.0915e-08	6.9039e-08	AK3	Aspartate kinase, conserved site|ACT domain|ACT domain|Aspartate kinase domain|Aspartate/glutamate/uridylate kinase|Aspartate/glutamate/uridylate kinase|Aspartate/glutamate/uridylate kinase
AT3G02080	159.685886504746	79.4696692994438	1.0068	7.7508e-12	6.5142e-11	RPS19A	Ribosomal protein S19e, conserved site|Ribosomal protein S19e|Ribosomal protein S19e|Ribosomal protein S19e
AT3G02110	44.0543111998225	18.3967471325765	1.2598	4.0678e-05	0.0001473	scpl25	Peptidase S10, serine carboxypeptidase, active site|Peptidase S10, serine carboxypeptidase, active site|Peptidase S10, serine carboxypeptidase|Peptidase S10, serine carboxypeptidase|Peptidase S10, serine carboxypeptidase|Alpha/Beta hydrolase fold|Alpha/Beta hydrolase fold
AT3G02140	190.902015199231	11.8723193704418	4.0072	1.9826e-48	7.6589e-47	TMAC2	Protein of unknown function DUF1675
AT3G02150	34.1179096717188	14.1184338459308	1.2729	0.00027985	0.00083448	PTF1	Transcription factor TCP subgroup|Transcription factor, TCP|Transcription factor TCP subgroup|Transcription factor, TCP
AT3G02170	54.9579730536708	20.1080724472348	1.4506	6.5293e-07	3.2665e-06	LNG2	Domain of unknown function DUF4378
AT3G02300	22.0711219783542	61.607711327698	-1.481	0.0004482	0.0012622	-	Regulator of chromosome condensation 1/beta-lactamase-inhibitor protein II|Regulator of chromosome condensation 1/beta-lactamase-inhibitor protein II|Regulator of chromosome condensation, RCC1|Regulator of chromosome condensation, RCC1|Regulator of chromosome condensation, RCC1|Regulator of chromosome condensation, RCC1
AT3G02340	31.919590749572	11.4444880417772	1.4798	0.00012557	0.00040836	-	Zinc finger, RING-type|Zinc finger, RING-type|Zinc finger, RING-type|Zinc finger, RING/FYVE/PHD-type
AT3G02360	230.55968855476	98.2942477606848	1.23	2.1044e-20	3.1365e-19	-	6-phosphogluconate dehydrogenase, C-terminal-like|6-phosphogluconate dehydrogenase, NADP-binding|6-phosphogluconate dehydrogenase, C-terminal|6-phosphogluconate dehydrogenase, decarboxylating|6-phosphogluconate dehydrogenase, decarboxylating|NAD(P)-binding domain|Dehydrogenase, multihelical|Fibritin/6-phosphogluconate dehydrogenase, C-terminal extension|6-phosphogluconate dehydrogenase, C-termina…
AT3G02480	9.14500671613082	0	6.4179	0.0010161	0.0025982	-	-
AT3G02510	27.083289120849	69.3086752436603	-1.3556	0.00067591	0.0018173	-	Regulator of chromosome condensation 1/beta-lactamase-inhibitor protein II|Regulator of chromosome condensation 1/beta-lactamase-inhibitor protein II|Regulator of chromosome condensation, RCC1|Regulator of chromosome condensation, RCC1|Regulator of chromosome condensation, RCC1|Regulator of chromosome condensation, RCC1|Regulator of chromosome condensation 1/beta-lactamase-inhibitor protein II|Re…
AT3G02550	51.6165282920076	1.81828314682442	4.8272	4.122e-15	4.4387e-14	LBD41	Asymmetric leaves, AS2/LOB|Lateral organ boundaries, LOB|Lateral organ boundaries, LOB
AT3G02560	117.82989422707	46.7405726566042	1.334	3.934e-12	3.3925e-11	RPS7B	Ribosomal protein S7e|Ribosomal protein S7e|Ribosomal protein S7e|Ribosomal protein S7e|Ribosomal protein S7e|Ribosomal protein S7e
AT3G02580	44.1422439567084	20.6428616080655	1.0965	0.00015397	0.00048829	STE1	Fatty acid hydroxylase
AT3G02730	182.812201565731	406.011930902676	-1.1512	6.6111e-12	5.5891e-11	TRXF1	Thioredoxin, conserved site|Thioredoxin domain|Thioredoxin-like fold|Thioredoxin-like fold|Thioredoxin-like fold|Thioredoxin
AT3G02750	132.602597383897	63.7468679710209	1.0567	1.3868e-10	1.0572e-09	PPC6-1	Protein phosphatase 2C (PP2C)-like|Protein phosphatase 2C (PP2C)-like|Protein phosphatase 2C (PP2C)-like|Protein phosphatase 2C (PP2C)-like|Protein phosphatase 2C (PP2C)-like|Protein phosphatase 2C|Protein phosphatase 2C (PP2C)-like|Protein phosphatase 2C (PP2C)-like|Protein phosphatase 2C (PP2C)-like|Protein phosphatase 2C (PP2C)-like|Protein phosphatase 2C (PP2C)-like|Protein phosphatase 2C|Pro…
AT3G02840	63.4874504716005	203.326838947837	-1.6793	6.0092e-13	5.6147e-12	-	Armadillo-type fold|Armadillo-like helical
AT3G02875	43.4387819016214	15.1880121675922	1.5161	5.7305e-06	2.4463e-05	ILR1	Amidohydrolase|Amidohydrolase|Peptidase M20, dimerisation domain|Peptidase M20, dimerisation domain|Peptidase M20, dimerisation domain|Peptidase M20
AT3G02880	700.736139623524	323.333526638248	1.1158	1.9454e-52	8.1355e-51	-	Leucine-rich repeat-containing N-terminal, type 2|Protein kinase-like domain|Leucine-rich repeat|Protein kinase, catalytic domain|Protein kinase, catalytic domain
AT3G03020	31.8316579926861	83.1062355930926	-1.3845	0.0001416	0.00045298	-	-|-
AT3G03030	6.41909125266875	41.9274702091278	-2.7075	1.7288e-06	8.132e-06	-	FBD|F-box domain, cyclin-like|F-box domain, cyclin-like
AT3G03090	28.4022804741371	12.4071085312725	1.1948	0.001404	0.0034042	AtVGT1	Major facilitator superfamily domain|Major facilitator superfamily domain, general substrate transporter|Sugar transporter, conserved site|General substrate transporter|Sugar/inositol transporter|Sugar/inositol transporter
AT3G03160	107.102097886994	52.0884642649113	1.04	1.1101e-08	7.0058e-08	-	B-cell receptor-associated 31-like
AT3G03470	4.30870508740779	22.8889760835545	-2.4093	0.0011164	0.0028238	CYP89A9	Cytochrome P450, conserved site|Cytochrome P450, E-class, group I|Cytochrome P450|Cytochrome P450|Cytochrome P450|Cytochrome P450
AT3G03520	32.2713217771155	8.55662657329139	1.9151	8.6629e-06	3.581e-05	NPC3	Phosphoesterase
AT3G03530	10.2881325556472	0	4.3629	0.00055	0.0015162	NPC4	Alkaline-phosphatase-like, core domain|Phosphoesterase
AT3G03550	28.6660787447947	11.7653615382757	1.2848	0.00081256	0.0021407	ATL51	Zinc finger, RING-type|Zinc finger, RING-type|Zinc finger, RING-type|Zinc finger, RING/FYVE/PHD-type
AT3G03640	51.5285955351218	17.0062953144166	1.5993	3.5366e-07	1.8211e-06	GLUC	Glycoside hydrolase, family 1, active site|Glycoside hydrolase, superfamily|Glycoside hydrolase, family 1|Glycoside hydrolase, family 1|Glycoside hydrolase, family 1|Glycoside hydrolase, catalytic domain
AT3G03670	12.1347204502505	0	4.6011	0.00015406	0.00048829	PER28	Haem peroxidase|Haem peroxidase, plant/fungal/bacterial|Haem peroxidase, plant/fungal/bacterial|Haem peroxidase, plant/fungal/bacterial|Plant peroxidase
AT3G03870	15.0365014274843	45.1362051741121	-1.5858	0.0013123	0.0032227	-	-|-
AT3G03920	84.0637155828949	30.9108134960151	1.4434	8.5012e-10	5.9833e-09	-	Translation elongation/initiation factor/Ribosomal, beta-barrel|H/ACA ribonucleoprotein complex, subunit Gar1/Naf1|H/ACA ribonucleoprotein complex, subunit Gar1, eukaryote|H/ACA ribonucleoprotein complex, subunit Gar1, eukaryote
AT3G03990	158.630693422115	36.3656629364884	2.125	2.2556e-25	4.2427e-24	T11I18.10	Alpha/Beta hydrolase fold|Alpha/Beta hydrolase fold
AT3G04010	65.3340383662039	20.4289459437332	1.6772	3.8932e-09	2.57e-08	-	Glycoside hydrolase, superfamily|X8|X8|Glycoside hydrolase, family 17|Glycoside hydrolase, family 17|Glycoside hydrolase, catalytic domain
AT3G04070	21.2797271663813	0	4.8289	4.6251e-07	2.3493e-06	anac047	No apical meristem (NAM) protein|No apical meristem (NAM) protein|No apical meristem (NAM) protein|No apical meristem (NAM) protein|No apical meristem (NAM) protein|No apical meristem (NAM) protein
AT3G04090	131.195673273723	64.2816571318516	1.0292	3.2918e-10	2.4155e-09	SIP1;1	Aquaporin-like|Aquaporin-like|Major intrinsic protein|Major intrinsic protein|Major intrinsic protein
AT3G04110	66.5650969626061	26.8464158737017	1.31	2.4564e-07	1.2998e-06	GLR1	Ionotropic glutamate receptor, plant|Extracellular ligand-binding receptor|Extracellular solute-binding protein, family 3|Ionotropic glutamate receptor|Ionotropic glutamate receptor|Periplasmic binding protein-like I
AT3G04210	47.0440249339422	196.267622024871	-2.0607	2.6822e-17	3.3343e-16	-	NB-ARC|Toll/interleukin-1 receptor homology (TIR) domain|Toll/interleukin-1 receptor homology (TIR) domain|Toll/interleukin-1 receptor homology (TIR) domain|Toll/interleukin-1 receptor homology (TIR) domain|Toll/interleukin-1 receptor homology (TIR) domain|P-loop containing nucleoside triphosphate hydrolase|P-loop containing nucleoside triphosphate hydrolase
AT3G04480	9.14500671613082	35.9378316078238	-1.9744	0.00047626	0.0013308	-	Endoribonuclease L-PSP/chorismate mutase-like|Endoribonuclease L-PSP/chorismate mutase-like|YjgF/Yer057p/UK114 family|DUF71 domain|DUF71 domain|Rossmann-like alpha/beta/alpha sandwich fold
AT3G04550	29.1057425292241	92.3046091593809	-1.6651	1.4866e-06	7.0562e-06	-	-
AT3G04640	146.408040214979	545.591901879492	-1.8978	1.423e-39	4.5404e-38	-	-|-|-
AT3G04650	13.1019807759951	47.9171088104318	-1.8708	0.00011701	0.00038285	-	-
AT3G04670	32.4471872908872	11.8723193704418	1.4505	0.00013214	0.00042698	WRKY39	Zn-cluster domain|DNA-binding WRKY|DNA-binding WRKY|DNA-binding WRKY|DNA-binding WRKY|DNA-binding WRKY|Zn-cluster domain|DNA-binding WRKY|DNA-binding WRKY|DNA-binding WRKY|DNA-binding WRKY|DNA-binding WRKY
AT3G04840	262.039615519902	125.461537130885	1.0625	1.4144e-19	2.0073e-18	RPS3AA	Ribosomal protein S3Ae, conserved site|Ribosomal protein S3Ae|40S ribosomal protein S1/3, eukaryotes
AT3G04910	54.3424437554697	123.857169648393	-1.1885	8.3665e-05	0.0002822	WNK1	Protein kinase-like domain|Serine/threonine-protein kinase, active site|Protein kinase, catalytic domain|Protein kinase, catalytic domain|Protein kinase-like domain|Serine/threonine-protein kinase, active site|Protein kinase, catalytic domain|Protein kinase, catalytic domain|Protein kinase-like domain|Serine/threonine-protein kinase, active site|Protein kinase, catalytic domain|Protein kinase, ca…
AT3G04950	12.7502497484516	1.81828314682442	2.8099	0.00078134	0.0020695	-	SEC-C motif
AT3G05030	5.89149471135351	32.0873496498427	-2.4453	9.5897e-05	0.00031921	NHX2	Cation/H+ exchanger|Cation/H+ exchanger, CPA1 family|Cation/H+ exchanger|Na+/H+ exchanger|Na+/H+ exchanger|Cation/H+ exchanger, CPA1 family
AT3G05590	301.345557847888	144.820904752957	1.0571	3.7686e-22	6.1604e-21	RPL18	Ribosomal protein L18e/L15P|Ribosomal protein L18e/L15P|Ribosomal protein L18e
AT3G05660	3.51731027543493	25.4559640555419	-2.8555	0.00011521	0.00037751	AtRLP33	Leucine rich repeat 4|Leucine-rich repeat-containing N-terminal, type 2|Leucine-rich repeat|Leucine-rich repeat
AT3G05690	0	14.3323495102631	-4.8412	0.00026441	0.00079285	UNE8	CCAAT-binding transcription factor, subunit B|CCAAT-binding transcription factor, subunit B|CCAAT-binding transcription factor, subunit B|CCAAT-binding transcription factor, subunit B|CCAAT-binding transcription factor, subunit B
AT3G05727	8.35361190415797	0	4.0624	0.0021501	0.0049262	-	-
AT3G05730	60.1460057099373	10.0540362236174	2.5807	2.0177e-12	1.8031e-11	-	-
AT3G05880	70.2582727518128	142.574790277468	-1.021	0.00043005	0.0012179	RCI2A	Proteolipid membrane potential modulator|Proteolipid membrane potential modulator|Proteolipid membrane potential modulator
AT3G06035	32.7109855615449	8.34271090895911	1.9712	5.4419e-06	2.3347e-05	-	-
AT3G06070	90.922470619993	32.9430123071718	1.4647	1.238e-10	9.5142e-10	-	-
AT3G06150	36.3162285938657	12.0862350347741	1.5872	2.073e-05	7.9186e-05	-	-
AT3G06190	64.2788452835734	29.7342773421876	1.1122	4.1132e-06	1.8051e-05	ATBPM2	BTB/POZ|BTB/POZ fold|BTB/POZ fold|TRAF-like|MATH|MATH|MATH|BTB/POZ-like|BTB/POZ-like|BTB/POZ|BTB/POZ fold|BTB/POZ fold|TRAF-like|MATH|MATH|MATH|BTB/POZ-like|BTB/POZ-like
AT3G06300	52.2320575902087	19.1454519577395	1.4479	1.2669e-06	6.0837e-06	AT-P4H-2	Prolyl 4-hydroxylase, alpha subunit|Oxoglutarate/iron-dependent dioxygenase|Oxoglutarate/iron-dependent dioxygenase|Metridin-like ShK toxin|Metridin-like ShK toxin
AT3G06370	14.0692411017397	3.10177713281813	2.1814	0.0016844	0.0040073	NHX4	Cation/H+ exchanger|Na+/H+ exchanger|Cation/H+ exchanger, CPA1 family
AT3G06440	27.8746839328218	12.0862350347741	1.2056	0.0014688	0.0035443	B3GALT16	Concanavalin A-like lectin/glucanases superfamily|Glycosyl transferase, family 31|Glycosyl transferase, family 31|Galectin, carbohydrate recognition domain|Galectin, carbohydrate recognition domain|Galectin, carbohydrate recognition domain|Galectin, carbohydrate recognition domain|Concanavalin A-like lectin/glucanase, subgroup|Concanavalin A-like lectin/glucanases superfamily|Glycosyl transferase…
AT3G06500	216.666312966792	800.151542434911	-1.8848	1.4578e-56	6.5752e-55	-	Glycosyl hydrolase family 100|Six-hairpin glycosidase-like
AT3G06530	28.2264149603653	12.7279820277709	1.149	0.0018626	0.0043604	-	U3 small nucleolar RNA-associated protein 10|Armadillo-type fold|BP28, C-terminal domain|BP28, C-terminal domain|U3 small nucleolar RNA-associated protein 10|Armadillo-type fold|BP28, C-terminal domain|BP28, C-terminal domain|U3 small nucleolar RNA-associated protein 10|Armadillo-type fold|BP28, C-terminal domain|BP28, C-terminal domain
AT3G07050	30.4247338825122	11.1236145452788	1.4516	0.00021302	0.00065192	-	Guanine nucleotide-binding protein-like 3, N-terminal domain|GTP binding domain|GTP binding domain|P-loop containing nucleoside triphosphate hydrolase|P-loop containing nucleoside triphosphate hydrolase|GTP-binding protein, orthogonal bundle domain
AT3G07090	115.807440818695	289.534851673747	-1.322	1.3335e-11	1.1025e-10	-	Domain of unknown function DUF862, eukaryotic
AT3G07320	83.3602535278079	35.0821689504947	1.2486	1.9617e-08	1.1977e-07	-	Glycoside hydrolase, superfamily|X8|X8|Glycoside hydrolase, family 17|Glycoside hydrolase, family 17|Glycoside hydrolase, catalytic domain
AT3G07330	62.6081229027418	26.4185845450372	1.2448	1.1878e-06	5.736e-06	ATCSLC06	Nucleotide-diphospho-sugar transferases|Nucleotide-diphospho-sugar transferases
AT3G07470	272.943277373751	128.135482935039	1.0909	6.4057e-21	9.8016e-20	-	Protein of unknown function DUF538|Protein of unknown function DUF538|Protein of unknown function DUF538
AT3G08630	21.4555926801531	7.38009041946382	1.5396	0.0012996	0.0032006	-	Protein of unknown function DUF3411
AT3G08720	131.371538787495	384.727322301614	-1.5502	4.4048e-20	6.4425e-19	ATPK19	Protein kinase, C-terminal|Protein kinase, ATP binding site|Protein kinase-like domain|Serine/threonine-protein kinase, active site|Serine/threonine- / dual specificity protein kinase, catalytic domain|AGC-kinase, C-terminal|AGC-kinase, C-terminal|Protein kinase, catalytic domain|Protein kinase, catalytic domain|Protein kinase, C-terminal|Protein kinase, ATP binding site|Protein kinase-like domai…
AT3G08730	189.583023845943	65.6721089500114	1.5295	1.6586e-21	2.6265e-20	ATPK1	Protein kinase, C-terminal|Protein kinase, ATP binding site|Protein kinase-like domain|Serine/threonine-protein kinase, active site|Serine/threonine- / dual specificity protein kinase, catalytic domain|AGC-kinase, C-terminal|AGC-kinase, C-terminal|Protein kinase, catalytic domain|Protein kinase, catalytic domain
AT3G08770	33.326514859746	5.45484944047326	2.6111	1.4197e-07	7.7557e-07	LTP6	Bifunctional inhibitor/plant lipid transfer protein/seed storage helical domain|Bifunctional inhibitor/plant lipid transfer protein/seed storage helical domain|Bifunctional inhibitor/plant lipid transfer protein/seed storage helical domain|Plant lipid transfer protein/Par allergen|Plant lipid transfer protein/Par allergen|Bifunctional inhibitor/plant lipid transfer protein/seed storage helical do…
AT3G08920	18.1141479184899	54.5484944047326	-1.5904	0.0003966	0.0011351	STR10	Rhodanese-like domain|Rhodanese-like domain|Rhodanese-like domain|Rhodanese-like domain|Rhodanese-like domain
AT3G08940	580.092397176106	2488.0530918488	-2.1007	9.1303e-206	2.5373e-203	LHCB4.2	Chlorophyll a/b binding protein domain|Chlorophyll a/b binding protein domain|Chlorophyll A-B binding protein|Chlorophyll A-B binding protein, plant|Chlorophyll a/b binding protein domain|Chlorophyll a/b binding protein domain|Chlorophyll A-B binding protein|Chlorophyll A-B binding protein, plant
AT3G09200	374.505611576934	177.122170067132	1.0802	8.5157e-28	1.7849e-26	RPP0B	Ribosomal protein 60S|Ribosomal protein 60S|Ribosomal protein L10/acidic P0
AT3G09260	1623.32662487011	1.39045181815985	10.189	7.63739999999999e-277	3.2897e-274	PYK10	Glycoside hydrolase, family 1, active site|Glycoside hydrolase, superfamily|Glycoside hydrolase, family 1|Glycoside hydrolase, family 1|Glycoside hydrolase, family 1|Glycoside hydrolase, catalytic domain
AT3G09270	22.4228530058977	0	5.1268	1.9962e-07	1.0675e-06	ATGSTU8	Thioredoxin-like fold|Thioredoxin-like fold|Glutathione S-transferase, C-terminal-like|Glutathione S-transferase, C-terminal-like|Glutathione S-transferase, C-terminal-like|Glutathione S-transferase, C-terminal|Glutathione S-transferase, N-terminal|Glutathione S-transferase, N-terminal
AT3G09350	84.7671776379819	211.883465521128	-1.3217	7.2296e-09	4.6583e-08	Fes1A	Armadillo-type fold|Armadillo-like helical|Armadillo-type fold|Armadillo-like helical|Armadillo-type fold|Armadillo-like helical
AT3G09390	323.6804780969	846.999072923681	-1.3878	3.905e-34	1.0351e-32	MT2A	Metallothionein, family 15, plant
AT3G09570	77.9084226008838	22.1402712583915	1.8151	1.8759e-11	1.5347e-10	-	Transmembrane receptor, eukaryota|Transmembrane receptor, eukaryota
AT3G09800	1.14312583951635	13.7975603494324	-3.5934	0.0012778	0.0031595	-	AP complex, mu/sigma subunit|Longin-like domain
AT3G09870	0	13.6906025172662	-4.7751	0.00037971	0.001094	-	Auxin responsive SAUR protein
AT3G09940	256.851582863636	11.7653615382757	4.4483	3.2115e-67	1.8949e-65	MDHAR	Pyridine nucleotide-disulphide oxidoreductase, FAD/NAD(P)-binding domain|FAD/NAD-linked reductase, dimerisation|FAD-dependent pyridine nucleotide-disulphide oxidoreductase|Pyridine nucleotide-disulphide oxidoreductase, NAD-binding domain|Pyridine nucleotide-disulphide oxidoreductase, FAD/NAD(P)-binding domain|FAD/NAD-linked reductase, dimerisation|FAD-dependent pyridine nucleotide-disulphide oxid…
AT3G10020	63.839181499144	463.448286775895	-2.8599	5.9605e-61	3.0205e-59	-	-|-
AT3G10040	31.8316579926861	0	8.2173	1.2723e-08	7.9713e-08	-	-
AT3G10300	274.086403213267	564.202564676401	-1.0416	6.9197e-13	6.4029e-12	CML49	EF-Hand 1, calcium-binding site|EF-hand-like domain|Calcium-binding EF-hand|Calcium-binding EF-hand|Calcium-binding EF-hand|Calcium-binding EF-hand|EF-Hand 1, calcium-binding site|EF-hand-like domain|Calcium-binding EF-hand|EF-Hand 1, calcium-binding site|EF-hand-like domain|Calcium-binding EF-hand|Calcium-binding EF-hand|Calcium-binding EF-hand|Calcium-binding EF-hand|EF-Hand 1, calcium-binding …
AT3G10520	20.2245340837509	84.175813914754	-2.0573	3.1582e-08	1.8597e-07	AHB2	Leghaemoglobin, iron-binding site|Globin-like|Leghaemoglobin|Globin|Globin|Globin, structural domain
AT3G10610	33.5903131304036	11.2305723774449	1.5806	4.4203e-05	0.00015867	RPS17C	Ribosomal protein S17e, conserved site|Ribosomal protein S17e|Ribosomal protein S17e|Ribosomal protein S17e|Ribosomal protein S17e|Ribosomal protein S17e
AT3G10720	631.620992711228	308.252472302822	1.0349	1.5324e-43	5.3445e-42	PME25	Pectinesterase, active site|Pectin lyase fold/virulence factor|Pectinesterase, catalytic|Pectin lyase fold|Pectinesterase, active site|Pectin lyase fold/virulence factor|Pectinesterase inhibitor|Pectinesterase inhibitor|Pectinesterase inhibitor|Pectinesterase inhibitor|Pectinesterase, catalytic|Pectin lyase fold
AT3G10820	23.7418443591858	8.55662657329139	1.4723	0.00097425	0.0025091	MED26A	Transcription factor IIS, N-terminal|Transcription factor IIS, N-terminal|Transcription factor IIS, N-terminal|Transcription factor IIS, N-terminal|Transcription elongation factor, TFIIS/CRSP70, N-terminal, sub-type|Transcription factor IIS, N-terminal|Transcription factor IIS, N-terminal|Transcription factor IIS, N-terminal|Transcription factor IIS, N-terminal|Transcription elongation factor, TF…
AT3G10860	58.0356195446764	142.895663773966	-1.3	3.0557e-06	1.3696e-05	-	Cytochrome b-c1 complex subunit 8, plants|Cytochrome b-c1 complex subunit 8, plants|Cytochrome b-c1 complex subunit 8|Cytochrome b-c1 complex subunit 8
AT3G10930	13.3657790466527	105.460422515816	-2.9801	7.8523e-16	8.808e-15	-	-
AT3G10960	44.2301767135943	1.71132531465828	4.6918	4.3569e-13	4.1245e-12	ATAZG1	Xanthine/uracil/vitamin C permease|Xanthine/uracil/vitamin C permease
AT3G11010	6.94668779398399	35.1891267826608	-2.3407	7.6084e-05	0.00025917	AtRLP34	Leucine-rich repeat-containing N-terminal, type 2|Leucine-rich repeat|Leucine-rich repeat|Leucine-rich repeat
AT3G11170	1489.40503613292	704.53124047838	1.08	2.4489e-105	2.6045e-103	FAD7	Protein of unknown function DUF3474|Fatty acid desaturase, type 1
AT3G11340	21.8073237076966	0	6.0867	3.2325e-07	1.6745e-06	-	UDP-glucuronosyl/UDP-glucosyltransferase|UDP-glucuronosyl/UDP-glucosyltransferase|UDP-glucuronosyl/UDP-glucosyltransferase
AT3G11410	52.9355196452957	118.616235872252	-1.164	0.00017088	0.00053624	ATPP2CA	Protein phosphatase 2C (PP2C)-like|Protein phosphatase 2C (PP2C)-like|Protein phosphatase 2C (PP2C)-like|Protein phosphatase 2C (PP2C)-like|Protein phosphatase 2C (PP2C)-like|Protein phosphatase 2C, manganese/magnesium aspartate binding site|Protein phosphatase 2C
AT3G11430	12.3105859640223	0	6.8467	0.00016634	0.00052317	ATGPAT5	Phospholipid/glycerol acyltransferase|Phospholipid/glycerol acyltransferase
AT3G11510	193.715863419579	93.2672296488762	1.0545	9.4028e-15	9.8904e-14	RPS14B	Ribosomal S11, conserved site|Ribosomal protein S11|Ribosomal protein S11|Ribosomal protein S11|Ribosomal protein S11|Ribosomal protein S11
AT3G11540	47.6595542321433	20.7498194402316	1.1997	3.3669e-05	0.00012343	SPY	Tetratricopeptide repeat|Tetratricopeptide repeat|Tetratricopeptide repeat-containing domain|Sel1-like|Tetratricopeptide TPR-1|Tetratricopeptide-like helical|O-GlcNAc transferase, C-terminal|Tetratricopeptide repeat|Tetratricopeptide repeat|Tetratricopeptide repeat-containing domain|Tetratricopeptide TPR-1|Tetratricopeptide-like helical|O-GlcNAc transferase, C-terminal
AT3G11700	463.933225329868	152.521868668919	1.6049	6.3782e-53	2.6803e-51	FLA18	FAS1 domain|FAS1 domain|FAS1 domain|FAS1 domain|FAS1 domain
AT3G11840	11.5191911520494	37.8630725868144	-1.7168	0.0015187	0.0036556	PUB24	Armadillo-type fold|U box domain|U box domain|Armadillo-like helical|Zinc finger, RING/FYVE/PHD-type
AT3G11880	25.7642977675609	94.1228923062053	-1.8692	6.8447e-08	3.887e-07	-	Protein of unknown function DUF2359, TMEM214|Protein of unknown function DUF2359, TMEM214
AT3G11930	28.3143477172512	86.8497597189076	-1.617	5.5934e-06	2.3914e-05	-	UspA|Universal stress protein A|Rossmann-like alpha/beta/alpha sandwich fold|UspA|Universal stress protein A|Rossmann-like alpha/beta/alpha sandwich fold|UspA|Universal stress protein A|Rossmann-like alpha/beta/alpha sandwich fold|UspA|Universal stress protein A|Rossmann-like alpha/beta/alpha sandwich fold
AT3G12145	238.297771160717	74.0148198589705	1.6869	1.5979e-29	3.6226e-28	FLR1	Leucine rich repeat 4|Leucine-rich repeat-containing N-terminal, type 2|Leucine-rich repeat
AT3G12150	28.2264149603653	8.44966874112525	1.7401	7.8147e-05	0.00026557	-	Protein of unknown function DUF2048|Alpha/Beta hydrolase fold|Alpha/Beta hydrolase fold
AT3G12203	12.3105859640223	0	6.8467	0.00016634	0.00052317	scpl17	Peptidase S10, serine carboxypeptidase|Peptidase S10, serine carboxypeptidase|Peptidase S10, serine carboxypeptidase|Alpha/Beta hydrolase fold|Alpha/Beta hydrolase fold
AT3G12320	32.4471872908872	14.2253916780969	1.1896	0.00066187	0.0017835	T2E22.34	-
AT3G12490	64.9823073386604	169.314248319003	-1.3816	5.9668e-08	3.4132e-07	ATCYSB	Proteinase inhibitor I25, cystatin, conserved site|Proteinase inhibitor I25, cystatin|Proteinase inhibitor I25, cystatin|Cystatin|Proteinase inhibitor I25, cystatin, conserved region|Proteinase inhibitor I25, cystatin, conserved site|Proteinase inhibitor I25, cystatin|Proteinase inhibitor I25, cystatin|Cystatin|Proteinase inhibitor I25, cystatin, conserved region
AT3G12500	9.84846877121781	0	5.5248	0.00055641	0.0015315	ATHCHIB	Lysozyme-like domain|Chitin-binding, type 1, conserved site|Glycoside hydrolase, family 19|Chitin-binding, type 1|Chitin-binding, type 1|Chitin-binding, type 1|Chitin-binding, type 1|Chitin-binding, type 1|Chitin-binding, type 1|Chitin-binding, type 1|Glycoside hydrolase, family 19, catalytic|Glycoside hydrolase, family 19, catalytic|Glycoside hydrolase, family 19, catalytic
AT3G12580	375.736670173337	1339.4329322166	-1.8338	3.5728e-89	3.0474e-87	HSP70	Heat shock protein 70, conserved site|Heat shock protein 70, conserved site|Heat shock protein 70, conserved site|Heat shock protein 70 family|Heat shock protein 70 family|Heat shock protein 70kD, C-terminal domain|Heat shock protein 70kD, C-terminal domain|Heat shock protein 70kD, peptide-binding domain|Heat shock protein 70kD, peptide-binding domain
AT3G12600	38.6024802728984	15.2949699997584	1.3356	7.0433e-05	0.00024193	atnudt16	NUDIX hydrolase, conserved site|NUDIX hydrolase domain-like|NUDIX hydrolase domain-like|NUDIX hydrolase domain|NUDIX hydrolase domain|NUDIX hydrolase, conserved site|NUDIX hydrolase domain-like|NUDIX hydrolase domain-like|NUDIX hydrolase domain|NUDIX hydrolase domain
AT3G12700	63.3115849578288	11.9792772026079	2.4019	2.9117e-12	2.5447e-11	-	Aspartic peptidase|Aspartic peptidase|Peptidase aspartic, active site|Peptidase A1|Aspartic peptidase|Aspartic peptidase|Peptidase aspartic, active site|Peptidase A1|Peptidase A1
AT3G12730	0	21.7124399297269	-5.4404	4.6128e-06	2.0049e-05	-	MYB-CC type transcription factor, LHEQLE-containing domain|Myb domain|Homeodomain-like|Homeodomain-like|Myb domain, plants|SANT/Myb domain
AT3G12920	24.1815081436152	5.34789160830712	2.1769	3.8974e-05	0.00014173	-	S-ribonuclease binding protein, SBP1, pollen|Zinc finger, RING-type|Zinc finger, RING-type
AT3G13110	169.886086303507	69.094759579328	1.2979	2.3924e-16	2.8002e-15	ATSERAT2;2	Hexapeptide transferase, conserved site|Trimeric LpxA-like|Serine acetyltransferase, N-terminal|Serine acetyltransferase, N-terminal|Serine O-acetyltransferase|Bacterial transferase hexapeptide repeat
AT3G13320	88.7241516978462	37.542199090316	1.2408	7.8387e-09	5.0207e-08	CAX2	Sodium/calcium exchanger membrane region|Calcium/proton exchanger CAX|Calcium/proton exchanger
AT3G13430	55.6614351087578	22.0333134262253	1.337	1.79e-06	8.3942e-06	-	Zinc finger, RING-type|Zinc finger, RING-type|Zinc finger, RING-type|Zinc finger, RING/FYVE/PHD-type|Zinc finger, RING-type|Zinc finger, RING-type|Zinc finger, RING-type|Zinc finger, RING/FYVE/PHD-type|Zinc finger, RING-type|Zinc finger, RING-type|Zinc finger, RING-type|Zinc finger, RING/FYVE/PHD-type
AT3G13520	338.980777795042	76.0470186701272	2.1562	4.889e-53	2.085e-51	AGP12	-
AT3G13610	34.1179096717188	0	5.3173	1.3336e-10	1.0185e-09	F6'H1	Non-haem dioxygenase N-terminal domain|Oxoglutarate/iron-dependent dioxygenase|Oxoglutarate/iron-dependent dioxygenase|Isopenicillin N synthase-like
AT3G13650	91.0983361337647	1.06957832166142	6.4123	3.2969e-25	6.1744e-24	AT3G13650/MMM17_4	Plant disease resistance response protein
AT3G13670	76.4135657338239	30.5899399995167	1.3208	2.7595e-08	1.6418e-07	-	Protein kinase, ATP binding site|Protein kinase-like domain|Serine/threonine-protein kinase, active site|Protein kinase, catalytic domain|Protein kinase, catalytic domain
AT3G13772	58.8270143566492	26.8464158737017	1.1317	8.5248e-06	3.5286e-05	TMN7	Major facilitator superfamily domain, general substrate transporter|Nonaspanin (TM9SF)|Nonaspanin (TM9SF)
AT3G13790	326.933990101677	33.1569279715041	3.3016	3.9438e-73	2.6337e-71	ATCWINV1	Glycosyl hydrolase, five-bladed beta-propellor domain|Glycosyl hydrolase, five-bladed beta-propellor domain|Glycoside hydrolase, family 32, active site|Glycosyl hydrolase family 32, C-terminal|Glycosyl hydrolase family 32, C-terminal|Glycosyl hydrolase family 32, N-terminal|Concanavalin A-like lectin/glucanases superfamily|Glycoside hydrolase, family 32|Glycosyl hydrolase, five-bladed beta-propel…
AT3G13870	195.034854772867	89.416747690895	1.1251	6.5983e-16	7.4695e-15	RHD3	Root hair defective 3 GTP-binding|P-loop containing nucleoside triphosphate hydrolase|P-loop containing nucleoside triphosphate hydrolase|Root hair defective 3 GTP-binding|Root hair defective 3 GTP-binding|P-loop containing nucleoside triphosphate hydrolase|P-loop containing nucleoside triphosphate hydrolase
AT3G13980	11.3433256382777	1.81828314682442	2.6412	0.0020296	0.0047014	-	-
AT3G14050	242.782341761896	563.453859851238	-1.2146	7.9572e-18	1.0246e-16	RSH2	RelA/SpoT|RelA/SpoT|HD/PDEase domain
AT3G14150	8.70534293170146	37.2213255938175	-2.0962	0.00018756	0.00058081	GLO3	Alpha-hydroxy acid dehydrogenase, FMN-dependent|Alpha-hydroxy acid dehydrogenase, FMN-dependent|FMN-dependent alpha-hydroxy acid dehydrogenase, active site|FMN-dependent dehydrogenase|Aldolase-type TIM barrel|Alpha-hydroxy acid dehydrogenase, FMN-dependent|Alpha-hydroxy acid dehydrogenase, FMN-dependent|FMN-dependent alpha-hydroxy acid dehydrogenase, active site|FMN-dependent dehydrogenase|Aldola…
AT3G14200	109.388349566026	325.044851952907	-1.5712	1.2659e-17	1.6156e-16	-	DnaJ domain|DnaJ domain|DnaJ domain|DnaJ domain|DnaJ domain|DnaJ domain
AT3G14205	170.67748111548	53.7997895795696	1.6656	2.5106e-21	3.9467e-20	SAC2	Synaptojanin, N-terminal|Synaptojanin, N-terminal
AT3G14210	86.7016982894711	879.407296070023	-3.3424	6.8247e-136	1.0315e-133	ESM1	Lipase, GDSL|SGNH hydrolase-type esterase domain
AT3G14230	210.598952741667	81.2879524462682	1.3734	3.8635e-21	5.9861e-20	RAP2.2	DNA-binding, integrase-type|AP2/ERF domain|AP2/ERF domain|AP2/ERF domain|AP2/ERF domain|AP2/ERF domain|DNA-binding, integrase-type|AP2/ERF domain|AP2/ERF domain|AP2/ERF domain|AP2/ERF domain|AP2/ERF domain|DNA-binding, integrase-type|AP2/ERF domain|AP2/ERF domain|AP2/ERF domain|AP2/ERF domain|AP2/ERF domain
AT3G14240	65.949567664405	25.7768375520403	1.3553	1.6078e-07	8.7388e-07	-	Peptidase S8, subtilisin, Ser-active site|Peptidase S8, subtilisin-related|Peptidase S8, subtilisin-related|Proteinase inhibitor I9|Proteinase inhibitor, propeptide|Protease-associated domain, PA|Peptidase S8/S53 domain|Peptidase S8/S53 domain|Peptidase S8/S53 domain
AT3G14260	12.9261152622234	0	6.9171	0.00011858	0.00038742	-	Tubby C-terminal-like domain|LURP1-like domain
AT3G14440	19.7848702993215	77.3305126561209	-1.9666	3.2561e-07	1.6847e-06	NCED3	Carotenoid oxygenase|Carotenoid oxygenase
AT3G14600	100.770939391211	48.8797292999271	1.0438	2.7982e-08	1.6625e-07	RPL18AC	Ribosomal protein L18a/LX|Ribosomal protein L18a|50S ribosomal protein L18Ae/60S ribosomal protein L20 and L18a
AT3G14620	39.6576733555289	125.675452795217	-1.664	1.9915e-08	1.2124e-07	CYP72A8	Cytochrome P450, conserved site|Cytochrome P450, E-class, group I|Cytochrome P450|Cytochrome P450|Cytochrome P450|Cytochrome P450
AT3G14730	9.93640152810368	0	4.9526	0.00055434	0.0015267	PCMP-E31	Pentatricopeptide repeat|Pentatricopeptide repeat|Pentatricopeptide repeat|Pentatricopeptide repeat|Pentatricopeptide repeat|Tetratricopeptide-like helical
AT3G14770	19.9607358130932	0	4.544	1.2665e-06	6.0837e-06	SWEET2	-
AT3G14850	13.4537118035386	1.92524097899056	2.8049	0.00056433	0.0015488	TBL41	PC-Esterase|PC-Esterase|PMR5 N-terminal domain
AT3G15150	11.3433256382777	1.71132531465828	2.7287	0.00175	0.004145	HPY2	Zinc finger, RING/FYVE/PHD-type|E3 SUMO-protein ligase Nse2 (Mms21)
AT3G15240	9.49673774367432	0	4.2474	0.00095687	0.0024695	-	Transcription factor MYC/MYB N-terminal
AT3G15270	0	10.9096988809465	-4.4475	0.0018605	0.0043566	SPL5	Squamosa promoter-binding protein|Transcription factor, SBP-box|Transcription factor, SBP-box|Transcription factor, SBP-box|Transcription factor, SBP-box
AT3G15353	157.311702068827	2967.97288477828	-4.2378	0	0	MT3	-|-
AT3G15356	558.460938982181	77.7583439847855	2.8444	1.2889e-110	1.5422e-108	-	Lectin|Concanavalin A-like lectin/glucanases superfamily|Legume lectin domain|Concanavalin A-like lectin/glucanase, subgroup
AT3G15360	270.83289120849	596.610787822742	-1.1394	1.9636e-16	2.3236e-15	ATHM4	Thioredoxin, conserved site|Thioredoxin domain|Thioredoxin-like fold|Thioredoxin-like fold|Thioredoxin-like fold|Thioredoxin|Thioredoxin
AT3G15450	136.823369714419	51.7675907684129	1.4022	1.3846e-14	1.4389e-13	-	Domain of unknown function DUF3700|Nucleophile aminohydrolases, N-terminal|Nucleophile aminohydrolases, N-terminal|Domain of unknown function DUF3700|Nucleophile aminohydrolases, N-terminal|Nucleophile aminohydrolases, N-terminal|Domain of unknown function DUF3700|Nucleophile aminohydrolases, N-terminal|Nucleophile aminohydrolases, N-terminal
AT3G15530	54.8700402967849	125.568494963051	-1.1944	6.8065e-05	0.00023464	-	Methyltransferase type 11|S-adenosyl-L-methionine-dependent methyltransferase-like|S-adenosyl-L-methionine-dependent methyltransferase-like|Methyltransferase type 11|S-adenosyl-L-methionine-dependent methyltransferase-like|S-adenosyl-L-methionine-dependent methyltransferase-like
AT3G15580	15.4761652119137	52.4093377614098	-1.7598	0.00013565	0.00043652	ATG8I	Autophagy protein Atg8 ubiquitin-like|Autophagy protein Atg8 ubiquitin-like|Ubiquitin-related domain
AT3G15630	45.9008990944259	8.02183741246068	2.5165	1.2422e-09	8.6093e-09	-	-
AT3G15760	8.61741017481558	33.1569279715041	-1.944	0.00092609	0.0024008	-	-
AT3G15790	29.1936752861099	118.616235872252	-2.0226	9.4072e-11	7.2944e-10	MBD11	DNA-binding, integrase-type|Methyl-CpG DNA binding|Methyl-CpG DNA binding|Methyl-CpG DNA binding
AT3G15840	137.526831769506	642.388739989851	-2.2237	1.8556e-59	9.0825e-58	PIFI	-|-|-|-|-
AT3G15950	170.941279386138	2.56698797198742	6.0573	1.8392e-46	6.7709e-45	NAI2	-|-
AT3G16050	24.1815081436152	190.064067759235	-2.9745	3.3078e-27	6.7847e-26	A37	Ribulose-phosphate binding barrel|Vitamin B6 biosynthesis protein|Vitamin B6 biosynthesis protein|Vitamin B6 biosynthesis protein|Vitamin B6 biosynthesis protein|Aldolase-type TIM barrel
AT3G16140	220.447421512884	827.63970530161	-1.9086	1.1071e-59	5.4815e-58	PSAH-1	Photosystem I PsaH, reaction centre subunit VI|Single alpha-helix domain
AT3G16240	411.261503955229	170.383826640665	1.2713	1.9531e-36	5.6274e-35	DELTA-TIP	Aquaporin-like|Aquaporin-like|Major intrinsic protein, conserved site|Major intrinsic protein|Major intrinsic protein|Major intrinsic protein|Major intrinsic protein
AT3G16250	20.9279961388378	74.6565668519674	-1.8348	2.2724e-06	1.0452e-05	NDF4	2Fe-2S ferredoxin-type domain|2Fe-2S ferredoxin-type domain|Beta-grasp domain
AT3G16310	39.6576733555289	14.4393073424292	1.4576	2.2576e-05	8.5603e-05	-	Nucleoporin, NUP53|RNA-recognition motif (RRM) Nup35-type domain|RNA-recognition motif (RRM) Nup35-type domain
AT3G16330	27.8746839328218	1.92524097899056	3.8558	3.1111e-08	1.8357e-07	-	Protein of unknown function DUF761, plant
AT3G16360	8.00188087661447	57.9711450340492	-2.8569	5.8475e-09	3.8134e-08	AHP4	Signal transduction histidine kinase, phosphotransfer (Hpt) domain|Signal transduction histidine kinase, phosphotransfer (Hpt) domain|Signal transduction histidine kinase, phosphotransfer (Hpt) domain|Signal transduction histidine kinase, phosphotransfer (Hpt) domain|Signal transduction histidine kinase, phosphotransfer (Hpt) domain|Signal transduction histidine kinase, phosphotransfer (Hpt) doma…
AT3G16400	385.585138944554	151.238374682925	1.3502	1.2167e-36	3.5531e-35	ATMLP-470	Myrosinase-binding-related, jacalin-like lectin|Kelch repeat type 1|Kelch repeat type 1|Mannose-binding lectin|Mannose-binding lectin|Mannose-binding lectin|Mannose-binding lectin|Galactose oxidase, beta-propeller|Myrosinase-binding-related, jacalin-like lectin|Kelch repeat type 1|Kelch repeat type 1|Mannose-binding lectin|Mannose-binding lectin|Mannose-binding lectin|Mannose-binding lectin|Galac…
AT3G16420	408.183857464224	22.4611447548899	4.1837	2.2818e-103	2.3126e-101	PBP1	Mannose-binding lectin|Mannose-binding lectin|Mannose-binding lectin|Mannose-binding lectin|Mannose-binding lectin|Mannose-binding lectin|Mannose-binding lectin|Mannose-binding lectin|Mannose-binding lectin|Mannose-binding lectin|Mannose-binding lectin|Mannose-binding lectin
AT3G16430	8.96914120235908	0	4.165	0.0013883	0.0033738	JAL31	Mannose-binding lectin|Mannose-binding lectin|Mannose-binding lectin|Mannose-binding lectin|Mannose-binding lectin|Mannose-binding lectin|Mannose-binding lectin|Mannose-binding lectin
AT3G16450	59.2666781410786	0	6.8891	1.5865e-16	1.8903e-15	-	Mannose-binding lectin|Mannose-binding lectin|Mannose-binding lectin|Mannose-binding lectin|Mannose-binding lectin|Mannose-binding lectin|Mannose-binding lectin|Mannose-binding lectin|Mannose-binding lectin|Mannose-binding lectin|Mannose-binding lectin|Mannose-binding lectin
AT3G16460	215.259388856618	18.1828314682442	3.5654	3.6233e-51	1.4586e-49	-	Mannose-binding lectin|Mannose-binding lectin|Mannose-binding lectin|Mannose-binding lectin|Mannose-binding lectin|Mannose-binding lectin|Mannose-binding lectin|Mannose-binding lectin
AT3G16530	330.27543486334	90.2724103482242	1.8713	7.0239e-45	2.5107e-43	-	Lectin|Concanavalin A-like lectin/glucanases superfamily|Legume lectin domain|Concanavalin A-like lectin/glucanase, subgroup
AT3G16660	19.6090047855497	5.24093377614098	1.9036	0.00054781	0.0015123	-	Pollen Ole e 1 allergen/extensin
AT3G16690	54.3424437554697	22.3541869227238	1.2815	4.1541e-06	1.8221e-05	SWEET16	-
AT3G16720	25.3246339831315	119.471898529581	-2.2381	1.8311e-12	1.6449e-11	ATL2	Zinc finger, RING-type|Zinc finger, RING-type|Zinc finger, RING-type|Zinc finger, RING/FYVE/PHD-type
AT3G17020	136.647504200647	317.664761533443	-1.217	9.7104e-11	7.516e-10	-	UspA|Universal stress protein A|Rossmann-like alpha/beta/alpha sandwich fold
AT3G17050	27.083289120849	7.70096391596225	1.8143	7.5461e-05	0.00025725	-//-
AT3G17110	22.2469874921259	8.34271090895911	1.415	0.0018069	0.004253	-//-
AT3G17390	1764.98629621325	433.393135937209	2.0259	7.9381e-252	2.7354e-249	MTO3	S-adenosylmethionine synthetase superfamily|S-adenosylmethionine synthetase, conserved site|S-adenosylmethionine synthetase, conserved site|S-adenosylmethionine synthetase, C-terminal|S-adenosylmethionine synthetase, central domain|S-adenosylmethionine synthetase, N-terminal|S-adenosylmethionine synthetase|S-adenosylmethionine synthetase|S-adenosylmethionine synthetase|S-adenosylmethionine synthe…
AT3G17420	28.490213231023	4.59918678314412	2.631	1.0489e-06	5.0877e-06	GPK1	Protein kinase, ATP binding site|Protein kinase-like domain|Serine/threonine-protein kinase, active site|Protein kinase, catalytic domain|Protein kinase, catalytic domain
AT3G17465	37.6352199471538	18.5037049647426	1.0243	0.00079043	0.0020875	RPL3P	Ribosomal protein L3, bacterial/organelle-type|Ribosomal protein L3, bacterial/organelle-type|Ribosomal protein L3, bacterial/organelle-type|Ribosomal protein L3, conserved site|Translation elongation/initiation factor/Ribosomal, beta-barrel|Ribosomal protein L3
AT3G17800	309.787102508932	796.087144812598	-1.3616	5.4089e-31	1.2943e-29	-	Protein of unknown function DUF760|Protein of unknown function DUF760
AT3G17930	44.9336387686813	97.8664164320203	-1.123	0.0010591	0.0026953	-	Protein of unknown function DUF3007
AT3G18215	28.4022804741371	11.2305723774449	1.3386	0.00064058	0.0017343	-	Protein of unknown function DUF599
AT3G18290	205.586785599172	89.0958741943966	1.2063	5.5318e-18	7.1987e-17	EMB2454	Zinc finger, CTCHY-type|Haemerythrin/HHE cation-binding motif|Zinc finger, CHY-type|Zinc finger, CHY-type|Zinc finger, RING-type|Zinc finger, RING-type|Zinc finger, RING-type|Zinc finger, RING/FYVE/PHD-type|Rubredoxin-type fold
AT3G18400	18.2900134322616	0	5.193	2.6127e-06	1.189e-05	anac058	No apical meristem (NAM) protein|No apical meristem (NAM) protein|No apical meristem (NAM) protein
AT3G18535	20.840063381952	5.98963860130397	1.7988	0.00054788	0.0015123	-	-
AT3G18600	28.0505494465936	6.20355426563626	2.1769	9.4076e-06	3.8611e-05	RH51	Domain of unknown function DUF4217|RNA helicase, DEAD-box type, Q motif|Helicase, superfamily 1/2, ATP-binding domain|Helicase, superfamily 1/2, ATP-binding domain|DNA/RNA helicase, DEAD/DEAH box type, N-terminal|Helicase, C-terminal|Helicase, C-terminal|Helicase, C-terminal|RNA helicase, ATP-dependent, DEAD-box, conserved site|P-loop containing nucleoside triphosphate hydrolase|P-loop containing…
AT3G18890	66.2133659350626	152.521868668919	-1.2038	9.466e-06	3.8813e-05	TIC62	NAD(P)-binding domain
AT3G18950	44.6698404980236	16.6854218179182	1.4207	9.3487e-06	3.8424e-05	-	G-protein beta WD-40 repeat|WD40-repeat-containing domain|WD40-repeat-containing domain|WD40 repeat|WD40 repeat|WD40 repeat|WD40/YVTN repeat-like-containing domain
AT3G19010	95.3191084642867	436.174039573529	-2.1941	3.9657e-40	1.2795e-38	-	Non-haem dioxygenase N-terminal domain|Oxoglutarate/iron-dependent dioxygenase|Oxoglutarate/iron-dependent dioxygenase|Isopenicillin N synthase|Isopenicillin N synthase-like|Non-haem dioxygenase N-terminal domain|Oxoglutarate/iron-dependent dioxygenase|Oxoglutarate/iron-dependent dioxygenase|Isopenicillin N synthase|Isopenicillin N synthase-like|Non-haem dioxygenase N-terminal domain|Oxoglutarate…
AT3G19030	76.6773640044815	243.542983842306	-1.6673	4.9574e-15	5.2921e-14	-	-
AT3G19120	25.7642977675609	5.88268076913783	2.1308	2.6622e-05	9.9713e-05	-	Harbinger transposase-derived nuclease domain
AT3G19390	42.5594543327627	0	7.0513	3.6413e-12	3.1526e-11	AT3G19400	Cysteine peptidase, asparagine active site|Cysteine peptidase, histidine active site|Proteinase inhibitor I29, cathepsin propeptide|Proteinase inhibitor I29, cathepsin propeptide|Peptidase C1A, papain C-terminal|Peptidase C1A, papain C-terminal|Peptidase C1A, papain C-terminal|Cysteine peptidase, cysteine active site|Granulin|Granulin|Peptidase C1A, papain
AT3G19450	56.5407626776165	19.6802411185702	1.5225	2.128e-07	1.1365e-06	CAD4	Alcohol dehydrogenase GroES-like|Alcohol dehydrogenase, C-terminal|GroES-like|GroES-like|Alcohol dehydrogenase, zinc-type, conserved site|NAD(P)-binding domain|Alcohol dehydrogenase superfamily, zinc-type
AT3G19580	64.0150470129158	191.882350906059	-1.5837	3.6615e-11	2.9424e-10	AZF2	Zinc finger, C2H2-like|Zinc finger, C2H2|Zinc finger, C2H2|Zinc finger C2H2-type/integrase DNA-binding domain|Zinc finger, C2H2-like|Zinc finger, C2H2|Zinc finger, C2H2|Zinc finger C2H2-type/integrase DNA-binding domain
AT3G19680	239.177098729575	92.0906934950486	1.377	7.3938e-24	1.2999e-22	-	Protein of unknown function DUF1005
AT3G19930	170.325750087937	26.311626712871	2.6945	1.666e-33	4.3099e-32	STP4	Major facilitator superfamily domain|Major facilitator superfamily domain, general substrate transporter|Sugar transporter, conserved site|Sugar transporter, conserved site|General substrate transporter|Sugar/inositol transporter|Sugar/inositol transporter
AT3G19960	13.5416445604245	43.8527111881184	-1.6953	0.00074274	0.0019773	ATM1	Myosin head, motor domain|Myosin head, motor domain|Myosin head, motor domain|IQ motif, EF-hand binding site|IQ motif, EF-hand binding site|IQ motif, EF-hand binding site|P-loop containing nucleoside triphosphate hydrolase|Myosin head, motor domain|Myosin head, motor domain|Myosin head, motor domain|IQ motif, EF-hand binding site|IQ motif, EF-hand binding site|IQ motif, EF-hand binding site|P-loo…
AT3G20100	20.6641978681802	4.27831328664569	2.272	0.00010284	0.00033957	CYP705A19	Cytochrome P450, conserved site|Cytochrome P450, E-class, group I|Cytochrome P450|Cytochrome P450|Cytochrome P450
AT3G20170	16.1796272670007	2.67394580415356	2.5971	0.00025403	0.00076596	-	HEAT, type 2|Armadillo-type fold|HEAT|Armadillo|Armadillo|Armadillo-like helical
AT3G20260	13.8054428310821	1.60436748249214	3.1052	0.00027685	0.00082641	-	Protein of unknown function DUF1666|Ribosomal protein L34Ae
AT3G20320	4.13283957363605	24.9211748947112	-2.5922	0.00034196	0.00099591	TGD2	Mammalian cell entry-related|Mammalian cell entry-related
AT3G20370	27.9626166897077	0	5.8054	6.3474e-09	4.1176e-08	-	TRAF-like|MATH|MATH|MATH
AT3G20410	48.3630162872303	120.220603354744	-1.3137	1.4939e-05	5.8793e-05	CPK9	EF-Hand 1, calcium-binding site|Protein kinase, ATP binding site|EF-hand-like domain|EF-hand-like domain|Protein kinase-like domain|Serine/threonine-protein kinase, active site|Serine/threonine- / dual specificity protein kinase, catalytic domain|Calcium-binding EF-hand|Calcium-binding EF-hand|Calcium-binding EF-hand|Protein kinase, catalytic domain|Protein kinase, catalytic domain
AT3G20470	86.789631046357	17.9689158039119	2.272	1.7271e-15	1.8905e-14	GRP-5	-
AT3G20660	17.322753106517	3.31569279715041	2.3853	0.00027255	0.00081525	AtOCT4	Major facilitator superfamily domain|Major facilitator superfamily domain, general substrate transporter|Sugar transporter, conserved site|Sugar transporter, conserved site|General substrate transporter
AT3G20670	34.2937751854906	11.7653615382757	1.5434	4.669e-05	0.00016641	HTA13	Histone-fold|Histone-fold|Histone core|Histone H2A|Histone H2A|Histone H2A
AT3G21055	418.471990019871	1324.24492004901	-1.662	4.7657e-74	3.2844e-72	PSBTN	-
AT3G21190	31.3040614513709	9.0914157341221	1.7838	2.4799e-05	9.3404e-05	-	O-fucosyltransferase, plant|GDP-fucose protein O-fucosyltransferase
AT3G21230	147.375300540724	40.7509340553002	1.8546	9.262e-21	1.4122e-19	4CL5	Domain of unknown function DUF4009|AMP-binding, conserved site|AMP-dependent synthetase/ligase
AT3G21240	46.1646973650835	6.52442776213468	2.8229	1.5094e-10	1.1467e-09	4CL2	Domain of unknown function DUF4009|AMP-binding, conserved site|AMP-dependent synthetase/ligase
AT3G21351	17.4106858634029	0	4.5394	6.0623e-06	2.5765e-05	-	-
AT3G21770	60.5856694943667	1.81828314682442	5.0583	1.3413e-17	1.7068e-16	PER30	Peroxidase, active site|Peroxidases heam-ligand binding site|Haem peroxidase|Haem peroxidase, plant/fungal/bacterial|Haem peroxidase, plant/fungal/bacterial|Haem peroxidase, plant/fungal/bacterial|Plant peroxidase
AT3G21780	4.04490681675017	22.6750604192222	-2.4869	0.00090391	0.0023497	UGT71B6	UDP-glucuronosyl/UDP-glucosyltransferase|UDP-glucuronosyl/UDP-glucosyltransferase|UDP-glucuronosyl/UDP-glucosyltransferase
AT3G22060	61.0253332787961	27.3812050345324	1.1562	4.3966e-06	1.9226e-05	CRRSP38	Gnk2-homologous domain|Gnk2-homologous domain
AT3G22120	227.56997482064	61.9285848241964	1.8776	1.4543e-31	3.5492e-30	CWLP	Bifunctional inhibitor/plant lipid transfer protein/seed storage helical domain|Bifunctional inhibitor/plant lipid transfer protein/seed storage helical domain|Hydrophobic seed protein
AT3G22231	42.8232526034203	338.414580973674	-2.9823	2.9395e-47	1.1156e-45	PCC1	Cysteine-rich transmembrane CYSTM domain
AT3G22235	89.6914120235908	608.376149361018	-2.7619	4.4359e-76	3.2943e-74	-	Cysteine-rich transmembrane CYSTM domain|Cysteine-rich transmembrane CYSTM domain
AT3G22240	13.2778462897669	0	4.6339	7.415e-05	0.00025369	-	Cysteine-rich transmembrane CYSTM domain
AT3G22275	12.3105859640223	43.9596690202845	-1.8363	0.00028323	0.00084224	-	-
AT3G22310	32.2713217771155	10.0540362236174	1.6825	3.3866e-05	0.00012409	PMH1	RNA helicase, DEAD-box type, Q motif|Helicase, superfamily 1/2, ATP-binding domain|Helicase, superfamily 1/2, ATP-binding domain|DNA/RNA helicase, DEAD/DEAH box type, N-terminal|Helicase, C-terminal|Helicase, C-terminal|Helicase, C-terminal|P-loop containing nucleoside triphosphate hydrolase|P-loop containing nucleoside triphosphate hydrolase
AT3G22370	67.4444245314648	158.511507270223	-1.2328	3.5274e-06	1.564e-05	AOX1A	Alternative oxidase|Alternative oxidase
AT3G22600	68.4996176140953	0	7.098	1.3411e-18	1.8052e-17	-	Bifunctional inhibitor/plant lipid transfer protein/seed storage helical domain|Bifunctional inhibitor/plant lipid transfer protein/seed storage helical domain|Bifunctional inhibitor/plant lipid transfer protein/seed storage helical domain|Plant lipid transfer protein/Par allergen
AT3G22620	41.6801267639039	0	8.6062	1.9639e-10	1.4725e-09	-	Bifunctional inhibitor/plant lipid transfer protein/seed storage helical domain|Bifunctional inhibitor/plant lipid transfer protein/seed storage helical domain|Bifunctional inhibitor/plant lipid transfer protein/seed storage helical domain
AT3G22840	54.8700402967849	5.88268076913783	3.2215	2.0329e-13	1.9589e-12	ELIP1	Chlorophyll a/b binding protein domain|Chlorophyll A-B binding protein
AT3G22910	37.459354433382	6.20355426563626	2.5942	2.6458e-08	1.5806e-07	ACA13	P-type ATPase, cytoplasmic domain N|P-type ATPase, cytoplasmic domain N|HAD-like domain|HAD-like domain|P-type ATPase, phosphorylation site|P-type ATPase, A domain|Calcium-transporting P-type ATPase, subfamily IIB|Cation-transporting P-type ATPase, C-terminal|Cation-transporting P-type ATPase, N-terminal|Cation-transporting P-type ATPase, N-terminal|Cation-transporting P-type ATPase|Cation-transp…
AT3G22980	25.7642977675609	8.02183741246068	1.6834	0.00021107	0.00064638	-	Ribosomal protein S5 domain 2-type fold|Elongation factor G, III-V domain|Elongation factor G, III-V domain|Translation elongation/initiation factor/Ribosomal, beta-barrel|Translation elongation factor EFTu/EF1A, domain 2|Elongation factor, GTP-binding domain|Elongation factor, GTP-binding domain|Translation elongation factor EFG, V domain|Translation elongation factor EFG, V domain|Translation e…
AT3G23000	142.451066155115	44.8153316776137	1.6684	4.3229e-18	5.6683e-17	CIPK7	NAF/FISL domain|Protein kinase, ATP binding site|Protein kinase-like domain|Serine/threonine-protein kinase, active site|NAF domain|Serine/threonine- / dual specificity protein kinase, catalytic domain|Protein kinase, catalytic domain|Protein kinase, catalytic domain
AT3G23080	2.90178097723382	33.049970139338	-3.5096	8.2611e-07	4.0597e-06	-	START domain|START-like domain|START domain|START-like domain
AT3G23150	11.2553928813918	1.71132531465828	2.7174	0.001858	0.0043531	ETR2	Signal transduction histidine kinase, hybrid-type, ethylene sensor|CheY-like superfamily|Signal transduction histidine kinase, homodimeric domain|Signal transduction histidine kinase, subgroup 1, dimerisation/phosphoacceptor domain|Signal transduction histidine kinase, subgroup 1, dimerisation/phosphoacceptor domain|Histidine kinase-like ATPase, ATP-binding domain|GAF domain|GAF domain|Signal tra…
AT3G23170	29.2816080429958	135.729489018835	-2.2127	9.6938e-14	9.5658e-13	-	-
AT3G23175	10.2881325556472	0	4.3629	0.00055	0.0015162	-	HR-like lesion-inducer
AT3G23230	1.49485686705985	16.4715061535859	-3.4619	0.00054748	0.0015122	ERF098	DNA-binding, integrase-type|AP2/ERF domain|AP2/ERF domain|AP2/ERF domain|AP2/ERF domain|AP2/ERF domain
AT3G23250	127.238699213859	378.202894539479	-1.5716	2.9203e-20	4.3152e-19	MYB15	Myb domain|Homeodomain-like|Homeodomain-like|SANT/Myb domain|SANT/Myb domain|Myb domain|Homeodomain-like|Homeodomain-like|SANT/Myb domain|SANT/Myb domain
AT3G23300	88.3724206703027	35.1891267826608	1.3285	2.0309e-09	1.3785e-08	-	Putative S-adenosyl-L-methionine-dependent methyltransferase|S-adenosyl-L-methionine-dependent methyltransferase-like|S-adenosyl-L-methionine-dependent methyltransferase-like
AT3G23430	17.5865513771747	2.46003013982127	2.8377	7.45e-05	0.00025448	PHO1	EXS, C-terminal|EXS, C-terminal|SPX, N-terminal|SPX, N-terminal
AT3G23450	65.3340383662039	29.6273195100214	1.1409	2.4322e-06	1.1133e-05	-	-
AT3G23480	5.71562919758177	31.2316869925136	-2.45	0.00011633	0.00038077	-	Mycolic acid cyclopropane synthase|Mycolic acid cyclopropane synthase|S-adenosyl-L-methionine-dependent methyltransferase-like|S-adenosyl-L-methionine-dependent methyltransferase-like|Mycolic acid cyclopropane synthase|Mycolic acid cyclopropane synthase|S-adenosyl-L-methionine-dependent methyltransferase-like|S-adenosyl-L-methionine-dependent methyltransferase-like
AT3G23490	38.3386820022408	84.6036452434186	-1.1419	0.0019057	0.0044468	CYN	Lambda repressor-like, DNA-binding domain|Lambda repressor-like, DNA-binding domain|Cyanate hydratase|Cyanate hydratase|Cyanate hydratase|Cyanate hydratase|Cyanate lyase, C-terminal|Cyanate lyase, C-terminal|Cyanate lyase, C-terminal
AT3G23550	52.759654131524	22.0333134262253	1.2597	7.1019e-06	2.9873e-05	LAL5	Multi antimicrobial extrusion protein|Multi antimicrobial extrusion protein
AT3G23590	173.315463822056	50.5910546145853	1.7764	4.1728e-23	7.0624e-22	RFR1	-
AT3G23730	81.0740018487752	8.98445790195596	3.1737	6.5366e-19	8.9667e-18	XTH16	Xyloglucan endotransglucosylase/hydrolase|Xyloglucan endo-transglycosylase, C-terminal|Concanavalin A-like lectin/glucanases superfamily|Glycoside hydrolase, family 16, active site|Glycoside hydrolase, family 16|Concanavalin A-like lectin/glucanase, subgroup
AT3G23750	132.866395654555	61.2868378311996	1.1163	3.2199e-11	2.5996e-10	-	Protein kinase, ATP binding site|Leucine-rich repeat-containing N-terminal, type 2|Protein kinase-like domain|Serine/threonine-protein kinase, active site|Leucine-rich repeat|Leucine-rich repeat|Protein kinase, catalytic domain|Protein kinase, catalytic domain|Concanavalin A-like lectin/glucanase, subgroup
AT3G23760	27.1712218777349	10.0540362236174	1.4343	0.00051015	0.0014163	-	-
AT3G23820	1002.96102504027	268.357200904851	1.902	7.661e-135	1.1379e-132	GAE6	Nucleotide sugar epimerase|NAD-dependent epimerase/dehydratase|NAD(P)-binding domain
AT3G23830	26.2039615519902	6.3105120978024	2.054	3.216e-05	0.00011845	GR-RBP4	RNA recognition motif domain|RNA recognition motif domain|RNA recognition motif domain|Nucleotide-binding, alpha-beta plait|RNA recognition motif domain|RNA recognition motif domain|RNA recognition motif domain|Nucleotide-binding, alpha-beta plait
AT3G23920	225.107857627836	595.862082997579	-1.4044	4.5054e-25	8.3829e-24	BAM1	Glycoside hydrolase, family 14, conserved site|Glycoside hydrolase, family 14, conserved site|Glycoside hydrolase, superfamily|Glycoside hydrolase, family 14|Glycoside hydrolase, family 14|Glycoside hydrolase, family 14B, plant|Glycoside hydrolase, catalytic domain
AT3G23990	116.247104603125	43.5318376916199	1.4171	9.4227e-13	8.6539e-12	HSP60	Chaperonin Cpn60, conserved site|Chaperonin Cpn60/TCP-1|Chaperonin Cpn60/TCP-1|Chaperonin Cpn60/TCP-1|Chaperonin Cpn60|Chaperonin Cpn60|Chaperonin Cpn60|GroEL-like equatorial domain|GroEL-like apical domain|GroEL-like apical domain
AT3G24040	44.2301767135943	20.0011146150686	1.145	0.00010169	0.00033618	-	Glycosyl transferase, family 14
AT3G24170	133.745723223413	63.853825803187	1.0666	9.1173e-11	7.0824e-10	ATGR1	Pyridine nucleotide-disulphide oxidoreductase, FAD/NAD(P)-binding domain|FAD/NAD-linked reductase, dimerisation|FAD-dependent pyridine nucleotide-disulphide oxidoreductase|Pyridine nucleotide-disulphide oxidoreductase, class I, active site|Glutathione-disulphide reductase|Pyridine nucleotide-disulphide oxidoreductase, dimerisation|Pyridine nucleotide-disulphide oxidoreductase, dimerisation|Pyridi…
AT3G24300	12.3985187209081	0	4.6321	0.00012872	0.00041718	AMT1;3	Ammonium transporter AmtB-like domain|Ammonium transporter AmtB-like domain|Ammonium transporter, conserved site|Ammonium transporter|Ammonium transporter|Ammonium/urea transporter
AT3G24480	136.031974902446	42.4622593699585	1.6797	1.8291e-17	2.3003e-16	LRX4	Leucine-rich repeat-containing N-terminal, type 2|Leucine-rich repeat
AT3G24500	57.2442247327035	438.313196216851	-2.9368	1.3405e-59	6.5989e-58	MBF1C	Multiprotein bridging factor 1, N-terminal|Multiprotein bridging factor 1, N-terminal|Lambda repressor-like, DNA-binding domain|Lambda repressor-like, DNA-binding domain|Helix-turn-helix type 3|Helix-turn-helix type 3|Helix-turn-helix type 3
AT3G25140	300.730028549687	124.178043144891	1.2761	3.323e-27	6.7997e-26	GAUT8	Glycosyl transferase, family 8|Nucleotide-diphospho-sugar transferases|Nucleotide-diphospho-sugar transferases
AT3G25180	29.1057425292241	228.354971674714	-2.9719	2.5465e-32	6.3772e-31	CYP82G1	Cytochrome P450, conserved site|Cytochrome P450, E-class, group I|Cytochrome P450|Cytochrome P450|Cytochrome P450|Cytochrome P450|Cytochrome P450, E-class, group I|Cytochrome P450|Cytochrome P450|Cytochrome P450|Cytochrome P450
AT3G25400	7.5622170921851	55.0832835655633	-2.8647	1.3167e-08	8.2255e-08	-	NTP Pyrophosphohydrolase MazG-related, RS21-C6|EAR|NTP pyrophosphohydrolase MazG, putative catalytic core
AT3G25500	67.6202900452366	29.306446013523	1.2062	7.2048e-07	3.5774e-06	AFH1	Actin-binding FH2|Actin-binding FH2|Actin-binding FH2
AT3G25600	11.6071239089353	60.4311751738704	-2.3803	1.5259e-07	8.3198e-07	CML16	EF-Hand 1, calcium-binding site|EF-hand-like domain|EF-hand-like domain|Calcium-binding EF-hand|Calcium-binding EF-hand
AT3G25700	19.9607358130932	4.27831328664569	2.2221	0.00015959	0.0005049	-	Aspartic peptidase|Aspartic peptidase|Peptidase A1|Peptidase A1|Peptidase A1|Aspartic peptidase|Aspartic peptidase|Peptidase A1|Peptidase A1
AT3G25730	63.7512487422581	8.98445790195596	2.827	5.0506e-14	5.0652e-13	EDF3	DNA-binding, integrase-type|DNA-binding pseudobarrel domain|DNA-binding pseudobarrel domain|B3 DNA binding domain|B3 DNA binding domain|B3 DNA binding domain|AP2/ERF domain|AP2/ERF domain|AP2/ERF domain|AP2/ERF domain
AT3G25900	41.6801267639039	7.70096391596225	2.4362	1.1789e-08	7.4021e-08	HMT-1	Homocysteine S-methyltransferase|Homocysteine S-methyltransferase|Homocysteine S-methyltransferase|Homocysteine S-methyltransferase|Homocysteine S-methyltransferase|Homocysteine S-methyltransferase|Homocysteine S-methyltransferase|Homocysteine S-methyltransferase|Homocysteine S-methyltransferase|Homocysteine S-methyltransferase|Homocysteine S-methyltransferase|Homocysteine S-methyltransferase
AT3G26100	25.9401632813326	72.5174102086445	-1.4831	0.00013689	0.00043988	-	Regulator of chromosome condensation 1/beta-lactamase-inhibitor protein II|Regulator of chromosome condensation 1/beta-lactamase-inhibitor protein II|Regulator of chromosome condensation, RCC1|Regulator of chromosome condensation, RCC1|Regulator of chromosome condensation, RCC1|Regulator of chromosome condensation, RCC1|Regulator of chromosome condensation 1/beta-lactamase-inhibitor protein II|Re…
AT3G26165	0	12.7279820277709	-4.37	0.00082979	0.00218	-//-
AT3G26180	29.1057425292241	94.4437658027037	-1.6982	7.1111e-07	3.5349e-06	CYP71B20	Cytochrome P450, conserved site|Cytochrome P450, E-class, group I|Cytochrome P450|Cytochrome P450|Cytochrome P450|Cytochrome P450|Cytochrome P450, conserved site|Cytochrome P450, E-class, group IV|Cytochrome P450|Cytochrome P450|Cytochrome P450|Cytochrome P450
AT3G26240	17.8503496478323	2.7809036363197	2.6823	9.7297e-05	0.00032325	-	C1-like|DC1|Protein kinase C-like, phorbol ester/diacylglycerol binding|Zinc finger, RING/FYVE/PHD-type
AT3G26280	1.93452065148921	20.4289459437332	-3.4006	0.00013628	0.0004384	CYP71B4	Cytochrome P450, conserved site|Cytochrome P450, E-class, group I|Cytochrome P450|Cytochrome P450|Cytochrome P450|Cytochrome P450
AT3G26470	16.7951565652018	0	4.1249	1.266e-05	5.0421e-05	-	Powdery mildew resistance protein, RPW8 domain|Powdery mildew resistance protein, RPW8 domain
AT3G26580	55.3976368381002	218.514851115429	-1.9798	5.8629e-18	7.618e-17	-	Tetratricopeptide repeat|Tetratricopeptide TPR2|Tetratricopeptide repeat-containing domain|Tetratricopeptide-like helical
AT3G26680	28.5781459879088	5.66876510480555	2.3338	3.7091e-06	1.6361e-05	SNM1	DNA repair metallo-beta-lactamase|Beta-lactamase-like|Beta-lactamase-like|Beta-lactamase-like|DNA repair metallo-beta-lactamase|Beta-lactamase-like|Beta-lactamase-like|Beta-lactamase-like|DNA repair metallo-beta-lactamase|Beta-lactamase-like|Beta-lactamase-like|Beta-lactamase-like
AT3G26740	152.299534926333	1182.09796110021	-2.9564	8.6596e-159	1.7762e-156	CCL	Light regulated Lir1
AT3G26810	47.0440249339422	14.6532230067615	1.6828	5.5551e-07	2.7986e-06	AFB2	F-box domain, cyclin-like|F-box domain, cyclin-like
AT3G26950	70.9617348068998	30.6968978316829	1.2089	3.7064e-07	1.9017e-06	-	-
AT3G27170	114.224651194749	7.80792174812839	3.8708	3.4059e-29	7.6209e-28	CLC-B	Chloride channel, core|Chloride channel, core|Chloride channel ClC-plant|Chloride channel, voltage gated|Chloride channel, voltage gated|Cystathionine beta-synthase, core|Cystathionine beta-synthase, core|Cystathionine beta-synthase, core
AT3G27190	30.0730028549687	7.38009041946382	2.0268	9.7148e-06	3.9626e-05	UKL2	Phosphoribulokinase/uridine kinase|Uridine kinase|Uridine kinase|P-loop containing nucleoside triphosphate hydrolase|P-loop containing nucleoside triphosphate hydrolase|Phosphoribosyltransferase-like|Phosphoribosyltransferase-like
AT3G27220	17.9382824047182	3.20873496498427	2.483	0.00016049	0.00050735	-	Kelch-type beta propeller
AT3G27280	30.8643976669415	12.5140663634387	1.3024	0.00046132	0.0012943	ATPHB4	Band 7 protein|Band 7 protein|Prohibitin|Prohibitin|Band 7 protein|Band 7 protein|Prohibitin|Prohibitin
AT3G27560	9.67260325744606	34.8682532861624	-1.8499	0.0011372	0.0028636	ATN1	Protein kinase, ATP binding site|Protein kinase-like domain|Serine/threonine-protein kinase, active site|Serine-threonine/tyrosine-protein kinase catalytic domain|Serine-threonine/tyrosine-protein kinase catalytic domain|Protein kinase, catalytic domain|Serine/threonine-protein kinase, ATN1-like
AT3G27690	322.889083284927	792.98536767978	-1.2963	5.7768e-28	1.2257e-26	LHCB2.4	Chlorophyll a/b binding protein domain|Chlorophyll a/b binding protein domain|Chlorophyll A-B binding protein|Chlorophyll A-B binding protein, plant
AT3G27960	90.8345378631071	17.1132531465828	2.4081	5.6105e-17	6.8557e-16	-	Tetratricopeptide repeat|Tetratricopeptide repeat|Tetratricopeptide repeat-containing domain|Tetratricopeptide TPR-1|Tetratricopeptide-like helical
AT3G28007	0	27.2742472023663	-5.7695	2.4532e-07	1.2989e-06	SWEET4	Major facilitator superfamily domain, general substrate transporter
AT3G28070	6.68288952332637	31.0177713281813	-2.2146	0.00036901	0.001066	-	Drug/metabolite transporter|Drug/metabolite transporter|Drug/metabolite transporter
AT3G28160	21.4555926801531	2.03219881115671	3.4002	2.8742e-06	1.2955e-05	-//-
AT3G28200	93.2087222990257	35.6169581113254	1.3879	2.6869e-10	1.9886e-09	PER31	Peroxidase, active site|Peroxidases heam-ligand binding site|Haem peroxidase|Haem peroxidase, plant/fungal/bacterial|Haem peroxidase, plant/fungal/bacterial|Haem peroxidase, plant/fungal/bacterial|Plant peroxidase
AT3G28270	49.2423438560891	20.4289459437332	1.2693	1.3151e-05	5.2282e-05	-	Protein of unknown function DUF677|Protein of unknown function DUF677
AT3G28550	10.5519308263048	0	5.0394	0.00036648	0.0010591	-	Extensin repeat
AT3G28600	15.4761652119137	2.13915664332285	2.8549	0.00019502	0.00060224	-	AAA-type ATPase, N-terminal domain|ATPase, AAA-type, conserved site|ATPase, AAA-type, core|AAA+ ATPase domain|P-loop containing nucleoside triphosphate hydrolase|P-loop containing nucleoside triphosphate hydrolase
AT3G28740	53.5510489434968	1.28349398599371	5.3828	8.3353e-16	9.3376e-15	CYP81D1	Cytochrome P450, conserved site|Cytochrome P450, E-class, group I|Cytochrome P450|Cytochrome P450|Cytochrome P450|Cytochrome P450
AT3G28930	54.4303765123556	152.949699997584	-1.4906	2.5988e-08	1.5569e-07	AIG2	AIG2-like|Butirosin biosynthesis, BtrG-like|Butirosin biosynthesis, BtrG-like
AT3G28940	200.134954672248	528.692564397242	-1.4015	2.4419e-22	4.0146e-21	-	AIG2-like|Butirosin biosynthesis, BtrG-like|Butirosin biosynthesis, BtrG-like
AT3G29000	12.8381825053375	81.1809946141021	-2.6607	4.7428e-11	3.7832e-10	CML30	EF-Hand 1, calcium-binding site|EF-hand-like domain|EF-hand-like domain|Calcium-binding EF-hand|Calcium-binding EF-hand|S100/Calbindin-D9k, conserved site
AT3G29185	15.5640979687996	49.3075606285916	-1.6636	0.00044025	0.0012423	-	Domain of unknown function DUF3598|Calycin-like|Calycin|Domain of unknown function DUF3598|Calycin-like|Calycin
AT3G29200	44.1422439567084	17.0062953144166	1.3761	1.5263e-05	5.9929e-05	CM1	Chorismate mutase, type II|Chorismate mutase, type II|Chorismate mutase, AroQ class, eukaryotic type|Chorismate mutase, AroQ class, eukaryotic type|Chorismate mutase, AroQ class, eukaryotic type|Chorismate mutase, AroQ class, eukaryotic type|Chorismate mutase, AroQ class, eukaryotic type
AT3G29240	18.9934754873486	68.7738860828295	-1.8564	4.558e-06	1.9831e-05	-	Protein of unknown function DUF179|Protein of unknown function DUF179
AT3G29250	8.79327568858733	0	4.1364	0.0015726	0.0037736	SDR4	Glucose/ribitol dehydrogenase|Short-chain dehydrogenase/reductase SDR|Short-chain dehydrogenase/reductase SDR|NAD(P)-binding domain|Glucose/ribitol dehydrogenase|Short-chain dehydrogenase/reductase SDR|Short-chain dehydrogenase/reductase SDR|NAD(P)-binding domain
AT3G29320	66.3012986919485	243.115152513642	-1.8745	3.533e-18	4.6538e-17	-	Glycogen/starch/alpha-glucan phosphorylase|Glycosyl transferase, family 35|Glycosyl transferase, family 35|Glycosyl transferase, family 35|Glycosyl transferase, family 35
AT3G29350	8.8812084454732	33.049970139338	-1.8958	0.0012102	0.003015	AHP2	Signal transduction histidine kinase, phosphotransfer (Hpt) domain|Signal transduction histidine kinase, phosphotransfer (Hpt) domain|Signal transduction histidine kinase, phosphotransfer (Hpt) domain|Signal transduction histidine kinase, phosphotransfer (Hpt) domain|Signal transduction histidine kinase, phosphotransfer (Hpt) domain|Signal transduction histidine kinase, phosphotransfer (Hpt) doma…
AT3G29810	15.6520307256854	4.06439762231341	1.9452	0.0017875	0.0042151	COBL2	Glycosyl-phosphatidyl inositol-anchored, plant|Glycosyl-phosphatidyl inositol-anchored, plant|Glycosyl-phosphatidyl inositol-anchored, plant
AT3G30775	578.333742038389	43.6387955237861	3.7282	8.4522e-138	1.3239e-135	ERD5	Proline dehydrogenase|Proline oxidase|FAD-linked oxidoreductase-like|FAD-linked oxidoreductase-like
AT3G32980	104.112384152874	0	7.605	2.4114e-26	4.7865e-25	PER32	Peroxidase, active site|Peroxidases heam-ligand binding site|Haem peroxidase|Haem peroxidase, plant/fungal/bacterial|Haem peroxidase, plant/fungal/bacterial|Haem peroxidase, plant/fungal/bacterial|Plant peroxidase
AT3G41768	1757.86374290549	596.931661319241	1.5582	5.1985e-189	1.2795e-186	-//-
AT3G41979	16.0037617532289	4.27831328664569	1.9033	0.0017957	0.0042314	-//-
AT3G42170	57.9476867877905	26.7394580415356	1.1158	1.1805e-05	4.7211e-05	-	Domain of unknown function DUF4413|Ribonuclease H-like domain|HAT dimerisation|Zinc finger, BED-type predicted|Zinc finger, BED-type predicted|Zinc finger, BED-type predicted
AT3G42670	2.19831892214683	17.5410844752473	-2.9963	0.00097977	0.0025195	CHR38	Helicase, superfamily 1/2, ATP-binding domain|Helicase, superfamily 1/2, ATP-binding domain|Helicase, C-terminal|Helicase, C-terminal|Helicase, C-terminal|SNF2-related|P-loop containing nucleoside triphosphate hydrolase|P-loop containing nucleoside triphosphate hydrolase
AT3G43190	34.1179096717188	0	6.0925	1.6567e-10	1.253e-09	SUS4	Sucrose synthase, plant/cyanobacteria|Glycosyl transferase, family 1|Sucrose synthase
AT3G43430	10.3760653125331	0	4.2781	0.00054566	0.0015086	-	Zinc finger, RING-type|Zinc finger, RING-type|Zinc finger, RING-type|Zinc finger, RING/FYVE/PHD-type
AT3G43600	31.5678597220285	9.8401205592851	1.6817	4.1439e-05	0.00014974	AAO2	Aldehyde oxidase/xanthine dehydrogenase|FAD-binding, type 2|FAD-binding, type 2|Aldehyde oxidase/xanthine dehydrogenase, molybdopterin binding|Aldehyde oxidase/xanthine dehydrogenase, molybdopterin binding|Aldehyde oxidase/xanthine dehydrogenase, molybdopterin binding|2Fe-2S ferredoxin, iron-sulphur binding site|CO dehydrogenase flavoprotein, C-terminal|CO dehydrogenase flavoprotein, C-terminal|C…
AT3G43720	212.621406150042	70.9130427261524	1.5842	7.8667e-25	1.445e-23	-	Bifunctional inhibitor/plant lipid transfer protein/seed storage helical domain|Bifunctional inhibitor/plant lipid transfer protein/seed storage helical domain|Bifunctional inhibitor/plant lipid transfer protein/seed storage helical domain|Bifunctional inhibitor/plant lipid transfer protein/seed storage helical domain|Bifunctional inhibitor/plant lipid transfer protein/seed storage helical domain…
AT3G43960	14.4209721292832	3.10177713281813	2.217	0.0013478	0.003291	-	Cysteine peptidase, asparagine active site|Proteinase inhibitor I29, cathepsin propeptide|Proteinase inhibitor I29, cathepsin propeptide|Peptidase C1A, papain C-terminal|Peptidase C1A, papain C-terminal|Peptidase C1A, papain C-terminal|Cysteine peptidase, cysteine active site|Peptidase C1A, papain
AT3G44100	96.1984360331454	46.3127413279396	1.0546	4.7756e-08	2.7648e-07	-	Immunoglobulin E-set|MD-2-related lipid-recognition (ML) domain|MD-2-related lipid-recognition (ML) domain
AT3G44150	25.5004994969033	8.87750006978982	1.5223	0.00049465	0.0013768	-	-
AT3G44260	238.121905646945	662.38985460492	-1.476	1.8167e-30	4.2877e-29	CAF1-9	Ribonuclease H-like domain|Ribonuclease H-like domain|Ribonuclease CAF1
AT3G44300	9.32087222990257	0	6.4454	0.00091572	0.0023783	NIT2	Carbon-nitrogen hydrolase|Carbon-nitrogen hydrolase|Carbon-nitrogen hydrolase|Carbon-nitrogen hydrolase|Nitrilase/cyanide hydratase, conserved site|Nitrilase/cyanide hydratase, conserved site
AT3G44320	57.0683592189318	20.5359037758993	1.4745	3.0971e-07	1.6102e-06	NIT3	Carbon-nitrogen hydrolase|Carbon-nitrogen hydrolase|Carbon-nitrogen hydrolase|Carbon-nitrogen hydrolase|Nitrilase/cyanide hydratase, conserved site|Nitrilase/cyanide hydratase, conserved site
AT3G44400	13.6295773173104	47.1684039852688	-1.7911	0.00023504	0.00071246	-	Leucine-rich repeat 3|AAA+ ATPase domain|NB-ARC|Leucine-rich repeat|Leucine-rich repeat|Toll/interleukin-1 receptor homology (TIR) domain|Toll/interleukin-1 receptor homology (TIR) domain|Toll/interleukin-1 receptor homology (TIR) domain|Toll/interleukin-1 receptor homology (TIR) domain|Toll/interleukin-1 receptor homology (TIR) domain|P-loop containing nucleoside triphosphate hydrolase|P-loop co…
AT3G44450	0	11.2305723774449	-4.4894	0.001546	0.0037161	-	-
AT3G44550	20.4003995975226	0	5.3505	6.78e-07	3.3781e-06	FAR5	Fatty acyl-CoA reductase|Fatty acyl-CoA reductase|Male sterility, NAD-binding|NAD(P)-binding domain
AT3G44630	73.7755830272477	235.093315101181	-1.672	1.2456e-14	1.2991e-13	-	Leucine-rich repeat 3|AAA+ ATPase domain|NB-ARC|Leucine-rich repeat|Toll/interleukin-1 receptor homology (TIR) domain|Toll/interleukin-1 receptor homology (TIR) domain|Toll/interleukin-1 receptor homology (TIR) domain|Toll/interleukin-1 receptor homology (TIR) domain|Toll/interleukin-1 receptor homology (TIR) domain|P-loop containing nucleoside triphosphate hydrolase|P-loop containing nucleoside …
AT3G44670	31.4799269651426	97.2246694390234	-1.6269	1.3465e-06	6.4441e-06	-	Leucine-rich repeat 3|AAA+ ATPase domain|NB-ARC|Leucine-rich repeat|Leucine-rich repeat|Toll/interleukin-1 receptor homology (TIR) domain|Toll/interleukin-1 receptor homology (TIR) domain|Toll/interleukin-1 receptor homology (TIR) domain|Toll/interleukin-1 receptor homology (TIR) domain|Toll/interleukin-1 receptor homology (TIR) domain|P-loop containing nucleoside triphosphate hydrolase|P-loop co…
AT3G44750	37.8990182178114	11.3375302096111	1.7411	4.6841e-06	2.0318e-05	HD2A	Zinc finger, C2H2-like|Zinc finger, C2H2|Zinc finger, C2H2|Zinc finger, C2H2-like|Zinc finger, C2H2|Zinc finger, C2H2
AT3G44860	201.190147754878	1092.14642424848	-2.4405	2.233e-114	2.788e-112	FAMT	SAM dependent carboxyl methyltransferase|S-adenosyl-L-methionine-dependent methyltransferase-like|S-adenosyl-L-methionine-dependent methyltransferase-like
AT3G44870	12.2226532071364	0	4.6115	0.00014509	0.00046242	-	SAM dependent carboxyl methyltransferase|S-adenosyl-L-methionine-dependent methyltransferase-like|S-adenosyl-L-methionine-dependent methyltransferase-like
AT3G44970	31.3040614513709	1.49740965032599	4.3858	1.6139e-09	1.1043e-08	-	Cytochrome P450, conserved site|Cytochrome P450, E-class, group IV|Cytochrome P450|Cytochrome P450|Cytochrome P450|Cytochrome P450
AT3G44990	83.0964552571503	5.88268076913783	3.8202	1.5183e-21	2.4222e-20	XTR8	Xyloglucan endotransglucosylase/hydrolase|Xyloglucan endo-transglycosylase, C-terminal|Concanavalin A-like lectin/glucanases superfamily|Glycoside hydrolase, family 16|Concanavalin A-like lectin/glucanase, subgroup
AT3G45010	47.3078232045998	17.7550001395796	1.4139	5.4165e-06	2.3261e-05	scpl48	Peptidase S10, serine carboxypeptidase, active site|Peptidase S10, serine carboxypeptidase, active site|Peptidase S10, serine carboxypeptidase|Peptidase S10, serine carboxypeptidase|Peptidase S10, serine carboxypeptidase|Alpha/Beta hydrolase fold|Alpha/Beta hydrolase fold
AT3G45030	84.679244881096	29.5203616778553	1.5203	2.246e-10	1.6737e-09	RPS20A	Ribosomal protein S10, conserved site|Ribosomal protein S10, eukaryotic/archaeal|Ribosomal protein S10|Ribosomal protein S10|Ribosomal protein S10|Ribosomal protein S10 domain|Ribosomal protein S10 domain|Ribosomal protein S10 domain
AT3G45140	1010.69910764623	2668.17008121659	-1.4005	1.007e-105	1.0981e-103	LOX2	Lipoxygenase, conserved site|Lipoxygenase, iron binding site|Lipoxygenase, C-terminal|Lipoxygenase, C-terminal|Lipoxygenase, C-terminal|Lipoxygenase, C-terminal|Lipase/lipooxygenase, PLAT/LH2|Lipoxygenase, plant|Lipoxygenase, LH2|Lipoxygenase, LH2|Lipoxygenase, LH2|Lipoxygenase, LH2|Lipoxygenase, domain 3|Lipoxygenase
AT3G45640	140.252747232968	738.757746771545	-2.3971	5.0762e-76	3.7376e-74	ATMPK3	Protein kinase, ATP binding site|Protein kinase-like domain|Serine/threonine-protein kinase, active site|Mitogen-activated protein (MAP) kinase, conserved site|Serine/threonine- / dual specificity protein kinase, catalytic domain|Protein kinase, catalytic domain|Protein kinase, catalytic domain
AT3G45770	15.300299698142	51.3397594397483	-1.7465	0.00017612	0.00055031	-	Alcohol dehydrogenase GroES-like|Alcohol dehydrogenase, C-terminal|GroES-like|GroES-like|NAD(P)-binding domain|Alcohol dehydrogenase superfamily, zinc-type|Alcohol dehydrogenase GroES-like|Alcohol dehydrogenase, C-terminal|GroES-like|GroES-like|NAD(P)-binding domain|Alcohol dehydrogenase superfamily, zinc-type
AT3G45780	64.3667780404593	168.672501326007	-1.3898	5.2337e-08	3.0158e-07	PHOT1	Protein kinase, ATP binding site|Protein kinase-like domain|Serine/threonine-protein kinase, active site|Serine/threonine- / dual specificity protein kinase, catalytic domain|PAC motif|Protein kinase, catalytic domain|Protein kinase, catalytic domain|PAS-associated, C-terminal|PAS domain|PAS domain|PAS domain|PAS domain|PAS domain|Protein kinase, ATP binding site|Protein kinase-like domain|Serine…
AT3G45850	6.5949567664405	33.1569279715041	-2.3299	0.00012962	0.00041963	-	Kinesin, motor region, conserved site|Kinesin, motor domain|Kinesin, motor domain|Kinesin, motor domain|Kinesin, motor domain|Kinesin, motor domain|P-loop containing nucleoside triphosphate hydrolase|Kinesin-like protein|Kinesin, motor region, conserved site|Kinesin, motor domain|Kinesin, motor domain|Kinesin, motor domain|Kinesin, motor domain|Kinesin, motor domain|P-loop containing nucleoside t…
AT3G45960	24.6211719280445	2.35307230765513	3.3873	5.5383e-07	2.7934e-06	ATEXLA3	Barwin-related endoglucanase|Barwin-related endoglucanase|Expansin/Lol pI|Expansin, cellulose-binding-like domain|Expansin, cellulose-binding-like domain|Expansin, cellulose-binding-like domain|Expansin, cellulose-binding-like domain|Expansin/pollen allergen, DPBB domain|Expansin/pollen allergen, DPBB domain|Barwin-like endoglucanase|Barwin-related endoglucanase|Barwin-related endoglucanase|Expan…
AT3G45970	359.205311878792	164.073314542862	1.1305	4.0925e-28	8.814e-27	ATEXLA1	Barwin-related endoglucanase|Barwin-related endoglucanase|Expansin/Lol pI|Expansin, cellulose-binding-like domain|Expansin, cellulose-binding-like domain|Expansin, cellulose-binding-like domain|Expansin, cellulose-binding-like domain|Expansin/pollen allergen, DPBB domain|Expansin/pollen allergen, DPBB domain|Barwin-like endoglucanase
AT3G46000	54.0786454848121	134.018163704176	-1.3093	5.2436e-06	2.2556e-05	ADF2	ADF/Cofilin/Destrin|Actin-binding, cofilin/tropomyosin type|Actin-binding, cofilin/tropomyosin type|Actin-binding, cofilin/tropomyosin type|ADF-H/Gelsolin-like domain
AT3G46040	66.4771642057202	30.5899399995167	1.1198	2.5693e-06	1.1717e-05	RPS15AD	Ribosomal protein S8|Ribosomal protein S8|Ribosomal protein S8|Ribosomal protein S8|Ribosomal protein S8
AT3G46090	29.9850700980828	117.332741886258	-1.9683	3.0457e-10	2.2464e-09	ZAT7	Zinc finger, C2H2-like|Zinc finger, C2H2|Zinc finger, C2H2
AT3G46280	48.8026800716597	0	7.2488	1.5188e-13	1.4768e-12	-	Malectin-like carbohydrate-binding domain
AT3G46590	18.729677216691	57.9711450340492	-1.63	0.00018512	0.00057427	TRFL1	Myb domain|Homeodomain-like|Homeodomain-like|SANT/Myb domain|Ubiquitin|Ubiquitin-related domain|Myb domain|Homeodomain-like|Homeodomain-like|SANT/Myb domain|Ubiquitin|Ubiquitin-related domain|Myb domain|Homeodomain-like|Homeodomain-like|SANT/Myb domain|Ubiquitin|Ubiquitin-related domain
AT3G46600	39.7456061124147	92.411566991547	-1.2173	0.0004814	0.0013443	-	Transcription factor GRAS|Transcription factor GRAS|Transcription factor GRAS|Transcription factor GRAS|Transcription factor GRAS|Transcription factor GRAS
AT3G46620	59.6184091686221	263.330182793043	-2.143	4.8321e-24	8.6364e-23	-	Domain of unknown function DUF1117|Zinc finger, RING-type|Zinc finger, RING-type|Zinc finger, RING-type|Zinc finger, RING/FYVE/PHD-type
AT3G46630	16.0037617532289	45.9918678314412	-1.523	0.0018195	0.0042804	-	Protein of unknown function DUF3223|Copper amine oxidase, N2/N3-terminal
AT3G46780	487.850935202825	1022.73079117265	-1.0679	2.0654e-23	3.5445e-22	PTAC16	NmrA-like|NAD(P)-binding domain
AT3G46970	136.559571443761	477.245847125327	-1.8052	4.7765e-32	1.1893e-30	ATPHS2	Glycogen/starch/alpha-glucan phosphorylase|Glycosyl transferase, family 35|Glycosyl transferase, family 35|Glycosyl transferase, family 35|Glycosyl transferase, family 35
AT3G47070	91.2742016475365	234.772441604683	-1.363	3.1308e-10	2.3052e-09	-	Thylakoid soluble phosphoprotein TSP9
AT3G47080	18.9934754873486	56.1528618872247	-1.5639	0.00040621	0.0011577	-	Tetratricopeptide repeat-containing domain|Tetratricopeptide-like helical
AT3G47090	0	13.5836446851001	-4.6863	0.0004261	0.0012087	-	Protein kinase, ATP binding site|Leucine-rich repeat-containing N-terminal, type 2|Protein kinase-like domain|Serine/threonine-protein kinase, active site|Leucine-rich repeat|Leucine-rich repeat|Protein kinase, catalytic domain|Protein kinase, catalytic domain|Concanavalin A-like lectin/glucanase, subgroup
AT3G47160	8.17774639038622	34.3334641253317	-2.0698	0.00038403	0.0011042	-	Zinc finger, RING-type, conserved site|Zinc finger, RING-type|Zinc finger, RING-type|Zinc finger, RING/FYVE/PHD-type|Zinc finger, RING-type, conserved site|Zinc finger, RING-type|Zinc finger, RING-type|Zinc finger, RING/FYVE/PHD-type
AT3G47250	37.8110854609255	116.156205732431	-1.6192	1.4513e-07	7.9182e-07	-	Protein of unknown function DUF247, plant|Protein of unknown function DUF247, plant|Protein of unknown function DUF247, plant
AT3G47380	31.6557924789144	8.98445790195596	1.817	1.8446e-05	7.1418e-05	-	Pectinesterase inhibitor|Pectinesterase inhibitor|Pectinesterase inhibitor|Pectinesterase inhibitor|Pectinesterase inhibitor
AT3G47420	108.24522372651	19.6802411185702	2.4595	2.6818e-20	3.9696e-19	ATPS3	Major facilitator superfamily domain|Major facilitator superfamily domain, general substrate transporter|Major facilitator superfamily|Sugar phosphate transporter
AT3G47470	1690.06758734648	6757.48887842471	-1.9994	0	0	LHCA4	Chlorophyll a/b binding protein domain|Chlorophyll a/b binding protein domain|Chlorophyll A-B binding protein|Chlorophyll A-B binding protein, plant
AT3G47550	76.0618347062804	201.829429297511	-1.4079	1.5952e-09	1.0932e-08	-	Protein of unknown function DUF3675|Zinc finger, RING-CH-type|Zinc finger, RING-CH-type|Zinc finger, RING-CH-type|Zinc finger, RING/FYVE/PHD-type|Protein of unknown function DUF3675|Zinc finger, RING-CH-type|Zinc finger, RING-CH-type|Zinc finger, RING-CH-type|Zinc finger, RING/FYVE/PHD-type|Protein of unknown function DUF3675|Zinc finger, RING-CH-type|Zinc finger, RING-CH-type|Zinc finger, RING-C…
AT3G47670	30.3368011256263	14.5462651745954	1.0604	0.0020994	0.004832	-	Pectinesterase inhibitor|Pectinesterase inhibitor|Pectinesterase inhibitor|Pectinesterase inhibitor|Pectinesterase inhibitor
AT3G47860	20.9279961388378	99.0429525858478	-2.2426	1.3092e-10	1.0025e-09	CHL	Lipocalin conserved site|Calycin-like|Lipocalin/cytosolic fatty-acid binding protein domain|Calycin
AT3G48060	36.4041613507516	15.9367169927552	1.1917	0.00030578	0.00090224	-	Transcription factor IIS, N-terminal|Transcription factor IIS, N-terminal|Transcription factor IIS, N-terminal|Transcription factor IIS, N-terminal|Transcription elongation factor, TFIIS/CRSP70, N-terminal, sub-type|Bromo adjacent homology (BAH) domain|Bromo adjacent homology (BAH) domain|Bromo adjacent homology (BAH) domain
AT3G48350	27.3470873915066	5.77572293697169	2.2433	8.9894e-06	3.7089e-05	CEP3	Cysteine peptidase, asparagine active site|Cysteine peptidase, histidine active site|Proteinase inhibitor I29, cathepsin propeptide|Proteinase inhibitor I29, cathepsin propeptide|Peptidase C1A, papain C-terminal|Peptidase C1A, papain C-terminal|Peptidase C1A, papain C-terminal|Cysteine peptidase, cysteine active site|Peptidase C1A, papain
AT3G48360	76.7652967613674	18.8245784612411	2.0278	1.557e-12	1.4074e-11	BT2	BTB/POZ|BTB/POZ fold|BTB/POZ fold|BTB/POZ-like|BTB/POZ-like|Zinc finger, TAZ-type|Zinc finger, TAZ-type|Zinc finger, TAZ-type
AT3G48450	26.7315580933055	5.5618072726394	2.2649	1.031e-05	4.1776e-05	-	Pathogenic type III effector avirulence factor Avr cleavage site
AT3G48460	79.5791449817153	18.7176206290749	2.088	2.7366e-13	2.6194e-12	-	Lipase, GDSL|SGNH hydrolase-type esterase domain
AT3G48520	685.259974411611	318.84129768727	1.1038	1.0965e-50	4.353e-49	CYP94B3	Cytochrome P450, E-class, group I|Cytochrome P450|Cytochrome P450|Cytochrome P450|Cytochrome P450
AT3G48570	46.1646973650835	14.5462651745954	1.6661	8.1503e-07	4.0076e-06	SEC61G3	Protein translocase SecE domain|Protein translocase SecE domain|Protein translocase SEC61 complex, gamma subunit|Protein translocase complex, SecE/Sec61-gamma subunit|Preprotein translocase subunit SecE
AT3G48650	5.2759654131524	91.0211151733872	-4.1087	2.0997e-18	2.8e-17	-//-
AT3G48740	51.6165282920076	152.307953004587	-1.5611	6.1102e-09	3.9697e-08	SWEET11	SWEET sugar transporter, plants
AT3G49010	253.334272588201	117.867531047089	1.1039	8.7794e-20	1.2605e-18	ATBBC1	Ribosomal protein L13e, conserved site|Ribosomal protein L13e|Ribosomal protein L13e|Ribosomal protein L13e|Ribosomal protein L13e|Ribosomal protein L13e, conserved site|Ribosomal protein L13e|Ribosomal protein L13e|Ribosomal protein L13e, conserved site|Ribosomal protein L13e|Ribosomal protein L13e|Ribosomal protein L13e, conserved site|Ribosomal protein L13e|Ribosomal protein L13e
AT3G49110	33.4144476166319	2.35307230765513	3.8279	1.4604e-09	1.0041e-08	PRX33	Peroxidase, active site|Peroxidases heam-ligand binding site|Haem peroxidase|Haem peroxidase, plant/fungal/bacterial|Haem peroxidase, plant/fungal/bacterial|Haem peroxidase, plant/fungal/bacterial|Plant peroxidase
AT3G49140	16.5313582945442	66.848645103839	-2.0157	1.2471e-06	6.0055e-06	-	FMN-binding split barrel
AT3G49530	93.4725205696833	360.233978735568	-1.9463	8.3695e-28	1.7586e-26	ANAC062	No apical meristem (NAM) protein|No apical meristem (NAM) protein|No apical meristem (NAM) protein
AT3G49710	2.28625167903271	29.5203616778553	-3.6907	1.8458e-06	8.6421e-06	PCMP-H79	Pentatricopeptide repeat|Pentatricopeptide repeat|Pentatricopeptide repeat|Pentatricopeptide repeat|Tetratricopeptide-like helical
AT3G49780	130.052547434207	43.2109641951215	1.5896	7.4653e-16	8.4068e-15	ATPSK4	Phytosulfokine
AT3G49940	47.923352502801	5.34789160830712	3.1637	9.023e-12	7.5174e-11	LBD38	Lateral organ boundaries, LOB|Lateral organ boundaries, LOB
AT3G50470	0	11.9792772026079	-4.5825	0.0010055	0.0025794	HR3	Powdery mildew resistance protein, RPW8 domain|Powdery mildew resistance protein, RPW8 domain
AT3G50480	157.399634825713	511.579311250659	-1.7005	6.8703e-31	1.635e-29	HR4	Powdery mildew resistance protein, RPW8 domain|Powdery mildew resistance protein, RPW8 domain
AT3G50500	75.1825071374217	161.07849524221	-1.0993	4.2068e-05	0.00015157	SNRK2.2	Protein kinase, ATP binding site|Protein kinase-like domain|Serine/threonine-protein kinase, active site|Serine/threonine- / dual specificity protein kinase, catalytic domain|Protein kinase, catalytic domain|Protein kinase, catalytic domain|Protein kinase, ATP binding site|Protein kinase-like domain|Serine/threonine-protein kinase, active site|Serine/threonine- / dual specificity protein kinase, …
AT3G50620	20.9279961388378	5.45484944047326	1.9398	0.00031047	0.00091378	-	Sulfotransferase domain|P-loop containing nucleoside triphosphate hydrolase|P-loop containing nucleoside triphosphate hydrolase
AT3G50650	44.2301767135943	6.3105120978024	2.8092	3.9447e-10	2.8556e-09	SCL7	Transcription factor GRAS|Transcription factor GRAS
AT3G50800	9.49673774367432	49.5214762929239	-2.3826	1.9814e-06	9.2217e-06	-	Protein of unknown function DUF4228
AT3G50820	544.743428907985	1279.53654620356	-1.232	1.2974e-39	4.1551e-38	PSBO2	Photosystem II PsbO, manganese-stabilising|Outer membrane protein/outer membrane enzyme PagP , beta-barrel
AT3G50930	59.8822074392797	342.158105099489	-2.5145	1.3303e-38	4.1225e-37	BCS1	AAA-type ATPase, N-terminal domain|ATPase, AAA-type, conserved site|ATPase, AAA-type, core|AAA+ ATPase domain|P-loop containing nucleoside triphosphate hydrolase|P-loop containing nucleoside triphosphate hydrolase
AT3G50950	312.337152458622	814.05606061651	-1.382	1.3288e-32	3.3568e-31	ZAR1	NB-ARC|P-loop containing nucleoside triphosphate hydrolase|P-loop containing nucleoside triphosphate hydrolase|NB-ARC|P-loop containing nucleoside triphosphate hydrolase|P-loop containing nucleoside triphosphate hydrolase
AT3G50970	106.398635831907	25.1350905590435	2.0817	3.2892e-17	4.0596e-16	LTI30	Dehydrin|Dehydrin
AT3G51000	11.782989422707	37.9700304189805	-1.6882	0.0017678	0.0041793	-	Epoxide hydrolase-like|Alpha/Beta hydrolase fold|Alpha/Beta hydrolase fold
AT3G51330	34.8213717268058	5.24093377614098	2.7321	4.1023e-08	2.3943e-07	-	Aspartic peptidase|Aspartic peptidase|Peptidase aspartic, active site|Peptidase A1|Peptidase A1
AT3G51350	16.0916945101148	0	5.2331	1.038e-05	4.2022e-05	-	Aspartic peptidase|Aspartic peptidase|Peptidase aspartic, active site|Peptidase A1|Peptidase A1
AT3G51510	45.1974370393389	154.661025312242	-1.7748	3.9504e-11	3.1687e-10	-	-
AT3G51650	25.3246339831315	8.98445790195596	1.495	0.00059036	0.0016125	-	-
AT3G51740	20.0486685699791	5.45484944047326	1.8779	0.00052147	0.0014459	IMK2	Leucine-rich repeat-containing N-terminal, type 2|Protein kinase-like domain|Leucine-rich repeat|Leucine-rich repeat|Protein kinase, catalytic domain|Protein kinase, catalytic domain
AT3G51770	36.5800268645233	16.4715061535859	1.1511	0.00039168	0.0011232	ETO1	Tetratricopeptide repeat|Tetratricopeptide repeat|BTB/POZ fold|BTB/POZ fold|Tetratricopeptide TPR-1|BTB/POZ-like|Tetratricopeptide-like helical|Tetratricopeptide repeat|Tetratricopeptide repeat|BTB/POZ fold|BTB/POZ fold|Tetratricopeptide TPR-1|BTB/POZ-like|Tetratricopeptide-like helical
AT3G51850	84.5033793673243	38.3978617476451	1.138	8.6633e-08	4.8684e-07	CPK13	EF-Hand 1, calcium-binding site|Protein kinase, ATP binding site|EF-hand-like domain|Protein kinase-like domain|Serine/threonine-protein kinase, active site|Serine/threonine- / dual specificity protein kinase, catalytic domain|Calcium-binding EF-hand|Calcium-binding EF-hand|Calcium-binding EF-hand|Protein kinase, catalytic domain|Protein kinase, catalytic domain
AT3G51860	12.486451477794	2.03219881115671	2.6193	0.0012564	0.0031165	CAX3	Sodium/calcium exchanger membrane region|Calcium/proton exchanger CAX|Calcium/proton exchanger
AT3G51950	31.1281959375992	89.9515368517257	-1.5309	1.1688e-05	4.6786e-05	-	Zinc finger, CCCH-type|Zinc finger, CCCH-type|Zinc finger, CCCH-type|Zinc finger, CCCH-type|RNA recognition motif domain|RNA recognition motif domain|RNA recognition motif domain|Nucleotide-binding, alpha-beta plait|Zinc finger, CCCH-type|Zinc finger, CCCH-type|Zinc finger, CCCH-type|Zinc finger, CCCH-type|RNA recognition motif domain|RNA recognition motif domain|RNA recognition motif domain|Nucl…
AT3G52060	46.1646973650835	12.3001506991064	1.9081	1.0976e-07	6.073e-07	-	Glycosyl transferase, family 14|Glycosyl transferase, family 14
AT3G52180	77.4687588164544	307.931598806324	-1.9909	7.112e-25	1.3148e-23	ATPTPKIS1	Protein-tyrosine/Dual specificity phosphatase|Dual specificity phosphatase, catalytic domain|Protein-tyrosine phosphatase-like|Protein-tyrosine phosphatase-like|Immunoglobulin E-set|Protein-tyrosine/Dual specificity phosphatase|Dual specificity phosphatase, catalytic domain|Protein-tyrosine phosphatase-like|Protein-tyrosine phosphatase-like
AT3G52360	22.9504495472129	8.98445790195596	1.353	0.0020153	0.0046784	-	-
AT3G52400	188.967494547742	828.816241455437	-2.1329	1.7943e-71	1.145e-69	SYP122	t-SNARE|Syntaxin, N-terminal|Syntaxin, N-terminal|Syntaxin/epimorphin, conserved site|Target SNARE coiled-coil domain|Target SNARE coiled-coil domain|Target SNARE coiled-coil domain
AT3G52430	18.729677216691	63.9607836353531	-1.7719	2.2181e-05	8.4252e-05	PAD4	Lipase, class 3|Alpha/Beta hydrolase fold|Alpha/Beta hydrolase fold
AT3G52450	180.086286102269	39.039608740642	2.2057	1.316e-29	3.0151e-28	PUB22	Armadillo-type fold|U box domain|U box domain|Armadillo-like helical|Zinc finger, RING/FYVE/PHD-type
AT3G52460	11.5191911520494	0	4.7509	0.00021355	0.0006533	-	-
AT3G52470	515.901484649419	162.041115731706	1.6707	2.9128e-61	1.4936e-59	-	Late embryogenesis abundant protein, LEA-14
AT3G52500	270.657025694718	93.908976641873	1.5271	5.8595e-30	1.3606e-28	-	Aspartic peptidase|Aspartic peptidase|Peptidase aspartic, active site|Peptidase A1|Peptidase A1
AT3G52580	50.5613352093772	22.568102587056	1.1637	2.7219e-05	0.00010177	RPS14C	Ribosomal S11, conserved site|Ribosomal protein S11|Ribosomal protein S11|Ribosomal protein S11|Ribosomal protein S11|Ribosomal protein S11
AT3G52720	34.3817079423765	6.73834342646697	2.3512	3.5201e-07	1.8158e-06	CAH1	Carbonic anhydrase, alpha-class, conserved site|Alpha carbonic anhydrase|Alpha carbonic anhydrase|Alpha carbonic anhydrase|Alpha carbonic anhydrase|Alpha carbonic anhydrase|Carbonic anhydrase, alpha-class|Carbonic anhydrase, alpha-class, conserved site|Alpha carbonic anhydrase|Alpha carbonic anhydrase|Alpha carbonic anhydrase|Alpha carbonic anhydrase|Alpha carbonic anhydrase|Carbonic anhydrase, a…
AT3G52790	10.1122670418754	0	4.338	0.00062174	0.001687	-	Peptidoglycan-binding lysin domain
AT3G52890	33.2385821028601	16.4715061535859	1.0129	0.0017293	0.0041009	KIPK	Protein kinase-like domain|Serine/threonine-protein kinase, active site|Serine/threonine- / dual specificity protein kinase, catalytic domain|Protein kinase, catalytic domain|Protein kinase, catalytic domain|Protein kinase-like domain|Serine/threonine-protein kinase, active site|Serine/threonine- / dual specificity protein kinase, catalytic domain|Protein kinase, catalytic domain|Protein kinase, …
AT3G52930	338.80491228127	142.895663773966	1.2455	1.2406e-29	2.8576e-28	-	Fructose-bisphosphate aldolase, class-I|Aldolase-type TIM barrel|Fructose-bisphosphate aldolase class-I, eukaryotic-type|Fructose-bisphosphate aldolase class-I active site
AT3G52940	27.4350201483925	9.0914157341221	1.5934	0.00020886	0.000641	FK	Sterol reductase, conserved site|Ergosterol biosynthesis ERG4/ERG24|Sterol reductase, conserved site|Sterol reductase, conserved site|Ergosterol biosynthesis ERG4/ERG24
AT3G52950	36.9317578920668	17.4341266430812	1.0829	0.00058982	0.0016115	CBSCBSPB3	Cystathionine beta-synthase, core|Cystathionine beta-synthase, core|Cystathionine beta-synthase, core|Phox/Bem1p|Phox/Bem1p|Cystathionine beta-synthase, core|Cystathionine beta-synthase, core|Cystathionine beta-synthase, core|Phox/Bem1p|Phox/Bem1p
AT3G53190	29.8971373411969	12.4071085312725	1.2688	0.0006871	0.001844	-	AmbAllergen|Pectin lyase fold/virulence factor|Parallel beta-helix repeat|Pectate lyase/Amb allergen|Pectate lyase/Amb allergen|Pectin lyase fold
AT3G53230	67.7082228021224	18.0758736360781	1.9053	1.3154e-10	1.0055e-09	CDC48D	Aspartate decarboxylase-like domain|ATPase, AAA-type, CDC48|CDC48, domain 2|CDC48, domain 2|ATPase, AAA-type, conserved site|ATPase, AAA-type, core|AAA+ ATPase domain|CDC48, N-terminal subdomain|CDC48, N-terminal subdomain|P-loop containing nucleoside triphosphate hydrolase|P-loop containing nucleoside triphosphate hydrolase|CDC48 domain 2-like|CDC48 domain 2-like
AT3G53380	16.0037617532289	3.20873496498427	2.3183	0.00055749	0.0015339	LECRK81	Legume lectin, beta chain, Mn/Ca-binding site|Protein kinase, ATP binding site|Protein kinase-like domain|Concanavalin A-like lectin/glucanases superfamily|Serine/threonine-protein kinase, active site|Legume lectin domain|Protein kinase, catalytic domain|Protein kinase, catalytic domain|Concanavalin A-like lectin/glucanase, subgroup
AT3G53470	14.4209721292832	57.0085245445539	-1.983	1.0036e-05	4.0803e-05	-	-|-
AT3G53480	30.512666639398	0	5.1562	1.2998e-09	8.9869e-09	PIS1	Plant PDR ABC transporter associated|ABC-2 type transporter|AAA+ ATPase domain|ABC transporter-like|ABC transporter-like|P-loop containing nucleoside triphosphate hydrolase|P-loop containing nucleoside triphosphate hydrolase|ABC-transporter extracellular N-terminal domain
AT3G53510	13.5416445604245	1.28349398599371	3.3993	0.00020132	0.00062029	ABCG20	ABC transporter, conserved site|ABC-2 type transporter|AAA+ ATPase domain|ABC transporter-like|ABC transporter-like|P-loop containing nucleoside triphosphate hydrolase|P-loop containing nucleoside triphosphate hydrolase
AT3G53620	70.5220710224704	29.8412351743537	1.2408	2.6647e-07	1.4035e-06	AtPPa4	Inorganic pyrophosphatase|Inorganic pyrophosphatase|Inorganic pyrophosphatase|Inorganic pyrophosphatase|Inorganic pyrophosphatase|Inorganic pyrophosphatase
AT3G53870	207.521306250661	97.4385851033557	1.0907	2.8283e-16	3.2793e-15	RPS3B	K homology domain, prokaryotic type|Ribosomal protein S3, eukaryotic/archaeal|K Homology domain|K Homology domain, type 2|K Homology domain, type 2|Ribosomal protein S3, C-terminal|Ribosomal protein S3, C-terminal|Ribosomal protein S3, C-terminal
AT3G53960	3.25351200477731	54.3345787404003	-4.0618	1.6627e-11	1.3668e-10	-	PTR2 family proton/oligopeptide symporter, conserved site|Major facilitator superfamily domain, general substrate transporter|Proton-dependent oligopeptide transporter family|Proton-dependent oligopeptide transporter family
AT3G53980	11.8709221795929	2.13915664332285	2.4723	0.0021823	0.004988	-	Bifunctional inhibitor/plant lipid transfer protein/seed storage helical domain|Bifunctional inhibitor/plant lipid transfer protein/seed storage helical domain|Bifunctional inhibitor/plant lipid transfer protein/seed storage helical domain|Bifunctional inhibitor/plant lipid transfer protein/seed storage helical domain|Bifunctional inhibitor/plant lipid transfer protein/seed storage helical domain…
AT3G53990	74.7428433529923	236.804640415839	-1.6637	1.3263e-14	1.3816e-13	-	UspA|Rossmann-like alpha/beta/alpha sandwich fold|UspA|Universal stress protein A|Rossmann-like alpha/beta/alpha sandwich fold
AT3G54000	7.03462055086986	37.9700304189805	-2.4323	2.3678e-05	8.9388e-05	-	Uncharacterised conserved protein UCP022260|-|-
AT3G54040	45.1974370393389	2.46003013982127	4.1995	6.519e-13	6.0451e-12	-	PAR1
AT3G54130	34.8213717268058	14.8671386710938	1.2278	0.00032614	0.000955	-	Machado-Joseph disease protein MJD|Machado-Joseph disease protein MJD|Machado-Joseph disease protein MJD
AT3G54260	20.4883323544085	3.10177713281813	2.7236	2.6359e-05	9.8772e-05	TBL36	PC-Esterase|PMR5 N-terminal domain
AT3G54400	111.059071946858	38.5048195798113	1.5282	3.1866e-13	3.0366e-12	-	Aspartic peptidase|Aspartic peptidase|Peptidase A1
AT3G54420	52.6717213746381	4.92006027964255	3.4203	2.0386e-13	1.9622e-12	ATEP3	Lysozyme-like domain|Chitin-binding, type 1, conserved site|Glycoside hydrolase, family 19|Chitin-binding, type 1|Chitin-binding, type 1|Chitin-binding, type 1|Chitin-binding, type 1|Chitin-binding, type 1|Chitin-binding, type 1|Chitin-binding, type 1|Glycoside hydrolase, family 19, catalytic|Glycoside hydrolase, family 19, catalytic
AT3G54580	8.26567914727209	0	6.272	0.0017214	0.0040886	-	Extensin repeat
AT3G54790	1.14312583951635	14.9740965032599	-3.7114	0.00066038	0.0017811	PUB3	Armadillo-type fold|U box domain|U box domain|Armadillo|Armadillo|Armadillo|Armadillo-like helical|Zinc finger, RING/FYVE/PHD-type|Armadillo-type fold|U box domain|U box domain|Armadillo|Armadillo|Armadillo|Armadillo-like helical|Zinc finger, RING/FYVE/PHD-type
AT3G54820	21.3676599232672	5.88268076913783	1.8609	0.00036474	0.0010548	PIP2D	Aquaporin-like|Aquaporin-like|Major intrinsic protein, conserved site|Major intrinsic protein|Major intrinsic protein|Major intrinsic protein|Major intrinsic protein
AT3G54840	9.05707395924495	47.5962353139334	-2.3937	2.8973e-06	1.3047e-05	ARA6	Small GTP-binding protein domain|Small GTPase superfamily, Rab type|Small GTPase superfamily|Small GTPase superfamily|P-loop containing nucleoside triphosphate hydrolase|P-loop containing nucleoside triphosphate hydrolase|Small GTP-binding protein domain|Small GTPase superfamily, Rab type|Small GTPase superfamily|Small GTPase superfamily|P-loop containing nucleoside triphosphate hydrolase|P-loop …
AT3G54890	1881.32133357326	7350.7839734503	-1.9662	0	0	LHCA1	Chlorophyll a/b binding protein domain|Chlorophyll a/b binding protein domain|Chlorophyll A-B binding protein|Chlorophyll A-B binding protein, plant|Chlorophyll a/b binding protein domain|Chlorophyll a/b binding protein domain|Chlorophyll A-B binding protein|Chlorophyll A-B binding protein, plant|Chlorophyll a/b binding protein domain|Chlorophyll a/b binding protein domain|Chlorophyll A-B binding…
AT3G54950	25.676365010675	10.2679518879497	1.3223	0.0012695	0.0031426	PLP7	Acyl transferase/acyl hydrolase/lysophospholipase|Patatin/Phospholipase A2-related
AT3G54960	60.2339384668232	25.8837953842065	1.2185	2.5354e-06	1.1575e-05	ATPDIL1-3	Thioredoxin, conserved site|Thioredoxin domain|Thioredoxin-like fold|Thioredoxin-like fold|Thioredoxin-like fold|Protein disulphide isomerase|Thioredoxin, conserved site|Thioredoxin domain|Thioredoxin-like fold|Thioredoxin-like fold|Thioredoxin-like fold|Protein disulphide isomerase
AT3G54990	21.6314581939248	6.3105120978024	1.7773	0.0004684	0.0013122	SMZ	DNA-binding, integrase-type|AP2/ERF domain|AP2/ERF domain|AP2/ERF domain|AP2/ERF domain|DNA-binding, integrase-type|AP2/ERF domain|AP2/ERF domain|AP2/ERF domain|AP2/ERF domain
AT3G55010	33.7661786441753	13.0488555242694	1.3717	0.00015971	0.00050508	ATPURM	PurM, N-terminal-like|PurM, N-terminal-like|AIR synthase-related protein, C-terminal domain|AIR synthase-related protein, C-terminal domain|AIR synthase-related protein, C-terminal domain|Phosphoribosylformylglycinamidine cyclo-ligase|AIR synthase related protein, N-terminal domain|PurM, N-terminal-like|PurM, N-terminal-like|AIR synthase-related protein, C-terminal domain|AIR synthase-related pro…
AT3G55090	11.9588549364788	1.71132531465828	2.8049	0.00115	0.0028909	ABCG16	ABC transporter, conserved site|ABC-2 type transporter|AAA+ ATPase domain|ABC transporter-like|ABC transporter-like|P-loop containing nucleoside triphosphate hydrolase|P-loop containing nucleoside triphosphate hydrolase
AT3G55230	28.2264149603653	0	5.819	5.415e-09	3.5501e-08	T26I12.110	Plant disease resistance response protein
AT3G55240	0	31.6595183211781	-5.9846	2.5749e-08	1.5458e-07	-	Conserved hypothetical protein CHP01589, plant|Conserved hypothetical protein CHP01589, plant
AT3G55560	39.4818078417571	7.48704825162997	2.3987	3.5873e-08	2.1051e-07	AGF2	Predicted AT-hook DNA-binding|Domain of unknown function DUF296
AT3G55740	23.565978845414	7.48704825162997	1.6542	0.00044889	0.0012638	PROT2	Amino acid transporter, transmembrane|Amino acid transporter, transmembrane
AT3G55750	70.6979365362421	33.1569279715041	1.0924	1.7633e-06	8.2783e-06	RPL35AD	Ribosomal protein L35Ae, conserved site|Translation elongation/initiation factor/Ribosomal, beta-barrel|Ribosomal protein L35A|Ribosomal protein L35A|Ribosomal protein L35A
AT3G55760	37.8990182178114	91.8767778307163	-1.2775	0.00024052	0.00072779	-	-|-|-
AT3G55980	342.84981909802	1646.08103703693	-2.2634	1.6675e-153	3.2649e-151	SZF1	Ankyrin repeat-containing domain|Ankyrin repeat-containing domain|Ankyrin repeat-containing domain|Ankyrin repeat-containing domain|Ankyrin repeat|Ankyrin repeat|Zinc finger, CCCH-type|Zinc finger, CCCH-type|Zinc finger, CCCH-type|Zinc finger, CCCH-type
AT3G56110	37.1955561627244	16.8993374822505	1.1382	0.00038297	0.0011015	PRA1.B1	Prenylated rab acceptor PRA1|Prenylated rab acceptor PRA1
AT3G56240	32.7109855615449	76.9026813274564	-1.2333	0.0012322	0.0030632	CCH	Heavy metal-associated domain, HMA|Heavy metal-associated domain, HMA|Heavy metal-associated domain, HMA
AT3G56340	171.644741441225	66.4208137751744	1.3697	1.8058e-17	2.2743e-16	RPS26C	Ribosomal protein S26e|Ribosomal protein S26e|Ribosomal protein S26e
AT3G56370	27.786751175936	10.5888253844481	1.3919	0.00055223	0.0015214	-	Protein kinase, ATP binding site|Leucine-rich repeat-containing N-terminal, type 2|Protein kinase-like domain|Leucine-rich repeat|Leucine-rich repeat|Leucine-rich repeat|Serine-threonine/tyrosine-protein kinase catalytic domain|Protein kinase, catalytic domain
AT3G56400	13.4537118035386	89.9515368517257	-2.7411	1.6365e-12	1.4747e-11	WRKY70	DNA-binding WRKY|DNA-binding WRKY|DNA-binding WRKY|DNA-binding WRKY|DNA-binding WRKY
AT3G56710	3.86904130297843	68.6669282506634	-4.1496	2.3667e-14	2.4071e-13	SIB1	VQ
AT3G56720	12.1347204502505	39.3604822371404	-1.6976	0.0013746	0.0033432	-	Small acidic protein-like domain|-|Small acidic protein-like domain
AT3G56880	184.658789460334	668.807324534888	-1.8567	2.1801e-46	7.9579e-45	-	VQ
AT3G56970	15.7399634825713	0	6.2012	1.4795e-05	5.8278e-05	BHLH038	Myc-type, basic helix-loop-helix (bHLH) domain|Myc-type, basic helix-loop-helix (bHLH) domain|Myc-type, basic helix-loop-helix (bHLH) domain|Myc-type, basic helix-loop-helix (bHLH) domain|Myc-type, basic helix-loop-helix (bHLH) domain|Achaete-scute transcription factor-related
AT3G56980	23.6539116022999	0	6.7889	1.702e-07	9.2098e-07	BHLH039	Myc-type, basic helix-loop-helix (bHLH) domain|Myc-type, basic helix-loop-helix (bHLH) domain|Myc-type, basic helix-loop-helix (bHLH) domain|Myc-type, basic helix-loop-helix (bHLH) domain|Myc-type, basic helix-loop-helix (bHLH) domain|Achaete-scute transcription factor-related
AT3G56990	19.1693410011204	5.66876510480555	1.7577	0.0010634	0.0027039	EDA7	WD40-repeat-containing domain|NUC153|WD40 repeat|WD40/YVTN repeat-like-containing domain
AT3G57020	52.4079231039805	7.38009041946382	2.8281	8.5536e-12	7.154e-11	-	Strictosidine synthase, conserved region|Six-bladed beta-propeller, TolB-like|Strictosidine synthase|Strictosidine synthase, conserved region|Six-bladed beta-propeller, TolB-like|Strictosidine synthase
AT3G57030	29.3695407998817	7.16617475513154	2.035	1.1834e-05	4.7307e-05	-	Strictosidine synthase, conserved region|Six-bladed beta-propeller, TolB-like|Strictosidine synthase
AT3G57070	41.6801267639039	14.2253916780969	1.5509	6.761e-06	2.8607e-05	-	Thioredoxin-like fold|Thioredoxin-like fold|Glutaredoxin|Glutaredoxin
AT3G57150	97.2536291157759	13.4766868529339	2.8513	1.0188e-20	1.5479e-19	NAP57	Pseudouridine synthase, catalytic domain|PUA-like domain|PUA-like domain|Dyskerin-like|tRNA pseudouridine synthase B family|tRNA pseudouridine synthase B family|Uncharacterised domain CHP00451|Pseudouridine synthase II|Pseudouridine synthase/archaeosine transglycosylase|Pseudouridine synthase/archaeosine transglycosylase|Pseudouridine synthase/archaeosine transglycosylase
AT3G57450	362.107092856026	831.276271595259	-1.1989	7.4651e-25	1.3741e-23	-	-
AT3G57460	3.34144476166319	24.065512237382	-2.8484	0.00018145	0.00056574	-	Metalloenzyme, LuxS/M16 peptidase-like|Peptidase M16 domain
AT3G57480	24.8849701987021	10.481867552282	1.2474	0.0021678	0.0049642	SAP13	Zinc finger, C2H2-like|Zinc finger, C2H2|Zinc finger, C2H2|Zinc finger, AN1-type|Zinc finger, AN1-type|Zinc finger, AN1-type|Zinc finger, AN1-type
AT3G57490	16.6192910514301	4.81310244747641	1.7878	0.0020971	0.0048303	RPS2D	Ribosomal protein S5 domain 2-type fold|Ribosomal protein S5, N-terminal, conserved site|Ribosomal protein S5, N-terminal|Ribosomal protein S5, N-terminal|Ribosomal protein S5, eukaryotic/archaeal|Ribosomal protein S5, C-terminal|Ribosomal protein S5 domain 2-type fold, subgroup|Double-stranded RNA-binding domain|Ribosomal protein S5
AT3G57520	578.861338579704	96.7968381103588	2.5802	1.5094e-105	1.6254e-103	AtSIP2	Glycoside hydrolase, superfamily|Raffinose synthase|Aldolase-type TIM barrel|Glycoside hydrolase, superfamily|Raffinose synthase|Aldolase-type TIM barrel|Glycoside hydrolase, superfamily|Raffinose synthase|Aldolase-type TIM barrel
AT3G57530	215.786985397933	717.687053834815	-1.7337	3.9542e-44	1.3961e-42	CPK32	EF-Hand 1, calcium-binding site|Protein kinase, ATP binding site|EF-hand-like domain|EF-hand-like domain|Protein kinase-like domain|Serine/threonine-protein kinase, active site|Serine/threonine- / dual specificity protein kinase, catalytic domain|Calcium-binding EF-hand|Calcium-binding EF-hand|Protein kinase, catalytic domain|Protein kinase, catalytic domain
AT3G57540	0	16.3645483214198	-5.0325	8.4999e-05	0.00028614	-	Remorin, C-terminal
AT3G57640	2.02245340837509	19.8941567829025	-3.2982	0.00021123	0.00064665	-	Protein kinase-like domain|Protein kinase, catalytic domain|Protein kinase, catalytic domain
AT3G57680	0	12.5140663634387	-4.6455	0.00074062	0.0019722	-	Interphotoreceptor retinol-binding|Interphotoreceptor retinol-binding|C-terminal-processing peptidase S41A|PDZ domain|PDZ domain|PDZ domain|PDZ domain|PDZ domain|ClpP/crotonase-like domain|ClpP/crotonase-like domain
AT3G57740	11.4312583951635	1.06957832166142	3.4179	0.00062269	0.001689	-	Protein kinase-like domain|Protein kinase, catalytic domain|Protein kinase, catalytic domain
AT3G57870	56.3648971638448	125.03370580222	-1.1494	0.00014286	0.00045598	AHUS5	Ubiquitin-conjugating enzyme, active site|Ubiquitin-conjugating enzyme/RWD-like|Ubiquitin-conjugating enzyme/RWD-like|Ubiquitin-conjugating enzyme, E2|Ubiquitin-conjugating enzyme, E2|SUMO-conjugating enzyme Ubc9
AT3G57930	46.6922939063987	101.396024893503	-1.1187	0.00090692	0.0023568	-	-|-
AT3G58010	17.2348203496312	55.9389462228925	-1.6985	0.00013525	0.00043573	PGL34	Plastid lipid-associated protein/fibrillin conserved domain
AT3G58040	30.1609356118545	12.6210241956048	1.2569	0.00069719	0.0018693	SINAT2	Seven-in-absentia protein, TRAF-like domain|Zinc finger, SIAH-type|TRAF-like|Zinc finger, RING-type|Zinc finger, RING-type|Zinc finger, RING/FYVE/PHD-type|SIAH-type domain|E3 ubiquitin-protein ligase SINA like
AT3G58530	2.02245340837509	21.4985242653946	-3.4101	8.8933e-05	0.00029822	-	Leucine-rich repeat, cysteine-containing subtype
AT3G58620	93.2087222990257	44.4944581811152	1.0668	6.2732e-08	3.5766e-07	TTL4	Tetratricopeptide repeat|Tetratricopeptide repeat|Tetratricopeptide repeat|Thioredoxin domain|Tetratricopeptide repeat-containing domain|Thioredoxin-like fold|Thioredoxin-like fold|Tetratricopeptide TPR-1|Tetratricopeptide-like helical
AT3G58630	28.0505494465936	12.0862350347741	1.2147	0.001351	0.0032979	-	-
AT3G58720	0	13.9045181815985	-4.7975	0.0003365	0.00098165	-	Zinc finger, RING-type|Zinc finger, RING-type|Zinc finger, RING-type|Zinc finger, RING/FYVE/PHD-type|Zinc finger, RING-type|Zinc finger, RING-type|Zinc finger, RING-type|Zinc finger, RING/FYVE/PHD-type
AT3G59220	20.2245340837509	1.39045181815985	3.8625	2.3956e-06	1.0989e-05	PRN	Pirin|Pirin|RmlC-like cupin domain|Pirin, C-terminal domain|Pirin, N-terminal domain|RmlC-like jelly roll fold
AT3G59310	11.6071239089353	40.8578918874664	-1.8156	0.00053044	0.0014679	-	Protein of unknown function DUF914, eukaryotic|Protein of unknown function DUF914, eukaryotic
AT3G59350	557.405745899551	1139.63570173025	-1.0318	6.1697e-24	1.0936e-22	PTI13	Protein kinase, ATP binding site|Protein kinase-like domain|Tyrosine-protein kinase, active site|Serine-threonine/tyrosine-protein kinase catalytic domain|Protein kinase, catalytic domain|Protein kinase, ATP binding site|Protein kinase-like domain|Tyrosine-protein kinase, active site|Serine-threonine/tyrosine-protein kinase catalytic domain|Protein kinase, catalytic domain|Protein kinase, ATP bin…
AT3G59400	9.49673774367432	34.2265062931656	-1.8496	0.0012659	0.0031355	GUN4	GUN4-like
AT3G59660	38.4266147591266	108.13436831997	-1.4926	2.7734e-06	1.2561e-05	-	GRAM|GRAM|C2 calcium-dependent membrane targeting|C2 calcium-dependent membrane targeting|C2 calcium-dependent membrane targeting|C2 calcium-dependent membrane targeting|C2 calcium-dependent membrane targeting
AT3G59700	28.5781459879088	11.2305723774449	1.3475	0.00058685	0.0016044	ATHLECRK	Protein kinase, ATP binding site|Protein kinase-like domain|Concanavalin A-like lectin/glucanases superfamily|Serine/threonine-protein kinase, active site|Legume lectin domain|Protein kinase, catalytic domain|Protein kinase, catalytic domain|Concanavalin A-like lectin/glucanase, subgroup
AT3G59780	90.5707395924495	199.155483493357	-1.1368	2.1547e-06	9.9688e-06	-	Rhodanese-like domain|Rhodanese-like domain|Rhodanese-like domain|Rhodanese-like domain|Rhodanese-like domain
AT3G59900	9.05707395924495	0	4.819	0.0010084	0.0025855	ARGOS	-
AT3G59940	92.4173274870528	12.3001506991064	2.9095	4.5659e-20	6.6668e-19	SKIP20	Kelch repeat type 1|Kelch repeat type 1|F-box domain, cyclin-like|F-box domain, cyclin-like|Galactose oxidase, beta-propeller
AT3G60140	8.70534293170146	0	4.1219	0.0016739	0.0039867	DIN2	Glycoside hydrolase, family 1, active site|Glycoside hydrolase, superfamily|Glycoside hydrolase, family 1|Glycoside hydrolase, family 1|Glycoside hydrolase, family 1|Glycoside hydrolase, catalytic domain
AT3G60190	17.0589548358594	60.4311751738704	-1.8248	2.3087e-05	8.7424e-05	ADL4	Dynamin|Dynamin|GTPase effector domain, GED|Dynamin, GTPase region, conserved site|Dynamin GTPase effector|Dynamin GTPase effector|Dynamin, GTPase domain|Dynamin, GTPase domain|Dynamin central domain|P-loop containing nucleoside triphosphate hydrolase|P-loop containing nucleoside triphosphate hydrolase
AT3G60200	15.0365014274843	2.13915664332285	2.8134	0.00026228	0.00078754	-	-
AT3G60245	270.569092937832	122.359759998067	1.1449	7.0536e-22	1.1379e-20	RPL37AC	Ribosomal protein, zinc-binding domain|Ribosomal protein L37ae|Ribosomal protein L37ae|Ribosomal protein L37ae|Ribosomal protein L37ae/L37e
AT3G60420	13.5416445604245	91.3419886698856	-2.7539	9.4558e-13	8.6751e-12	-	Histidine phosphatase superfamily, clade-1|Histidine phosphatase superfamily, clade-1|Histidine phosphatase superfamily|Histidine phosphatase superfamily|Histidine phosphatase superfamily, clade-1|Histidine phosphatase superfamily, clade-1|PRIB5|Histidine phosphatase superfamily|Histidine phosphatase superfamily|Histidine phosphatase superfamily, clade-1|PRIB5|Histidine phosphatase superfamily|Hi…
AT3G60450	28.9298770154523	11.9792772026079	1.272	0.00082517	0.0021705	-	Histidine phosphatase superfamily, clade-1|PRIB5|Histidine phosphatase superfamily|Histidine phosphatase superfamily
AT3G60690	41.3283957363605	9.0914157341221	2.1846	7.1583e-08	4.057e-07	-	Auxin responsive SAUR protein
AT3G60850	19.6090047855497	6.52442776213468	1.5876	0.0017577	0.0041577	-	-
AT3G60980	30.1609356118545	8.12879524462682	1.8916	1.9376e-05	7.4517e-05	-	Pentatricopeptide repeat|Pentatricopeptide repeat|Pentatricopeptide repeat|Pentatricopeptide repeat|Tetratricopeptide-like helical
AT3G61010	11.1674601245059	61.1798799990334	-2.4538	6.6779e-08	3.7972e-07	-	Ferritin/ribonucleotide reductase-like|Ferritin- like diiron domain|Ferritin/DPS protein domain|Ferritin-related|Ferritin|Ferritin, conserved site|Ferritin/ribonucleotide reductase-like|Ferritin/DPS protein domain|Ferritin-related|Ferritin
AT3G61060	77.3808260595685	20.2150302794009	1.9365	4.2502e-12	3.6469e-11	AtPP2-A13	Phloem protein 2-like|F-box domain, cyclin-like|F-box domain, cyclin-like|F-box domain, cyclin-like|Phloem protein 2-like|F-box domain, cyclin-like|F-box domain, cyclin-like|F-box domain, cyclin-like
AT3G61080	9.76053601433194	48.7727714677609	-2.321	3.6817e-06	1.6265e-05	-	Fructosamine/Ketosamine-3-kinase|Fructosamine/Ketosamine-3-kinase|Protein kinase-like domain
AT3G61190	62.6081229027418	157.655844612894	-1.3324	4.8165e-07	2.4422e-06	BAP1	C2 calcium-dependent membrane targeting|C2 calcium-dependent membrane targeting|C2 calcium-dependent membrane targeting|C2 calcium-dependent membrane targeting|C2 calcium-dependent membrane targeting|C2 calcium-dependent membrane targeting|C2 calcium-dependent membrane targeting|C2 calcium-dependent membrane targeting
AT3G61210	1.75865513771747	61.0729221668673	-5.118	2.6263e-14	2.668e-13	-	Methyltransferase type 11|S-adenosyl-L-methionine-dependent methyltransferase-like|S-adenosyl-L-methionine-dependent methyltransferase-like
AT3G61280	0	28.1299098596954	-5.814	1.5741e-07	8.5665e-07	-	Lipopolysaccharide-modifying protein|Lipopolysaccharide-modifying protein|Lipopolysaccharide-modifying protein|Lipopolysaccharide-modifying protein
AT3G61400	11.8709221795929	0	4.5694	0.00018448	0.0005727	-	Non-haem dioxygenase N-terminal domain|Oxoglutarate/iron-dependent dioxygenase|Oxoglutarate/iron-dependent dioxygenase|Isopenicillin N synthase-like
AT3G61460	24.269440900501	9.73316272711896	1.3182	0.0017628	0.0041686	BRH1	Zinc finger, RING-type|Zinc finger, RING-type|Zinc finger, RING-type|Zinc finger, RING/FYVE/PHD-type
AT3G61470	1585.16380838164	5973.80884214338	-1.914	0	0	LHCA2	Chlorophyll a/b binding protein domain|Chlorophyll a/b binding protein domain|Chlorophyll A-B binding protein|Chlorophyll A-B binding protein, plant
AT3G61870	94.0001171109986	217.124399297269	-1.2078	1.1317e-07	6.2498e-07	-	Protein of unknown function DUF4079|Protein of unknown function DUF4079
AT3G62150	303.983540554464	47.9171088104318	2.6654	6.7824e-58	3.1754e-56	PGP21	ABC transporter, conserved site|ABC transporter, transmembrane domain, type 1|ABC transporter, transmembrane domain, type 1|AAA+ ATPase domain|ABC transporter-like|ABC transporter-like|ABC transporter, transmembrane domain|P-loop containing nucleoside triphosphate hydrolase|P-loop containing nucleoside triphosphate hydrolase
AT3G62240	33.6782458872895	14.7601808389276	1.1901	0.00052099	0.001445	-	Zinc finger, C2H2-like|Zinc finger, C2H2|Zinc finger, RING-type|Zinc finger, RING-type
AT3G62260	50.7372007231489	179.582200206953	-1.8235	3.043e-13	2.903e-12	-	Protein phosphatase 2C (PP2C)-like|Protein phosphatase 2C (PP2C)-like|Protein phosphatase 2C (PP2C)-like|Protein phosphatase 2C (PP2C)-like|Protein phosphatase 2C (PP2C)-like|Protein phosphatase 2C, manganese/magnesium aspartate binding site|Protein phosphatase 2C|Protein phosphatase 2C (PP2C)-like|Protein phosphatase 2C (PP2C)-like|Protein phosphatase 2C (PP2C)-like|Protein phosphatase 2C (PP2C)…
AT3G62550	0	142.681748109634	-9.6641	7.3858e-25	1.3625e-23	-	UspA|Universal stress protein A|Rossmann-like alpha/beta/alpha sandwich fold
AT3G62700	51.8803265626653	114.872711746437	-1.1468	0.00027745	0.0008279	ATMRP10	ABC transporter, conserved site|ABC transporter, transmembrane domain, type 1|ABC transporter, transmembrane domain, type 1|AAA+ ATPase domain|ABC transporter-like|ABC transporter-like|ABC transporter, transmembrane domain|P-loop containing nucleoside triphosphate hydrolase|P-loop containing nucleoside triphosphate hydrolase
AT3G62750	37.1076234058385	112.947470767446	-1.6059	2.6782e-07	1.4094e-06	BGLU8	Glycoside hydrolase, family 1, active site|Glycoside hydrolase, superfamily|Glycoside hydrolase, family 1|Glycoside hydrolase, family 1|Glycoside hydrolase, family 1|Glycoside hydrolase, catalytic domain
AT3G62830	168.039498408904	36.793494265153	2.1913	1.4397e-27	2.9958e-26	UXS2	NAD-dependent epimerase/dehydratase|NAD(P)-binding domain|NAD-dependent epimerase/dehydratase|NAD(P)-binding domain
AT3G62870	257.994708703152	123.215422655396	1.0662	2.2746e-19	3.1759e-18	RPL7AB	Ribosomal protein L7Ae/L8/Nhp2 family|Ribosomal protein L7Ae/L30e/S12e/Gadd45|Ribosomal protein L7Ae conserved site|Ribosomal protein L7A/L8|Ribosomal protein L7A/L8|50S ribosomal protein L30e-like|50S ribosomal protein L30e-like
AT3G63010	34.2058424286047	10.481867552282	1.7063	1.6952e-05	6.6049e-05	ATGID1B	Alpha/beta hydrolase fold-3|Lipase, GDXG, active site|Lipase, GDXG, active site|Alpha/Beta hydrolase fold|Alpha/Beta hydrolase fold
AT3G63160	330.71509864777	695.65374040859	-1.0728	1.3732e-16	1.6453e-15	-	-
AT3G63200	13.893375587968	2.67394580415356	2.3774	0.0011348	0.0028585	PLP9	Acyl transferase/acyl hydrolase/lysophospholipase|Patatin/Phospholipase A2-related
AT3G63380	112.114265029488	5.13397594397483	4.4487	2.513e-30	5.8988e-29	ACA12	P-type ATPase, cytoplasmic domain N|P-type ATPase, cytoplasmic domain N|HAD-like domain|HAD-like domain|P-type ATPase, phosphorylation site|P-type ATPase, A domain|Calcium-transporting P-type ATPase, subfamily IIB|Cation-transporting P-type ATPase, C-terminal|Cation-transporting P-type ATPase, N-terminal|Cation-transporting P-type ATPase, N-terminal|Cation-transporting P-type ATPase|Cation-transp…
[truncated: 1,010 more rows]
