# Supplementary material for: Genome-Wide Identification of U-To-C RNA Editing Events for Nuclear Genes in Arabidopsis thaliana
Source: Cells. 2021 Mar 12;10(3):635. doi: 10.3390/cells10030635 (PMC8001311; doi:10.3390/cells10030635)
Supplement: Supplementary file 1 [file cells-10-00635-s001.zip › supplementary.v5/Supplementary files/Supporting data S3-Single nucleotide conversions.xls]

CHROM	POS	REF	ALT	Day12	Day20	GeneId
Pt	23159	A	G	NA	0,2	ATCG00190
Pt	25779	G	A	0,1	0,13	ATCG00190
Pt	25992	G	A	0,3	0,13	ATCG00190
Pt	37092	G	A	0,3	2,22	ATCG00330
Pt	37161	G	A	0,2	0,13	ATCG00330
Pt	43415	T	C	NA	0,2	--
Pt	63985	G	A	NA	0,7	ATCG00570
Pt	64109	G	A	NA	0,3	ATCG00580
Pt	69942	G	A	NA	1,9	ATCG00670
Pt	78691	G	A	0,2	0,3	ATCG00740
Mt	11749	T	G	0,2	0,24	--
Mt	21202	A	T	0,8	0,13	--
Mt	22878	T	G	NA	0,3	--
Mt	23421	C	G	0,2	0,5	--
Mt	23908	G	A	NA	0,3	ATMG00070
Mt	25407	G	A	NA	0,6	ATMG00080
Mt	25555	G	A	NA	0,3	ATMG00090
Mt	26266	G	A	NA	0,2	ATMG00090
Mt	42048	G	A	NA	0,2	ATMG00160
Mt	42072	G	A	NA	0,2	ATMG00160
Mt	42153	G	A	NA	0,4	ATMG00160
Mt	42250	G	A	NA	0,5	ATMG00160
Mt	42351	G	A	NA	0,2	ATMG00160
Mt	134157	C	T	0,2	NA	--
Mt	168144	C	T	0,2	0,2	--
Mt	188247	G	A	NA	0,3	ATMG00640
Mt	188861	G	A	0,2	4,4	--
Mt	188923	G	A	2,0	6,2	--
Mt	189636	A	T	NA	0,4	--
Mt	189637	A	T	NA	0,4	--
Mt	189882	C	T	0,1	0,3	--
Mt	218212	G	A	0,2	NA	ATMG00730
Mt	278947	C	T	0,2	5,10	ATMG01080
Mt	278977	C	T	0,2	4,9	ATMG01080
Mt	279061	C	T	NA	0,2	ATMG01080
Mt	286963	T	G	NA	0,3	--
Mt	287392	G	A	0,2	0,2	--
Mt	297918	C	G	0,2	NA	ATMG01170
Mt	297949	T	G	0,4	NA	ATMG01170
Mt	332586	T	A	0,2	NA	--
Mt	348652	G	A	0,2	NA	--
Mt	352168	A	C	0,2	0,2	--
Mt	362386	T	C	0,9	0,21	ATMG01390
4	307413	C	G	NA	0,2	--
4	712350	C	T	NA	0,7	AT4G01670
4	909133	T	C	NA	0,2	AT4G02070
4	1160010	G	A	NA	0,2	AT4G02660
4	1334939	G	A	NA	0,2	--
4	2506789	A	G	NA	0,3	--
4	2539263	C	T	NA	0,2	AT4G04970
4	3054677	T	G	0,6	NA	--
4	3061120	T	G	9,13	0,2	AT4G06477
4	3061212	T	C	0,18	0,2	AT4G06477
4	3061320	A	G	0,2	NA	AT4G06477
4	3839894	G	A	0,2	NA	--
4	5075161	G	A	1,0	7,2	AT4G08115
4	5462991	C	A	0,3	0,4	AT4G08580
4	6025041	T	C	NA	0,18	AT4G09520
4	6497108	G	A	0,2	NA	AT4G10510
4	6948201	G	A	4,2	100,0	AT4G11420
4	7622201	A	C	1,0	9,2	AT4G13070
4	7622202	T	C	1,0	9,2	AT4G13070
4	7797368	T	C	NA	0,2	AT4G13420
4	7950502	C	T	NA	0,2	--
4	8126091	G	A	0,2	0,16	AT4G14096
4	8413310	T	A	NA	0,7	AT4G14680
4	8544440	T	C	0,2	NA	AT4G14940
4	8577470	C	G	0,2	0,17	AT4G15020
4	8662474	T	C	NA	0,2	AT4G15180
4	9192346	G	C	0,3	0,3	AT4G16240
4	9226789	G	C	0,2	0,43	AT4G16330
4	9226791	T	C	0,2	0,43	AT4G16330
4	9227373	G	A	0,1	0,5	AT4G16330
4	9247915	C	A	0,15	0,109	AT4G16370
4	9247916	A	G	0,15	0,112	AT4G16370
4	9255546	T	C	0,26	0,67	AT4G16380
4	9313807	G	C	0,2	0,10	AT4G16530
4	9316117	C	A	0,1	0,3	AT4G16540
4	9509128	C	A	NA	0,5	--
4	9512800	C	T	0,1	0,4	--
4	9661411	A	T	0,26	6,1617	AT4G17230
4	9991520	G	C	0,3	0,34	AT4G18010
4	9991521	G	C	0,3	0,35	AT4G18010
4	10044454	A	T	0,1	0,8	AT4G18130
4	10336559	G	A	NA	0,2	--
4	10951982	C	G	NA	0,8	AT4G20270
4	10951983	G	C	NA	0,9	AT4G20270
4	11574892	C	T	1,4	75,0	AT4G21800
4	11618397	C	G	NA	0,2	AT4G21900
4	11931694	T	A	NA	7,21	--
4	11931696	T	A	NA	7,18	--
4	12087294	G	T	0,6	0,10	AT4G23060
4	12140923	T	A	NA	20,11	--
4	12140924	G	A	NA	19,6	--
4	12174301	C	T	NA	0,2	--
4	12643511	C	T	NA	0,2	AT4G24460
4	12669828	T	C	NA	0,2	AT4G24530
4	12687639	T	A	0,1	49,18	AT4G24570
4	12687641	T	A	NA	40,13	AT4G24570
4	12763132	T	C	NA	0,2	--
4	13193192	C	A	NA	0,2	AT4G25990
4	13753933	C	T	NA	0,2	--
4	14127672	A	T	NA	0,2	--
4	14533441	G	A	NA	0,2	--
4	14657330	T	C	7,3	1,0	AT4G29950
4	14758551	G	T	NA	0,2	--
4	15100461	G	A	5,0	7,2	AT4G30993
4	15162130	G	A	NA	0,2	AT4G31200
4	15361376	G	A	NA	0,2	AT4G31730
4	15546833	T	C	7,2	45,0	AT4G32190
4	15653919	T	C	NA	0,2	AT4G32430
4	15685623	A	G	NA	0,2	--
4	16114174	C	A	NA	0,2	--
4	16615176	T	A	3,0	7,2	AT4G34870
4	16615177	G	A	3,0	7,2	AT4G34870
4	16661739	G	A	9,0	4,2	AT4G34990
4	16692967	G	A	0,2	NA	--
4	16862382	T	C	NA	0,2	--
4	17032440	G	A	6,2	76,0	AT4G35985
4	17122563	C	A	0,2	NA	AT4G36180
4	17245052	A	G	NA	0,4	AT4G36540
4	17311524	C	T	NA	0,2	--
4	17371721	A	C	0,2	0,18	AT4G36870
4	17371723	C	A	0,2	0,18	AT4G36870
4	17878312	A	G	NA	0,2	AT4G38070
4	18035155	T	C	NA	0,2	--
4	18079823	C	T	4,2	22,0	AT4G38710
4	18206016	G	A	NA	0,2	--
4	18521148	A	C	1,0	15,7	--
4	18538668	A	G	NA	0,2	--
2	1110	A	C	NA	0,3	AT2G01008
2	2091	A	C	NA	0,2	AT2G01008
2	2111	A	G	NA	0,2	AT2G01008
2	2416	C	T	0,1	0,3	AT2G01008
2	2624	C	G	0,1	0,2	AT2G01008
2	2730	T	A	0,1	0,2	AT2G01008
2	5686	A	G	NA	0,4	--
2	6110	A	T	NA	0,13	--
2	10049	A	C	0,5	7,22	--
2	32928	A	G	NA	0,3	AT2G01029
2	272413	T	G	4,2	87,0	AT2G01600
2	360678	A	G	4,0	4,2	AT2G01820
2	509298	A	G	NA	9,2	AT2G02070
2	733831	A	G	0,2	NA	AT2G02640
2	968555	T	A	NA	0,2	AT2G03210
2	2842979	C	T	NA	0,2	AT2G06925
2	3241020	G	C	NA	0,2	AT2G07773
2	3251890	G	A	2,7	2,11	AT2G07671
2	3251947	G	A	0,7	1,6	AT2G07671
2	3255167	A	G	0,1	0,2	AT2G07779
2	3269423	A	G	NA	0,2	AT2G07674
2	3332607	G	C	0,2	0,1	AT2G07688
2	3333188	C	T	6,22	1,46	--
2	3335431	T	C	NA	0,3	--
2	3335669	C	G	0,4	0,17	--
2	3337485	T	C	NA	0,3	--
2	3338190	C	T	0,6	0,53	--
2	3377361	G	A	NA	0,2	--
2	3388530	C	T	0,2	NA	AT2G07709
2	3389959	C	T	2,1	7,5	AT2G07709
2	3390493	G	A	0,16	0,30	AT2G07709
2	3392826	T	C	0,5	0,11	AT2G07709
2	3392918	T	C	0,11	0,9	AT2G07709
2	3393322	T	G	0,5	0,12	AT2G07709
2	3394161	C	T	6,16	7,21	AT2G07709
2	3396888	G	A	NA	0,2	--
2	3398462	C	T	0,14	0,23	AT2G07711
2	3400045	G	C	0,10	0,11	--
2	3400196	G	A	5,2	6,0	--
2	3412532	T	C	0,4	NA	AT2G07715
2	3438343	A	C	0,5	0,6	--
2	3442849	G	A	1,0	6,3	AT2G07723
2	3515705	G	T	NA	0,2	--
2	3948790	A	G	0,2	NA	AT2G10280
2	4339666	T	A	NA	0,2	AT2G10990
2	5075516	T	C	NA	0,2	AT2G12490
2	5097198	T	C	NA	0,4	AT2G12505
2	6947762	T	A	3,0	48,27	--
2	6947763	C	A	3,0	48,21	--
2	7087983	G	A	NA	0,2	--
2	7191291	A	G	0,26	0,241	AT2G16586
2	7191297	T	C	10,17	146,106	AT2G16586
2	7191444	T	C	0,3	0,116	AT2G16586
2	7201562	C	A	NA	34,6	AT2G16600
2	7930965	A	G	NA	0,2	AT2G18220
2	8098809	G	A	3,0	13,2	AT2G18690
2	8314058	G	A	NA	0,2	AT2G19170
2	8699707	C	T	NA	0,2	AT2G20160
2	8788028	C	T	NA	0,2	--
2	9116345	G	A	0,2	17,0	AT2G21300
2	9320194	G	T	0,1	2,7	--
2	9509976	A	C	NA	0,2	AT2G22410
2	9574248	A	T	3,0	5,2	AT2G22530
2	9864270	G	A	9,2	9,0	AT2G23170
2	9864272	A	G	9,2	9,0	AT2G23170
2	10016500	C	A	NA	0,2	AT2G23520
2	10112467	G	A	NA	10,4	AT2G23760
2	10362940	G	T	NA	0,2	AT2G24350
2	10669990	T	A	4,0	28,6	AT2G25080
2	10833064	G	A	7,2	355,1	AT2G25460
2	11434437	A	C	NA	0,2	AT2G26810
2	11716487	G	T	NA	0,6	--
2	12036402	C	A	NA	0,2	--
2	13086019	T	G	1,2	12,0	AT2G30710
2	13089958	G	A	NA	0,2	AT2G30720
2	13556989	C	A	NA	31,9	AT2G31890
2	13556991	T	A	NA	16,4	AT2G31890
2	13675576	A	T	NA	0,2	--
2	13966050	G	A	6,2	121,0	AT2G32930
2	13966061	C	G	6,2	126,0	AT2G32930
2	14041500	T	G	NA	8,4	--
2	14169855	C	T	NA	0,2	--
2	14525764	C	A	4,0	30,7	--
2	14525765	T	A	4,0	27,7	--
2	14596763	C	T	NA	8,2	AT2G34655
2	14656342	G	T	1,0	7,3	AT2G34730
2	15676001	C	T	NA	0,2	--
2	15766171	T	C	NA	9,2	AT2G37585
2	15947024	G	T	NA	0,2	AT2G38090
2	15981595	T	A	4,2	9,10	AT2G38140
2	15981596	G	A	2,2	8,9	AT2G38140
2	16523345	A	G	NA	0,2	--
2	17138166	A	G	NA	9,15	AT2G41100
2	17138284	A	T	NA	18,16	AT2G41100
2	17587422	T	C	NA	0,2	AT2G42200
2	17644942	G	T	NA	0,2	AT2G42370
2	17893474	G	T	NA	0,2	--
2	17958701	T	C	NA	0,2	AT2G43200
2	17991692	G	A	33,1	288,84	AT2G43290
2	18009274	A	T	NA	0,2	--
2	18194662	C	A	NA	0,2	AT2G43930
2	18808437	G	A	NA	0,2	--
2	19002965	C	G	14,3	164,0	AT2G46270
2	19113965	G	A	NA	0,2	--
3	364905	C	G	NA	0,2	--
3	396209	T	A	NA	9,2	AT3G02170
3	526196	G	C	NA	0,2	AT3G02515
3	526197	T	C	NA	0,2	AT3G02515
3	1515209	G	A	0,3	7,0	--
3	1742748	C	T	NA	0,2	--
3	1796035	G	A	NA	0,2	AT3G05980
3	1875004	C	G	5,2	33,0	AT3G06190
3	1875009	G	A	4,2	32,0	AT3G06190
3	2170282	T	A	NA	8,2	--
3	2170283	A	T	1,0	8,2	--
3	2406706	A	G	NA	0,2	AT3G07540
3	2508796	C	T	NA	0,2	--
3	2605485	A	T	3,0	36,10	AT3G08580
3	2719492	A	C	NA	0,2	--
3	2751577	T	C	NA	0,2	--
3	3007742	C	G	NA	0,6	AT3G09800
3	3270786	C	T	1,0	16,4	AT3G10490
3	3368610	C	T	NA	0,2	--
3	3508560	C	A	6,2	97,0	AT3G11200
3	3602480	A	G	NA	0,2	--
3	3841416	T	A	NA	19,7	AT3G12050
3	3841418	T	A	NA	17,4	AT3G12050
3	4409439	T	A	4,1	10,7	AT3G13520
3	4409440	C	A	4,0	9,6	AT3G13520
3	4516243	C	A	NA	8,5	AT3G13750
3	4516244	C	A	NA	7,3	AT3G13750
3	4717022	G	T	NA	0,2	--
3	5055392	G	T	1,2	7,0	--
3	5055393	T	C	1,2	7,0	--
3	5096902	G	A	NA	0,2	--
3	5236112	T	A	NA	0,2	--
3	5236114	T	A	NA	0,2	--
3	5249373	A	T	3,2	62,0	AT3G15518
3	5249374	C	T	3,2	58,0	AT3G15518
3	5816271	T	C	0,2	0,5	AT3G17050
3	5891913	A	G	1,0	9,2	AT3G17240
3	5911766	G	A	NA	0,2	--
3	6257838	C	T	NA	8,2	AT3G18240
3	6695368	G	T	NA	0,2	AT3G19310
3	7014675	T	A	NA	8,2	AT3G20087
3	7014676	T	C	NA	8,2	AT3G20087
3	7104504	T	C	0,3	NA	--
3	7583863	G	A	NA	0,2	AT3G21530
3	7654198	C	A	0,2	NA	AT3G21720
3	7884904	G	A	NA	0,2	--
3	8114958	T	A	1,1	25,9	AT3G22890
3	8114960	T	A	1,1	24,7	AT3G22890
3	8623111	A	G	0,2	NA	AT3G23880
3	8919314	T	A	NA	18,4	--
3	8919316	T	A	NA	18,3	--
3	8919677	A	G	4,2	111,1	AT3G24503
3	8928888	A	G	NA	0,2	--
3	9985347	G	A	NA	0,2	--
3	10144074	C	T	NA	0,2	--
3	10496355	C	A	0,3	0,3	AT3G28160
3	14194268	C	T	0,2	0,1	--
3	14194786	T	A	10,1	4,10	--
3	14195675	G	A	NA	5,15	--
3	14195685	T	A	NA	5,14	--
3	14195933	A	G	NA	0,2	AT3G41761
3	14197251	T	C	NA	0,7	--
3	14198871	T	C	68,18	228,45	AT3G41768
3	14199738	C	T	1,1	11,6	--
3	14200076	A	G	19,1	38,13	--
3	14203058	T	A,G	82,36,33	236,79,97	--
3	15805708	C	A	NA	0,2	AT3G44030
3	16091336	C	G	NA	0,2	--
3	16217223	A	T	NA	11,4	AT3G44670
3	16362587	A	C	NA	0,4	AT3G44820
3	16447163	A	G	7,2	10,0	AT3G44990
3	16529329	T	A	0,3	13,12	AT3G45140
3	16972962	C	T	NA	0,2	--
3	17312994	G	T	0,2	NA	AT3G46990
3	17708774	C	T	2,0	12,16	AT3G47965
3	17708862	T	C	3,0	12,13	AT3G47965
3	17738263	A	C	NA	0,3	AT3G48050
3	18030360	G	C	NA	0,2	--
3	18035636	G	A	NA	0,2	--
3	18043257	A	G	1,2	29,0	AT3G48710
3	18043258	G	A	1,2	29,0	AT3G48710
3	18116333	G	A	NA	0,2	AT3G48850
3	19206874	A	T	NA	0,2	AT3G51780
3	19206875	A	T	NA	0,2	AT3G51780
3	19208294	A	G	NA	0,3	AT3G51780
3	19208295	A	C	NA	0,3	AT3G51780
3	19786313	C	T	NA	0,2	AT3G53360
3	19998466	T	C	1,2	45,0	AT3G54000
3	20373581	G	C	NA	0,2	--
3	20795011	A	T	NA	0,2	AT3G56040
3	20795012	T	C	NA	0,2	AT3G56040
3	20939535	G	A	NA	0,2	AT3G56480
3	20953075	A	T	NA	0,2	AT3G56550
3	20985176	T	C	NA	0,2	--
3	21207946	A	T	NA	0,2	--
3	21753696	A	T	NA	0,2	AT3G58820
3	22561577	T	C	NA	0,10	AT3G60970
3	22561621	C	G	NA	0,10	AT3G60970
3	22903783	C	T	7,2	154,0	AT3G61870
3	23036060	G	A	NA	0,2	AT3G62240
3	23108378	G	A	NA	0,2	AT3G62470
3	23108415	G	A	NA	0,2	AT3G62470
3	23204027	A	G	NA	0,2	AT3G62725
3	23204108	A	G	NA	0,2	AT3G62725
3	23204670	G	A	NA	0,4	AT3G62725
3	23274019	C	A	1,2	18,0	AT3G62980
3	23274022	A	G	1,2	18,0	AT3G62980
3	23354088	C	T	NA	0,2	AT3G63210
3	23382769	A	T	NA	0,2	AT3G63290
3	23389440	G	A	NA	0,2	--
5	12504	C	T	1,0	9,2	AT5G01030
5	175911	C	T	0,2	NA	AT5G01420
5	583049	C	T	2,0	6,2	--
5	603074	T	C	0,1	9,3	AT5G02670
5	698704	G	A	NA	0,2	AT5G02980
5	870977	A	T	NA	0,2	--
5	1227639	C	T	NA	0,2	AT5G04360
5	1402787	T	C	NA	0,2	--
5	1602602	A	C	1,0	13,3	--
5	1790441	A	G	7,2	6,0	AT5G05960
5	1836385	C	T	0,2	NA	AT5G06090
5	2207947	G	A	NA	0,2	--
5	2680475	A	G	NA	0,2	--
5	2821040	G	T	0,15	0,87	AT5G08670
5	2848835	T	C	0,11	0,63	AT5G08740
5	2848840	A	T	0,11	0,60	AT5G08740
5	3135474	G	A	NA	0,2	AT5G10020
5	3264804	T	C	NA	0,2	AT5G10370
5	3378216	C	A	NA	19,7	AT5G10695
5	3378219	G	A	NA	20,3	AT5G10695
5	3403376	A	G	5,0	5,2	AT5G10770
5	3758216	T	A	15,1	80,14	AT5G11670
5	3758218	T	A	15,1	67,9	AT5G11670
5	3784787	G	A	7,1	59,9	AT5G11740
5	3784789	G	A	7,1	56,7	AT5G11740
5	4006628	T	C	NA	0,3	AT5G12370
5	4226235	T	A	NA	0,3	--
5	5027966	A	G	8,2	87,0	AT5G15490
5	5040000	C	T	NA	0,2	--
5	5197253	T	A	NA	0,2	AT5G15920
5	5609008	C	T	2,0	7,2	AT5G17050
5	5660789	A	T	NA	0,2	--
5	5939463	C	A	1,4	10,18	AT5G17920
5	5939467	T	A	0,3	4,14	AT5G17920
5	6183261	A	T	NA	6,6	AT5G18600
5	6512572	G	C	2,1	26,0	AT5G19330
5	6512581	C	T	2,2	27,0	AT5G19330
5	7329819	G	A	0,2	NA	AT5G22100
5	7526032	T	G	6,2	304,5	AT5G22630
5	7631075	A	G	3,0	9,2	AT5G22840
5	7631085	G	A	3,0	10,2	AT5G22840
5	7632558	T	A	NA	0,2	AT5G22840
5	7760536	C	T	NA	0,2	AT5G23110
5	7863562	A	G	NA	0,2	AT5G23370
5	7869982	T	C	0,4	9,0	AT5G23380
5	7894629	T	C	NA	0,2	--
5	8641076	C	T	1,2	12,0	AT5G25070
5	8757725	G	A	2,0	8,2	--
5	9633752	T	C	NA	0,2	AT5G27330
5	10322650	T	G	0,1	0,5	AT5G28350
5	10542105	G	A	NA	0,2	--
5	12108772	T	G	NA	0,2	AT5G32481
5	12108844	T	C	NA	0,2	AT5G32481
5	12108895	C	T	NA	0,2	AT5G32481
5	13234069	A	G	NA	0,2	AT5G34930
5	14042937	G	A	NA	0,6	AT5G35914
5	15644809	T	C	NA	0,2	AT5G39090
5	16075289	G	A	NA	0,2	--
5	16243491	C	T	NA	0,2	--
5	16252850	T	C	NA	0,2	--
5	16918672	G	A	6,2	23,0	AT5G42320
5	16918673	T	C	6,2	25,0	AT5G42320
5	16958696	A	G	NA	0,2	AT5G42400
5	17119654	G	A	NA	0,2	AT5G42690
5	17183517	G	A	1,2	17,0	AT5G42860
5	17185825	A	G	0,2	NA	--
5	17462824	G	A	4,2	173,0	AT5G43470
5	17462829	A	G	4,2	183,1	AT5G43470
5	17692876	T	C	2,2	35,0	AT5G43970
5	17714256	T	A	5,6	10,0	AT5G44020
5	17714258	T	A	5,6	9,0	AT5G44020
5	17749588	C	A	5,2	117,0	AT5G44100
5	17834432	C	G	NA	0,2	AT5G44270
5	17859835	G	A	30,12	411,0	AT5G44340
5	18116056	G	A	3,2	16,0	AT5G44870
5	18116057	T	G	3,2	16,0	AT5G44870
5	18462470	G	A	NA	0,2	--
5	18476473	G	A	0,2	NA	AT5G45573
5	18832953	C	T	NA	8,2	AT5G46420
5	19357751	G	A	NA	0,2	AT5G47810
5	19377479	T	C	NA	0,2	--
5	19380496	G	A	NA	0,2	AT5G47850
5	19512234	G	A	NA	0,2	AT5G48120
5	19623575	A	T	2,1	54,0	AT5G48412
5	19623600	T	A	4,2	88,0	AT5G48412
5	19862885	C	T	NA	0,2	AT5G48990
5	20196513	A	G	NA	0,2	AT5G49710
5	20391435	G	C	NA	0,2	AT5G50130
5	21205294	C	T	NA	0,2	--
5	21318748	A	T	2,3	3,2	AT5G52530
5	21318974	C	T	2,1	5,3	AT5G52530
5	21318997	T	A	3,1	6,2	AT5G52530
5	21319413	A	G	2,2	7,8	AT5G52530
5	21319426	A	T	2,2	8,9	AT5G52530
5	21319578	T	C	1,0	8,2	AT5G52530
5	21319591	G	A	1,0	9,2	AT5G52530
5	21320395	T	C	4,0	17,6	AT5G52530
5	21320418	C	T	4,0	18,4	AT5G52530
5	21336250	C	G	NA	0,2	--
5	21428540	G	A	0,2	NA	--
5	21517771	C	T	NA	0,2	AT5G53060
5	21726529	C	A	NA	9,2	AT5G53500
5	22058384	C	T	NA	0,2	--
5	22090554	A	G	NA	0,2	AT5G54400
5	22317742	G	A	NA	0,2	AT5G54990
5	22350193	A	C	NA	0,4	--
5	22728342	C	A	NA	6,4	AT5G56140
5	22728344	T	A	NA	6,4	--
5	23312592	T	C	NA	0,2	--
5	24003648	C	T	NA	0,2	--
5	24167859	T	A	NA	0,2	AT5G60022
5	24742170	G	T	0,2	14,0	AT5G61530
5	24989428	T	C	2,2	9,0	AT5G62220
5	25098862	G	A	0,2	40,0	AT5G62520
5	25150872	G	A	NA	0,2	AT5G62640
5	25206765	G	A	NA	0,2	--
5	25222353	G	A	NA	0,2	--
5	25275490	T	C	0,2	NA	--
5	26417585	C	A	NA	0,2	--
5	26611486	G	A	NA	0,2	AT5G66670
5	26818967	G	A	NA	0,2	AT5G67210
5	26851428	C	G	NA	0,2	--
5	26855238	T	A	4,2	63,30	AT5G67310
5	26855240	T	A	4,2	61,30	AT5G67310
5	26860944	C	T	5,2	90,0	AT5G67320
5	26860957	C	T	5,2	86,0	AT5G67320
5	26879183	T	C	0,2	NA	--
5	26898977	T	C	0,2	NA	AT5G67411
1	63547	T	C	5,2	35,0	--
1	71398	G	A	NA	0,2	AT1G01150
1	844179	G	T	NA	0,2	AT1G03400
1	874797	C	A	0,2	8,1	AT1G03495
1	874806	A	C	0,2	9,1	AT1G03495
1	1437135	C	T	0,2	NA	AT1G05020
1	1563574	G	A	NA	0,2	--
1	2015892	A	G	NA	0,2	AT1G06580
1	2071737	G	T	NA	0,2	AT1G06740
1	2205275	G	T	1,0	10,2	AT1G07180
1	2312217	C	T	NA	0,2	--
1	2335879	C	G	NA	9,2	--
1	2335880	A	T	NA	9,2	--
1	3176719	G	A	4,2	209,0	AT1G09795
1	3192109	C	T	NA	0,2	AT1G09820
1	3226509	G	A	NA	0,2	--
1	3332097	T	C	NA	0,2	AT1G10160
1	3460005	G	T	NA	8,4	AT1G10500
1	3564739	T	C	NA	0,2	AT1G10720
1	3761197	G	A	NA	0,2	--
1	4644690	C	G	NA	0,2	AT1G13580
1	4682022	C	A	NA	0,2	AT1G13650
1	4970031	A	T	3,0	8,2	AT1G14520
1	5102545	A	T	0,2	17,0	AT1G14810
1	5205941	G	T	NA	0,9	--
1	5269272	C	A	5,0	9,2	AT1G15310
1	5728737	C	T	NA	0,2	--
1	5762316	C	T	NA	0,2	AT1G16830
1	5802828	T	A	0,2	NA	--
1	5924921	T	C	NA	0,2	--
1	5927630	G	T	NA	0,2	AT1G17300
1	6301062	T	A	0,2	47,27	AT1G18300
1	6384250	G	A	NA	0,2	AT1G18550
1	6465530	C	A	0,1	8,8	AT1G18745
1	6764713	A	T	0,2	NA	AT1G19530
1	6837463	T	C	0,2	NA	--
1	7177101	C	T	NA	0,2	--
1	7255179	A	G	0,2	NA	--
1	7347015	G	A	4,3	35,0	--
1	7406952	A	G	NA	0,2	AT1G21150
1	7601444	G	A	NA	0,2	--
1	7836325	T	C	7,2	223,0	AT1G22190
1	7840015	A	G	NA	0,2	--
1	8297931	T	C	0,2	NA	AT1G23380
1	9113564	C	T	NA	0,2	AT1G26330
1	9669368	C	A	NA	0,2	AT1G27760
1	9782865	C	T	NA	0,2	--
1	9825469	T	C	NA	0,2	AT1G28130
1	9851738	T	A	NA	0,2	--
1	9997031	T	C	NA	0,2	AT1G28440
1	10120544	G	A	NA	0,2	AT1G29020
1	10266697	T	C	8,2	162,4	AT1G29340
1	10268678	G	A	14,1	36,7	AT1G29350
1	10438732	T	A	0,1	0,4	AT1G29820
1	10718979	T	A	9,3	62,9	AT1G30360
1	10718980	T	A	9,3	61,9	AT1G30360
1	11465954	T	C	NA	0,7	AT1G31930
1	11534615	T	A	4,1	61,16	AT1G32060
1	11534617	G	A	3,0	43,10	AT1G32060
1	12104129	C	A	NA	0,2	AT1G33390
1	12155734	A	G	0,2	NA	--
1	12914688	G	A	2,2	10,0	AT1G35220
1	16439694	A	T	NA	0,2	AT1G43640
1	16873323	T	A	16,2	119,40	AT1G44575
1	17205904	G	A	NA	0,2	AT1G46120
1	17205910	A	T	NA	0,2	AT1G46120
1	17206078	G	A	NA	0,2	AT1G46120
1	17296297	G	A	NA	0,3	--
1	17311954	A	G	NA	0,2	--
1	17790458	T	G	NA	0,2	--
1	17800830	C	T	NA	0,2	--
1	17908527	T	C	NA	15,3	AT1G48450
1	18622854	G	T	NA	0,2	AT1G50270
1	18637474	G	A	NA	0,2	AT1G50310
1	18719574	T	A	NA	0,3	AT1G50520
1	18898966	C	T	NA	0,2	AT1G50970
1	19144165	G	A	NA	8,2	AT1G51630
1	19201582	C	A	5,0	16,5	AT1G51760
1	19455675	C	A	NA	10,4	--
1	19518109	T	A	4,2	65,30	AT1G52400
1	19518111	T	A	4,1	62,17	AT1G52400
1	19688709	T	C	NA	0,2	--
1	20277355	C	T	NA	0,4	--
1	20877321	G	C	3,2	10,0	AT1G55850
1	21077241	T	C	1,0	8,2	AT1G56290
1	21077248	G	T	1,0	8,2	AT1G56290
1	21345916	G	T	3,2	85,0	AT1G57630
1	21345918	C	T	3,2	86,0	AT1G57630
1	21765160	G	A	0,5	0,159	AT1G58602
1	22220652	G	C	1,0	9,8	AT1G60260
1	22415271	C	A	NA	0,2	AT1G60890
1	22840184	C	T	NA	0,2	AT1G61830
1	22863483	G	A	NA	0,2	AT1G61860
1	23390129	A	G	NA	0,2	AT1G63080
1	24053238	C	T	NA	0,2	--
1	25028652	A	T	NA	0,2	AT1G67050
1	25237750	A	G	6,2	374,0	AT1G67360
1	25248650	G	A	NA	0,2	AT1G67400
1	26393781	C	T	NA	0,2	AT1G70070
1	26621549	C	T	0,48	0,338	AT1G70600
1	27162805	A	T	NA	0,2	--
1	27167371	G	A	1,0	28,6	AT1G72190
1	27167373	G	A	1,0	25,3	AT1G72190
1	27179672	C	T	NA	0,2	--
1	27193849	A	G	NA	0,2	AT1G72250
1	27393001	G	A	3,0	12,5	AT1G72770
1	27410861	G	A	NA	0,2	AT1G72840
1	27416449	G	A	NA	0,2	AT1G72855
1	27475056	T	A	3,0	19,10	AT1G73030
1	27475057	T	A	3,0	19,10	AT1G73030
1	28016762	G	T	NA	0,2	AT1G74550
1	28369259	C	A	0,1	0,2	--
1	28842419	C	G	0,1	5,9	AT1G76820
1	29484272	A	T	3,0	14,3	AT1G78370
1	29621536	G	A	NA	0,2	AT1G78780
1	29773906	C	A	NA	0,2	AT1G79150
1	30039387	T	C	NA	0,2	--
