# Supplementary material for: Genome-Wide Identification of U-To-C RNA Editing Events for Nuclear Genes in Arabidopsis thaliana
Source: Cells. 2021 Mar 12;10(3):635. doi: 10.3390/cells10030635 (PMC8001311; doi:10.3390/cells10030635)
Supplement: Supplementary file 1 [file cells-10-00635-s001.zip › supplementary.v5/Supplementary files/Supporting data S4-PPR lists.xlsx]

## Sheet: Sheet1
	Expressed PPR genes	InterPro description	log2FoldChange(Day12vsDay20)		Genes containing Nucleotide conversions (all)	Genes containing U to C conversion
1	AT3G14730	Pentatricopeptide repeat|Pentatricopeptide repeat|Pentatricopeptide repeat|Pentatricopeptide repeat|Pentatricopeptide repeat|Tetratricopeptide-like helical	4.9526		ATMG01390	ATMG01390
2	AT3G47840	Pentatricopeptide repeat|Pentatricopeptide repeat|Pentatricopeptide repeat|Pentatricopeptide repeat|Tetratricopeptide-like helical	4.8467		ATMG01170	AT5G67411
3	AT2G20540	Pentatricopeptide repeat|Pentatricopeptide repeat|Pentatricopeptide repeat|Pentatricopeptide repeat|Pentatricopeptide repeat|Tetratricopeptide-like helical	4.4362		ATMG01170	AT5G62220
4	AT4G26680	Pentatricopeptide repeat|Pentatricopeptide repeat|Pentatricopeptide repeat|Pentatricopeptide repeat|Tetratricopeptide-like helical|Pentatricopeptide repeat|Pentatricopeptide repeat|Pentatricopeptide repeat|Pentatricopeptide repeat|Tetratricopeptide-like helical	3.7174		ATMG01080	AT5G52530
5	AT1G77405	Pentatricopeptide repeat|Pentatricopeptide repeat|Pentatricopeptide repeat|Pentatricopeptide repeat|Pentatricopeptide repeat	3.6716		ATMG01080	AT5G52530
6	AT5G14820	Pentatricopeptide repeat|Pentatricopeptide repeat|Pentatricopeptide repeat|Pentatricopeptide repeat|Pentatricopeptide repeat	3.6243		ATMG01080	AT5G43970
7	AT2G26790	Pentatricopeptide repeat|Pentatricopeptide repeat|Pentatricopeptide repeat|Pentatricopeptide repeat	3.1234		ATMG00730	AT5G42320
8	AT5G08305	Pentatricopeptide repeat|Pentatricopeptide repeat|Pentatricopeptide repeat|Pentatricopeptide repeat|Pentatricopeptide repeat|Tetratricopeptide-like helical	3.0394		ATMG00640	AT5G39090
9	AT5G06540	Pentatricopeptide repeat|Pentatricopeptide repeat|Pentatricopeptide repeat|Pentatricopeptide repeat	2.9654		ATMG00160	AT5G32481
10	AT1G56570	Pentatricopeptide repeat|Pentatricopeptide repeat|Pentatricopeptide repeat|Pentatricopeptide repeat|Tetratricopeptide-like helical	2.9138		ATMG00160	AT5G27330
11	AT1G16830	Pentatricopeptide repeat|Pentatricopeptide repeat|Pentatricopeptide repeat|Pentatricopeptide repeat|Tetratricopeptide-like helical	2.8874		ATMG00160	AT5G23380
12	AT1G69290	Pentatricopeptide repeat|Pentatricopeptide repeat|Pentatricopeptide repeat|Pentatricopeptide repeat	2.8874		ATMG00160	AT5G12370
13	AT4G14820	Pentatricopeptide repeat|Pentatricopeptide repeat|Pentatricopeptide repeat|Pentatricopeptide repeat|Tetratricopeptide-like helical	2.8049		ATMG00160	AT5G10370
14	AT5G14350	Pentatricopeptide repeat|Pentatricopeptide repeat|Pentatricopeptide repeat	2.7763		ATMG00090	AT5G08740
15	AT3G22690	Pentatricopeptide repeat|Pentatricopeptide repeat|Pentatricopeptide repeat|Pentatricopeptide repeat|Pentatricopeptide repeat|Tetratricopeptide-like helical|Protein of unknown function DUF1685|Pentatricopeptide repeat|Pentatricopeptide repeat|Pentatricopeptide repeat|Pentatricopeptide repeat|Pentatricopeptide repeat|Tetratricopeptide-like helical	2.7618		ATMG00090	AT5G02670
16	AT4G25270	Pentatricopeptide repeat|Pentatricopeptide repeat|Pentatricopeptide repeat|Pentatricopeptide repeat|Tetratricopeptide-like helical	2.7578		ATMG00080	AT4G32430
17	AT4G28010	Pentatricopeptide repeat|Pentatricopeptide repeat|Pentatricopeptide repeat|Pentatricopeptide repeat|Pentatricopeptide repeat|Tetratricopeptide-like helical	2.6716		ATMG00070	AT4G32190
18	AT2G38420	Pentatricopeptide repeat|Pentatricopeptide repeat|Pentatricopeptide repeat|Pentatricopeptide repeat	2.5799		ATCG00740	AT4G29950
19	AT1G12300	Pentatricopeptide repeat|Pentatricopeptide repeat|Pentatricopeptide repeat|Pentatricopeptide repeat|Pentatricopeptide repeat|Pentatricopeptide repeat|Tetratricopeptide-like helical	2.5754		ATCG00670	AT4G24530
20	AT5G46460	Pentatricopeptide repeat|Pentatricopeptide repeat|Pentatricopeptide repeat|Pentatricopeptide repeat|Tetratricopeptide-like helical	2.5248		ATCG00580	AT4G16380
21	AT1G13630	Pentatricopeptide repeat|Pentatricopeptide repeat|Pentatricopeptide repeat|Pentatricopeptide repeat|Pentatricopeptide repeat|Pentatricopeptide repeat|Pentatricopeptide repeat|Pentatricopeptide repeat	2.495		ATCG00570	AT4G16330
22	AT1G62350	Pentatricopeptide repeat|Pentatricopeptide repeat	2.4179		ATCG00330	AT4G15180
23	AT1G31840	Pentatricopeptide repeat|Pentatricopeptide repeat|Pentatricopeptide repeat|Pentatricopeptide repeat|Tetratricopeptide-like helical|Pentatricopeptide repeat|Pentatricopeptide repeat|Pentatricopeptide repeat|Pentatricopeptide repeat|Tetratricopeptide-like helical	2.3804		ATCG00330	AT4G14940
24	AT3G22670	Pentatricopeptide repeat|Pentatricopeptide repeat|Pentatricopeptide repeat|Pentatricopeptide repeat|Pentatricopeptide repeat|Tetratricopeptide-like helical	2.3419		ATCG00190	AT4G13420
25	AT3G13150	Pentatricopeptide repeat|Pentatricopeptide repeat|Pentatricopeptide repeat|Pentatricopeptide repeat|Tetratricopeptide-like helical	2.3363		ATCG00190	AT4G13070
26	AT4G20740	Pentatricopeptide repeat|Pentatricopeptide repeat|Pentatricopeptide repeat|Pentatricopeptide repeat|Tetratricopeptide-like helical	2.3024		ATCG00190	AT4G09520
27	AT3G14330	Pentatricopeptide repeat|Pentatricopeptide repeat|Pentatricopeptide repeat|Pentatricopeptide repeat|Tetratricopeptide-like helical	2.2005		AT5G67411	AT4G06477
28	AT1G50270	Pentatricopeptide repeat|Pentatricopeptide repeat|Pentatricopeptide repeat|Pentatricopeptide repeat|Pentatricopeptide repeat|Tetratricopeptide-like helical	2.1325		AT5G67320	AT4G02070
29	AT1G80150	Pentatricopeptide repeat|Pentatricopeptide repeat|Pentatricopeptide repeat|Pentatricopeptide repeat	2.116		AT5G67320	AT3G60970
30	AT1G52620	Pentatricopeptide repeat|Pentatricopeptide repeat|Pentatricopeptide repeat|Pentatricopeptide repeat|Pentatricopeptide repeat|Tetratricopeptide-like helical	2.08		AT5G67310	AT3G56040
31	AT3G61520	Pentatricopeptide repeat|Pentatricopeptide repeat|Pentatricopeptide repeat|Pentatricopeptide repeat|Pentatricopeptide repeat|Tetratricopeptide-like helical	2.0585		AT5G67310	AT3G54000
32	AT1G10270	Pentatricopeptide repeat|Pentatricopeptide repeat|Pentatricopeptide repeat|Pentatricopeptide repeat|Tetratricopeptide-like helical	2.0078		AT5G67210	AT3G47965
33	AT1G51965	Pentatricopeptide repeat|Pentatricopeptide repeat|Pentatricopeptide repeat|Tetratricopeptide-like helical	1.999		AT5G66670	AT3G41768
34	AT2G03380	Pentatricopeptide repeat|Pentatricopeptide repeat|Pentatricopeptide repeat|Pentatricopeptide repeat|Tetratricopeptide-like helical	1.9904		AT5G62640	AT3G20087
35	AT3G23330	Pentatricopeptide repeat|Pentatricopeptide repeat|Pentatricopeptide repeat|Pentatricopeptide repeat|Tetratricopeptide-like helical	1.9904		AT5G62520	AT3G17050
36	AT3G08820	Pentatricopeptide repeat|Pentatricopeptide repeat|Pentatricopeptide repeat|Pentatricopeptide repeat|Tetratricopeptide-like helical	1.9805		AT5G62220	AT3G02515
37	AT1G06270	Pentatricopeptide repeat|Pentatricopeptide repeat|Pentatricopeptide repeat	1.9584		AT5G61530	AT2G43200
38	AT1G62914	Pentatricopeptide repeat|Pentatricopeptide repeat|Pentatricopeptide repeat|Pentatricopeptide repeat|Tetratricopeptide-like helical	1.9398		AT5G60022	AT2G42200
39	AT5G27460	Pentatricopeptide repeat|Pentatricopeptide repeat|Pentatricopeptide repeat|Tetratricopeptide-like helical	1.9366		AT5G56140	AT2G37585
40	AT3G02490	Pentatricopeptide repeat|Pentatricopeptide repeat|Pentatricopeptide repeat	1.9316		AT5G54990	AT2G16586
41	AT2G27610	Pentatricopeptide repeat|Pentatricopeptide repeat|Pentatricopeptide repeat|Pentatricopeptide repeat|Tetratricopeptide-like helical	1.9191		AT5G54400	AT2G16586
42	AT4G08210	Pentatricopeptide repeat|Pentatricopeptide repeat|Pentatricopeptide repeat|Pentatricopeptide repeat|Pentatricopeptide repeat|Tetratricopeptide-like helical	1.9191		AT5G53500	AT2G12505
43	AT4G21065	Pentatricopeptide repeat|Pentatricopeptide repeat|Pentatricopeptide repeat|Pentatricopeptide repeat|Tetratricopeptide-like helical|Pentatricopeptide repeat|Pentatricopeptide repeat|Pentatricopeptide repeat|Pentatricopeptide repeat|Tetratricopeptide-like helical	1.9191		AT5G53060	AT2G12490
44	AT3G60980	Pentatricopeptide repeat|Pentatricopeptide repeat|Pentatricopeptide repeat|Pentatricopeptide repeat|Tetratricopeptide-like helical	1.8916		AT5G52530	AT2G07715
45	AT1G74900	Pentatricopeptide repeat|Pentatricopeptide repeat|Pentatricopeptide repeat|Pentatricopeptide repeat|Tetratricopeptide-like helical	1.8874		AT5G52530	AT2G07709
46	AT1G12620	Pentatricopeptide repeat|Pentatricopeptide repeat|Pentatricopeptide repeat|Pentatricopeptide repeat|Pentatricopeptide repeat|Tetratricopeptide-like helical	1.8643		AT5G52530	AT2G07709
47	AT1G25360	Pentatricopeptide repeat|Pentatricopeptide repeat|Pentatricopeptide repeat|Pentatricopeptide repeat|Tetratricopeptide-like helical	1.8549		AT5G52530	AT1G56290
48	AT5G28460	Pentatricopeptide repeat|Pentatricopeptide repeat|Pentatricopeptide repeat|Pentatricopeptide repeat|Pentatricopeptide repeat|Tetratricopeptide-like helical	1.843		AT5G52530	AT1G48450
49	AT1G12775	Pentatricopeptide repeat|Pentatricopeptide repeat|Pentatricopeptide repeat|Pentatricopeptide repeat|Pentatricopeptide repeat|Pentatricopeptide repeat|Tetratricopeptide-like helical	1.8049		AT5G52530	AT1G31930
50	AT1G62670	Pentatricopeptide repeat|Pentatricopeptide repeat|Pentatricopeptide repeat|Pentatricopeptide repeat|Tetratricopeptide-like helical	1.8049		AT5G52530	AT1G29340
51	AT3G48810	Pentatricopeptide repeat|Pentatricopeptide repeat|Pentatricopeptide repeat|Pentatricopeptide repeat|Pentatricopeptide repeat|Pentatricopeptide repeat|Tetratricopeptide-like helical	1.8049		AT5G52530	AT1G28440
52	AT5G15300	Pentatricopeptide repeat|Pentatricopeptide repeat|Pentatricopeptide repeat|Pentatricopeptide repeat|Pentatricopeptide repeat|Tetratricopeptide-like helical	1.7681		AT5G52530	AT1G28130
53	AT1G22960	Pentatricopeptide repeat|Pentatricopeptide repeat|Pentatricopeptide repeat|Pentatricopeptide repeat|Tetratricopeptide-like helical	1.7593		AT5G50130	AT1G23380
54	AT3G02650	Pentatricopeptide repeat|Pentatricopeptide repeat|Pentatricopeptide repeat|Pentatricopeptide repeat|Tetratricopeptide-like helical	1.7442		AT5G49710	AT1G22190
55	AT2G15980	Pentatricopeptide repeat|Pentatricopeptide repeat|Pentatricopeptide repeat|Pentatricopeptide repeat	1.7174		AT5G48990	AT1G10720
56	AT2G39230	Pentatricopeptide repeat|Pentatricopeptide repeat|Pentatricopeptide repeat|Pentatricopeptide repeat|Pentatricopeptide repeat|Tetratricopeptide-like helical	1.7174		AT5G48412	AT1G10160
57	AT2G44880	Pentatricopeptide repeat|Pentatricopeptide repeat|Pentatricopeptide repeat|Pentatricopeptide repeat|Pentatricopeptide repeat|Tetratricopeptide-like helical	1.7174		AT5G48412
58	AT3G49170	Pentatricopeptide repeat|Pentatricopeptide repeat|Pentatricopeptide repeat|Pentatricopeptide repeat|Tetratricopeptide-like helical	1.7174		AT5G48120
59	AT1G71490	Pentatricopeptide repeat|Pentatricopeptide repeat|Pentatricopeptide repeat|Pentatricopeptide repeat|Tetratricopeptide-like helical	1.6768		AT5G47850
60	AT2G01510	Pentatricopeptide repeat|Pentatricopeptide repeat|Pentatricopeptide repeat|Pentatricopeptide repeat	1.6768		AT5G47810
61	AT3G04130	Pentatricopeptide repeat|Pentatricopeptide repeat|Pentatricopeptide repeat|Pentatricopeptide repeat|Pentatricopeptide repeat|Tetratricopeptide-like helical|Pentatricopeptide repeat|Pentatricopeptide repeat|Pentatricopeptide repeat|Pentatricopeptide repeat|Pentatricopeptide repeat|Tetratricopeptide-like helical	1.6685		AT5G46420
62	AT2G20710	Pentatricopeptide repeat|Pentatricopeptide repeat|Pentatricopeptide repeat|Pentatricopeptide repeat|Tetratricopeptide-like helical|Pentatricopeptide repeat|Pentatricopeptide repeat|Pentatricopeptide repeat|Pentatricopeptide repeat|Tetratricopeptide-like helical	1.656		AT5G45573
63	AT2G36730	Pentatricopeptide repeat|Pentatricopeptide repeat|Pentatricopeptide repeat	1.6082		AT5G44870
64	AT5G16860	Pentatricopeptide repeat|Pentatricopeptide repeat|Pentatricopeptide repeat|Pentatricopeptide repeat|Pentatricopeptide repeat|Tetratricopeptide-like helical	1.5754		AT5G44870
65	AT2G01740	Pentatricopeptide repeat|Pentatricopeptide repeat|Pentatricopeptide repeat|Pentatricopeptide repeat|Pentatricopeptide repeat|Tetratricopeptide-like helical	1.5654		AT5G44340
66	AT3G16010	Pentatricopeptide repeat|Pentatricopeptide repeat|Pentatricopeptide repeat|Pentatricopeptide repeat|Tetratricopeptide-like helical	1.5434		AT5G44270
67	AT4G21880	Pentatricopeptide repeat|Pentatricopeptide repeat|Pentatricopeptide repeat|Tetratricopeptide-like helical	1.5301		AT5G44100
68	AT4G14170	Pentatricopeptide repeat|Pentatricopeptide repeat|Pentatricopeptide repeat|Pentatricopeptide repeat	1.5059		AT5G44020
69	AT5G65560	Pentatricopeptide repeat|Pentatricopeptide repeat|Pentatricopeptide repeat|Pentatricopeptide repeat|Pentatricopeptide repeat|Tetratricopeptide-like helical	1.5033		AT5G44020
70	AT1G66345	Pentatricopeptide repeat|Pentatricopeptide repeat|Pentatricopeptide repeat|Pentatricopeptide repeat|Pentatricopeptide repeat	1.49		AT5G43970
71	AT5G15340	Pentatricopeptide repeat|Pentatricopeptide repeat|Pentatricopeptide repeat|Pentatricopeptide repeat	1.4764		AT5G43470
72	AT4G14050	Pentatricopeptide repeat|Pentatricopeptide repeat|Pentatricopeptide repeat|Pentatricopeptide repeat	1.4675		AT5G43470
73	AT2G17670	Pentatricopeptide repeat|Pentatricopeptide repeat|Pentatricopeptide repeat|Pentatricopeptide repeat|Tetratricopeptide-like helical|Pentatricopeptide repeat|Pentatricopeptide repeat|Pentatricopeptide repeat|Pentatricopeptide repeat|Pentatricopeptide repeat	1.4659		AT5G42860
74	AT4G37170	Pentatricopeptide repeat|Pentatricopeptide repeat|Pentatricopeptide repeat|Pentatricopeptide repeat|Tetratricopeptide-like helical	1.4544		AT5G42690
75	AT4G39530	Pentatricopeptide repeat|Pentatricopeptide repeat|Pentatricopeptide repeat|Pentatricopeptide repeat|Tetratricopeptide-like helical	1.4544		AT5G42400
76	AT1G74750	Pentatricopeptide repeat|Pentatricopeptide repeat|Pentatricopeptide repeat|Pentatricopeptide repeat|Pentatricopeptide repeat|Smr protein/MutS2 C-terminal|Smr protein/MutS2 C-terminal|Tetratricopeptide-like helical	1.4264		AT5G42320
77	AT1G73400	Pentatricopeptide repeat|Pentatricopeptide repeat|Pentatricopeptide repeat|Pentatricopeptide repeat|Pentatricopeptide repeat	1.4179		AT5G42320
78	AT1G20230	Pentatricopeptide repeat|Pentatricopeptide repeat|Pentatricopeptide repeat|Pentatricopeptide repeat|Tetratricopeptide-like helical	1.4113		AT5G39090
79	AT1G15480	Pentatricopeptide repeat|Pentatricopeptide repeat|Pentatricopeptide repeat|Pentatricopeptide repeat|Tetratricopeptide-like helical	1.4067		AT5G35914
80	AT1G03510	Pentatricopeptide repeat|Pentatricopeptide repeat|Pentatricopeptide repeat|Pentatricopeptide repeat|Tetratricopeptide-like helical	1.3955		AT5G34930
81	AT1G34160	Pentatricopeptide repeat|Pentatricopeptide repeat|Pentatricopeptide repeat|Pentatricopeptide repeat	1.3955		AT5G32481
82	AT5G61400	Pentatricopeptide repeat|Pentatricopeptide repeat|Pentatricopeptide repeat|Pentatricopeptide repeat|Tetratricopeptide-like helical	1.3549		AT5G32481
83	AT1G22830	Pentatricopeptide repeat|Pentatricopeptide repeat|Pentatricopeptide repeat|Tetratricopeptide-like helical|Pentatricopeptide repeat|Pentatricopeptide repeat|Pentatricopeptide repeat|Tetratricopeptide-like helical	1.3494		AT5G32481
84	AT1G60770	Pentatricopeptide repeat|Pentatricopeptide repeat|Pentatricopeptide repeat|Tetratricopeptide-like helical	1.3455		AT5G28350
85	AT5G13270	Pentatricopeptide repeat|Pentatricopeptide repeat|Pentatricopeptide repeat|Pentatricopeptide repeat|Tetratricopeptide-like helical	1.3122		AT5G27330
86	AT2G45350	Pentatricopeptide repeat|Pentatricopeptide repeat|Pentatricopeptide repeat|Pentatricopeptide repeat	1.3024		AT5G25070
87	AT3G13880	Pentatricopeptide repeat|Pentatricopeptide repeat|Pentatricopeptide repeat|Pentatricopeptide repeat|Tetratricopeptide-like helical	1.3024		AT5G23380
88	AT5G41170	Pentatricopeptide repeat|Pentatricopeptide repeat|Pentatricopeptide repeat|Pentatricopeptide repeat|Tetratricopeptide-like helical	1.2264		AT5G23370
89	AT2G30780	Pentatricopeptide repeat|Pentatricopeptide repeat|Pentatricopeptide repeat|Pentatricopeptide repeat	1.2212		AT5G23110
90	AT4G36680	Pentatricopeptide repeat|Pentatricopeptide repeat|Pentatricopeptide repeat|Tetratricopeptide-like helical	1.2087		AT5G22840
91	AT3G62890	Pentatricopeptide repeat|Pentatricopeptide repeat|Pentatricopeptide repeat|Pentatricopeptide repeat|Pentatricopeptide repeat|Tetratricopeptide-like helical	1.2029		AT5G22840
92	AT5G15280	Pentatricopeptide repeat|Pentatricopeptide repeat|Pentatricopeptide repeat|Pentatricopeptide repeat|Pentatricopeptide repeat	1.1939		AT5G22840
93	AT5G59200	Pentatricopeptide repeat|Pentatricopeptide repeat|Pentatricopeptide repeat|Pentatricopeptide repeat|Tetratricopeptide-like helical	1.1769		AT5G22630
94	AT1G80270	Pentatricopeptide repeat|Pentatricopeptide repeat|Pentatricopeptide repeat|Tetratricopeptide-like helical|Pentatricopeptide repeat|Pentatricopeptide repeat|Pentatricopeptide repeat|Tetratricopeptide-like helical|Pentatricopeptide repeat|Pentatricopeptide repeat|Pentatricopeptide repeat|Tetratricopeptide-like helical	1.1699		AT5G22100
95	AT5G50390	Pentatricopeptide repeat|Pentatricopeptide repeat|Pentatricopeptide repeat|Pentatricopeptide repeat|Tetratricopeptide-like helical	1.1699		AT5G19330
96	AT3G02330	Pentatricopeptide repeat|Pentatricopeptide repeat|Pentatricopeptide repeat|Pentatricopeptide repeat|Tetratricopeptide-like helical	1.1325		AT5G19330
97	AT4G20090	Pentatricopeptide repeat|Pentatricopeptide repeat|Pentatricopeptide repeat|Pentatricopeptide repeat|Tetratricopeptide-like helical	1.1325		AT5G18600
98	AT5G62370	Pentatricopeptide repeat|Pentatricopeptide repeat|Pentatricopeptide repeat|Pentatricopeptide repeat|Tetratricopeptide-like helical	1.1325		AT5G17920
99	AT1G02060	Pentatricopeptide repeat|Pentatricopeptide repeat|Pentatricopeptide repeat|Pentatricopeptide repeat|Pentatricopeptide repeat|Tetratricopeptide-like helical	1.1195		AT5G17920
100	AT5G08310	Pentatricopeptide repeat|Pentatricopeptide repeat|Pentatricopeptide repeat|Pentatricopeptide repeat|Pentatricopeptide repeat	1.1195		AT5G17050
101	AT2G37320	Pentatricopeptide repeat|Pentatricopeptide repeat|Pentatricopeptide repeat|Pentatricopeptide repeat|Tetratricopeptide-like helical	1.116		AT5G15920
102	AT3G04750	Pentatricopeptide repeat|Pentatricopeptide repeat|Pentatricopeptide repeat|Pentatricopeptide repeat|Tetratricopeptide-like helical	1.1074		AT5G15490
103	AT4G19440	Pentatricopeptide repeat|Pentatricopeptide repeat|Pentatricopeptide repeat|Pentatricopeptide repeat|Pentatricopeptide repeat|Tetratricopeptide-like helical|Pentatricopeptide repeat|Pentatricopeptide repeat|Pentatricopeptide repeat|Pentatricopeptide repeat|Pentatricopeptide repeat|Tetratricopeptide-like helical	1.1021		AT5G12370
104	AT3G03580	Pentatricopeptide repeat|Pentatricopeptide repeat|Pentatricopeptide repeat|Pentatricopeptide repeat|Pentatricopeptide repeat|Tetratricopeptide-like helical	1.0999		AT5G11740
105	AT2G33680	Pentatricopeptide repeat|Pentatricopeptide repeat|Pentatricopeptide repeat|Pentatricopeptide repeat|Tetratricopeptide-like helical	1.0959		AT5G11740
106	AT4G11690	Pentatricopeptide repeat|Pentatricopeptide repeat|Pentatricopeptide repeat|Pentatricopeptide repeat|Pentatricopeptide repeat	1.0959		AT5G11670
107	AT5G01110	Pentatricopeptide repeat|Pentatricopeptide repeat|Pentatricopeptide repeat|Pentatricopeptide repeat|Pentatricopeptide repeat|Tetratricopeptide-like helical	1.075		AT5G11670
108	AT1G74600	Pentatricopeptide repeat|Pentatricopeptide repeat|Pentatricopeptide repeat|Pentatricopeptide repeat|Tetratricopeptide-like helical	1.0654		AT5G10770
109	AT2G04860	Pentatricopeptide repeat|Pentatricopeptide repeat|Pentatricopeptide repeat|Pentatricopeptide repeat|Tetratricopeptide-like helical	1.0654		AT5G10695
110	AT3G49240	Pentatricopeptide repeat|Pentatricopeptide repeat|Pentatricopeptide repeat|Pentatricopeptide repeat|Pentatricopeptide repeat|Tetratricopeptide-like helical	1.0626		AT5G10695
111	AT3G23020	Pentatricopeptide repeat|Pentatricopeptide repeat|Pentatricopeptide repeat|Pentatricopeptide repeat|Tetratricopeptide-like helical	1.0585		AT5G10370
112	AT1G11630	Pentatricopeptide repeat|Pentatricopeptide repeat|Pentatricopeptide repeat|Tetratricopeptide-like helical	1.0489		AT5G10020
113	AT1G64583	Pentatricopeptide repeat|Pentatricopeptide repeat|Pentatricopeptide repeat|Pentatricopeptide repeat|Tetratricopeptide-like helical	1.0394		AT5G08740
114	AT3G56550	Pentatricopeptide repeat|Pentatricopeptide repeat|Pentatricopeptide repeat|Pentatricopeptide repeat	1.0394		AT5G08740
115	AT3G28660	Pentatricopeptide repeat|Pentatricopeptide repeat|Pentatricopeptide repeat|Pentatricopeptide repeat|Pentatricopeptide repeat	1.0294		AT5G08670
116	AT1G55890	Pentatricopeptide repeat|Pentatricopeptide repeat|Pentatricopeptide repeat|Pentatricopeptide repeat|Tetratricopeptide-like helical	1.0246		AT5G06090
117	AT3G15200	Pentatricopeptide repeat|Pentatricopeptide repeat|Pentatricopeptide repeat|Pentatricopeptide repeat|Tetratricopeptide-like helical	0.98248		AT5G05960
118	AT5G59600	Pentatricopeptide repeat|Pentatricopeptide repeat|Pentatricopeptide repeat|Pentatricopeptide repeat|Tetratricopeptide-like helical	0.98046		AT5G04360
119	AT1G19520	-|Pentatricopeptide repeat|Pentatricopeptide repeat|Pentatricopeptide repeat|Pentatricopeptide repeat|Tetratricopeptide-like helical	0.97327		AT5G02980
120	AT2G19280	Pentatricopeptide repeat|Pentatricopeptide repeat|Pentatricopeptide repeat|Tetratricopeptide-like helical|Pentatricopeptide repeat|Pentatricopeptide repeat|Pentatricopeptide repeat|Tetratricopeptide-like helical	0.9519		AT5G02670
121	AT3G25210	Pentatricopeptide repeat|Pentatricopeptide repeat|Pentatricopeptide repeat|Pentatricopeptide repeat|Pentatricopeptide repeat	0.90186		AT5G01420
122	AT4G04370	Pentatricopeptide repeat|Pentatricopeptide repeat|Pentatricopeptide repeat|Pentatricopeptide repeat|Pentatricopeptide repeat|Tetratricopeptide-like helical	0.87497		AT5G01030
123	AT3G18970	Pentatricopeptide repeat|Pentatricopeptide repeat|Pentatricopeptide repeat|Pentatricopeptide repeat	0.86943		AT4G38710
124	AT4G35130	Pentatricopeptide repeat|Pentatricopeptide repeat|Pentatricopeptide repeat|Pentatricopeptide repeat|Tetratricopeptide-like helical	0.86943		AT4G38070
125	AT2G17525	Pentatricopeptide repeat|Pentatricopeptide repeat|Pentatricopeptide repeat|Pentatricopeptide repeat|Pentatricopeptide repeat	0.86629		AT4G36870
126	AT1G61870	Pentatricopeptide repeat|Pentatricopeptide repeat|Pentatricopeptide repeat|Tetratricopeptide-like helical	0.82705		AT4G36870
127	AT2G41720	Pentatricopeptide repeat|Pentatricopeptide repeat|Pentatricopeptide repeat|Pentatricopeptide repeat|Pentatricopeptide repeat|Tetratricopeptide-like helical|Pentatricopeptide repeat|Pentatricopeptide repeat|Pentatricopeptide repeat|Pentatricopeptide repeat|Tetratricopeptide-like helical	0.82105		AT4G36540
128	AT3G24000	Pentatricopeptide repeat|Pentatricopeptide repeat|Pentatricopeptide repeat|Pentatricopeptide repeat|Pentatricopeptide repeat|Tetratricopeptide-like helical	0.80763		AT4G36180
129	AT5G60960	Pentatricopeptide repeat|Pentatricopeptide repeat|Pentatricopeptide repeat|Pentatricopeptide repeat|Pentatricopeptide repeat	0.79378		AT4G35985
130	AT1G02420	Pentatricopeptide repeat|Pentatricopeptide repeat|Pentatricopeptide repeat|Pentatricopeptide repeat	0.78782		AT4G34990
131	AT1G63150	Pentatricopeptide repeat|Pentatricopeptide repeat|Pentatricopeptide repeat|Pentatricopeptide repeat|Tetratricopeptide-like helical	0.78782		AT4G34870
132	AT5G56310	Pentatricopeptide repeat|Pentatricopeptide repeat|Pentatricopeptide repeat|Pentatricopeptide repeat|Tetratricopeptide-like helical	0.76474		AT4G34870
133	AT5G12100	Pentatricopeptide repeat|Pentatricopeptide repeat|Pentatricopeptide repeat|Pentatricopeptide repeat|Pentatricopeptide repeat|Tetratricopeptide-like helical	0.76182		AT4G32430
134	AT2G25580	Pentatricopeptide repeat|Pentatricopeptide repeat|Pentatricopeptide repeat	0.75491		AT4G32190
135	AT1G73710	Pentatricopeptide repeat|Pentatricopeptide repeat|Pentatricopeptide repeat|Pentatricopeptide repeat|Pentatricopeptide repeat|Tetratricopeptide-like helical	0.74718		AT4G31730
136	AT1G13040	Pentatricopeptide repeat|Pentatricopeptide repeat|Pentatricopeptide repeat|Pentatricopeptide repeat|Pentatricopeptide repeat|Tetratricopeptide-like helical	0.71743		AT4G31200
137	AT3G12770	Pentatricopeptide repeat|Pentatricopeptide repeat|Pentatricopeptide repeat|Pentatricopeptide repeat|Tetratricopeptide-like helical	0.71743		AT4G30993
138	AT3G18020	Pentatricopeptide repeat|Pentatricopeptide repeat|Pentatricopeptide repeat|Pentatricopeptide repeat|Pentatricopeptide repeat|Pentatricopeptide repeat	0.71743		AT4G29950
139	AT3G21470	Pentatricopeptide repeat|Pentatricopeptide repeat|Pentatricopeptide repeat|Pentatricopeptide repeat|Pentatricopeptide repeat|Tetratricopeptide-like helical	0.71743		AT4G25990
140	AT3G47530	Pentatricopeptide repeat|Pentatricopeptide repeat|Pentatricopeptide repeat|Pentatricopeptide repeat	0.71743		AT4G24570
141	AT4G04790	Pentatricopeptide repeat|Pentatricopeptide repeat|Pentatricopeptide repeat	0.71743		AT4G24570
142	AT5G46680	Pentatricopeptide repeat|Pentatricopeptide repeat|Pentatricopeptide repeat|Pentatricopeptide repeat|Pentatricopeptide repeat|Tetratricopeptide-like helical	0.71743		AT4G24530
143	AT4G37380	Pentatricopeptide repeat|Pentatricopeptide repeat|Pentatricopeptide repeat|Pentatricopeptide repeat|Tetratricopeptide-like helical	0.70056		AT4G24460
144	AT3G26782	Pentatricopeptide repeat|Pentatricopeptide repeat|Pentatricopeptide repeat|Pentatricopeptide repeat|Pentatricopeptide repeat|Tetratricopeptide-like helical	0.69667		AT4G23060
145	AT3G22470	Pentatricopeptide repeat|Pentatricopeptide repeat|Pentatricopeptide repeat|Pentatricopeptide repeat|Pentatricopeptide repeat|Tetratricopeptide-like helical	0.65603		AT4G21900
146	AT3G58590	Pentatricopeptide repeat|Pentatricopeptide repeat|Pentatricopeptide repeat|Pentatricopeptide repeat|Tetratricopeptide-like helical	0.65603		AT4G21800
147	AT5G61800	Pentatricopeptide repeat|Pentatricopeptide repeat|Pentatricopeptide repeat|Pentatricopeptide repeat|Pentatricopeptide repeat|Tetratricopeptide-like helical	0.65603		AT4G20270
148	AT2G21090	Pentatricopeptide repeat|Pentatricopeptide repeat|Pentatricopeptide repeat|Pentatricopeptide repeat|Tetratricopeptide-like helical	0.64817		AT4G20270
149	AT1G07740	Pentatricopeptide repeat|Pentatricopeptide repeat|Pentatricopeptide repeat|Pentatricopeptide repeat|Pentatricopeptide repeat|Tetratricopeptide-like helical	0.64343		AT4G18130
150	AT2G15630	Pentatricopeptide repeat|Pentatricopeptide repeat|Pentatricopeptide repeat|Pentatricopeptide repeat|Pentatricopeptide repeat|Tetratricopeptide-like helical	0.64343		AT4G18010
151	AT5G13770	Pentatricopeptide repeat|Pentatricopeptide repeat|Pentatricopeptide repeat|Pentatricopeptide repeat|Tetratricopeptide-like helical	0.63665		AT4G18010
152	AT1G79540	Pentatricopeptide repeat|Pentatricopeptide repeat|Pentatricopeptide repeat|Pentatricopeptide repeat|Pentatricopeptide repeat|Tetratricopeptide-like helical	0.63497		AT4G17230
153	AT4G35850	Pentatricopeptide repeat|Pentatricopeptide repeat|Pentatricopeptide repeat	0.59339		AT4G16540
154	AT4G01400	Pentatricopeptide repeat|Pentatricopeptide repeat|Pentatricopeptide repeat|Pentatricopeptide repeat|Conserved oligomeric Golgi complex, subunit 4|Conserved oligomeric Golgi complex, subunit 4|Pentatricopeptide repeat|Pentatricopeptide repeat|Pentatricopeptide repeat|Pentatricopeptide repeat|Conserved oligomeric Golgi complex, subunit 4|Conserved oligomeric Golgi complex, subunit 4	0.58416		AT4G16530
155	AT1G71460	Pentatricopeptide repeat|Pentatricopeptide repeat|Pentatricopeptide repeat|Pentatricopeptide repeat|Tetratricopeptide-like helical	0.58341		AT4G16380
156	AT3G06920	Pentatricopeptide repeat|Pentatricopeptide repeat|Pentatricopeptide repeat|Pentatricopeptide repeat|Pentatricopeptide repeat|Pentatricopeptide repeat|Tetratricopeptide-like helical	0.57993		AT4G16370
157	AT1G77170	Pentatricopeptide repeat|Pentatricopeptide repeat|Pentatricopeptide repeat|Pentatricopeptide repeat|Tetratricopeptide-like helical	0.56543		AT4G16370
158	AT3G50420	Pentatricopeptide repeat|Pentatricopeptide repeat|Pentatricopeptide repeat|Pentatricopeptide repeat|Tetratricopeptide-like helical	0.55697		AT4G16330
159	AT5G08510	Pentatricopeptide repeat|Pentatricopeptide repeat|Pentatricopeptide repeat|Pentatricopeptide repeat|Tetratricopeptide-like helical	0.55201		AT4G16330
160	AT5G44230	Pentatricopeptide repeat|Pentatricopeptide repeat|Pentatricopeptide repeat|Pentatricopeptide repeat|Tetratricopeptide-like helical	0.54751		AT4G16330
161	AT4G02820	Pentatricopeptide repeat|Pentatricopeptide repeat|Pentatricopeptide repeat|Pentatricopeptide repeat|Tetratricopeptide-like helical	0.53102		AT4G16240
162	AT1G62910	Pentatricopeptide repeat|Pentatricopeptide repeat|Pentatricopeptide repeat|Pentatricopeptide repeat|Pentatricopeptide repeat|Tetratricopeptide-like helical	0.52479		AT4G15180
163	AT1G62930	Pentatricopeptide repeat|Pentatricopeptide repeat|Pentatricopeptide repeat|Pentatricopeptide repeat|Pentatricopeptide repeat|Tetratricopeptide-like helical	0.5017		AT4G15020
164	AT1G68980	Pentatricopeptide repeat|Pentatricopeptide repeat|Pentatricopeptide repeat|Pentatricopeptide repeat	0.49879		AT4G14940
165	AT5G39710	Pentatricopeptide repeat|Pentatricopeptide repeat|Pentatricopeptide repeat|Pentatricopeptide repeat|Pentatricopeptide repeat|Tetratricopeptide-like helical	0.49504		AT4G14680
166	AT2G18940	Pentatricopeptide repeat|Pentatricopeptide repeat|Pentatricopeptide repeat|Pentatricopeptide repeat|Tetratricopeptide-like helical	0.49066		AT4G14096
167	AT5G57250	Pentatricopeptide repeat|Pentatricopeptide repeat|Pentatricopeptide repeat|Pentatricopeptide repeat|Pentatricopeptide repeat|Tetratricopeptide-like helical	0.47642		AT4G13420
168	AT3G53170	Pentatricopeptide repeat|Pentatricopeptide repeat|Pentatricopeptide repeat|Pentatricopeptide repeat|Pentatricopeptide repeat	0.47079		AT4G13070
169	AT1G76280	Pentatricopeptide repeat|Pentatricopeptide repeat|Pentatricopeptide repeat|Pentatricopeptide repeat|Pentatricopeptide repeat|Tetratricopeptide-like helical|Pentatricopeptide repeat|Pentatricopeptide repeat|Pentatricopeptide repeat|Pentatricopeptide repeat|Pentatricopeptide repeat|Pentatricopeptide repeat|Pentatricopeptide repeat|Pentatricopeptide repeat|Tetratricopeptide-like helical	0.4347		AT4G13070
170	AT4G39952	Pentatricopeptide repeat|Pentatricopeptide repeat|Pentatricopeptide repeat|Pentatricopeptide repeat|Tetratricopeptide-like helical	0.41787		AT4G11420
171	AT2G48000	Pentatricopeptide repeat|Pentatricopeptide repeat|Pentatricopeptide repeat|Pentatricopeptide repeat	0.40833		AT4G10510
172	AT4G21170	Pentatricopeptide repeat|Pentatricopeptide repeat|Pentatricopeptide repeat|Pentatricopeptide repeat|Tetratricopeptide-like helical	0.40332		AT4G09520
173	AT1G01970	Pentatricopeptide repeat|Pentatricopeptide repeat|Pentatricopeptide repeat|Pentatricopeptide repeat	0.39234		AT4G08580
174	AT1G20300	Pentatricopeptide repeat|Pentatricopeptide repeat|Pentatricopeptide repeat|Pentatricopeptide repeat|Pentatricopeptide repeat|Tetratricopeptide-like helical	0.39093		AT4G08115
175	AT2G16880	Pentatricopeptide repeat|Pentatricopeptide repeat|Pentatricopeptide repeat|Pentatricopeptide repeat|Tetratricopeptide-like helical	0.38225		AT4G06477
176	AT3G18110	Pentatricopeptide repeat|Pentatricopeptide repeat|Pentatricopeptide repeat|Pentatricopeptide repeat|Pentatricopeptide repeat|Tetratricopeptide-like helical	0.37125		AT4G06477
177	AT3G09060	Pentatricopeptide repeat|Pentatricopeptide repeat|Pentatricopeptide repeat|Pentatricopeptide repeat|Pentatricopeptide repeat|Tetratricopeptide-like helical	0.36951		AT4G06477
178	AT3G46870	Pentatricopeptide repeat|Pentatricopeptide repeat|Pentatricopeptide repeat	0.34706		AT4G04970
179	AT1G71420	Pentatricopeptide repeat|Pentatricopeptide repeat|Pentatricopeptide repeat|Pentatricopeptide repeat|Pentatricopeptide repeat|Tetratricopeptide-like helical	0.34546		AT4G02660
180	AT4G21705	Pentatricopeptide repeat|Pentatricopeptide repeat|Pentatricopeptide repeat|Pentatricopeptide repeat|Tetratricopeptide-like helical	0.33634		AT4G02070
181	AT1G26900	Pentatricopeptide repeat|Pentatricopeptide repeat|Pentatricopeptide repeat|Pentatricopeptide repeat	0.31607		AT4G01670
182	AT1G55630	Pentatricopeptide repeat|Pentatricopeptide repeat|Pentatricopeptide repeat|Pentatricopeptide repeat|Pentatricopeptide repeat|Pentatricopeptide repeat	0.30239		AT3G63290
183	AT2G01390	Pentatricopeptide repeat|Pentatricopeptide repeat|Pentatricopeptide repeat|Pentatricopeptide repeat|Tetratricopeptide-like helical	0.30239		AT3G63210
184	AT5G39680	Pentatricopeptide repeat|Pentatricopeptide repeat|Pentatricopeptide repeat|Pentatricopeptide repeat|Tetratricopeptide-like helical	0.30239		AT3G62980
185	AT2G41080	Pentatricopeptide repeat|Pentatricopeptide repeat|Pentatricopeptide repeat|Pentatricopeptide repeat|Tetratricopeptide-like helical	0.27931		AT3G62980
186	AT3G13160	Pentatricopeptide repeat|Pentatricopeptide repeat|Pentatricopeptide repeat|Pentatricopeptide repeat	0.27382		AT3G62725
187	AT3G51320	Pentatricopeptide repeat|Pentatricopeptide repeat|Pentatricopeptide repeat|Pentatricopeptide repeat	0.26763		AT3G62725
188	AT2G06000	Pentatricopeptide repeat|Pentatricopeptide repeat|Pentatricopeptide repeat|Pentatricopeptide repeat|Pentatricopeptide repeat|Pentatricopeptide repeat	0.26492		AT3G62725
189	AT5G52850	Pentatricopeptide repeat|Pentatricopeptide repeat|Pentatricopeptide repeat|Pentatricopeptide repeat|Tetratricopeptide-like helical	0.258		AT3G62470
190	AT2G31400	Pentatricopeptide repeat|Pentatricopeptide repeat|Pentatricopeptide repeat|Pentatricopeptide repeat|Pentatricopeptide repeat|Smr protein/MutS2 C-terminal|Smr protein/MutS2 C-terminal|Tetratricopeptide-like helical	0.25672		AT3G62470
191	AT3G14580	Pentatricopeptide repeat|Pentatricopeptide repeat|Pentatricopeptide repeat|Pentatricopeptide repeat	0.24795		AT3G62240
192	AT5G39350	Pentatricopeptide repeat|Pentatricopeptide repeat|Pentatricopeptide repeat|Pentatricopeptide repeat|Tetratricopeptide-like helical	0.23483		AT3G61870
193	AT1G43980	Pentatricopeptide repeat|Pentatricopeptide repeat|Pentatricopeptide repeat|Pentatricopeptide repeat|Pentatricopeptide repeat	0.232		AT3G60970
194	AT1G02370	Pentatricopeptide repeat|Pentatricopeptide repeat|Tetratricopeptide-like helical	0.19387		AT3G60970
195	AT1G32415	Pentatricopeptide repeat|Pentatricopeptide repeat|Pentatricopeptide repeat|Pentatricopeptide repeat|Pentatricopeptide repeat|Pentatricopeptide repeat|Tetratricopeptide-like helical	0.19136		AT3G58820
196	AT5G64320	Pentatricopeptide repeat|Pentatricopeptide repeat|Pentatricopeptide repeat|Pentatricopeptide repeat|Tetratricopeptide-like helical	0.18309		AT3G56550
197	AT1G04840	Pentatricopeptide repeat|Pentatricopeptide repeat|Pentatricopeptide repeat|Pentatricopeptide repeat|Tetratricopeptide-like helical	0.16489		AT3G56480
198	AT1G30290	Pentatricopeptide repeat|Pentatricopeptide repeat|Pentatricopeptide repeat|Pentatricopeptide repeat|Pentatricopeptide repeat|Pentatricopeptide repeat|Tetratricopeptide-like helical	0.16489		AT3G56040
199	AT1G74850	Pentatricopeptide repeat|Pentatricopeptide repeat|Pentatricopeptide repeat|Pentatricopeptide repeat|Smr protein/MutS2 C-terminal|Smr protein/MutS2 C-terminal|Tetratricopeptide-like helical	0.16073		AT3G56040
200	AT4G31850	Pentatricopeptide repeat|Pentatricopeptide repeat|Pentatricopeptide repeat|Pentatricopeptide repeat|Pentatricopeptide repeat|Tetratricopeptide-like helical	0.16073		AT3G54000
201	AT5G16420	Pentatricopeptide repeat|Pentatricopeptide repeat|Pentatricopeptide repeat|Pentatricopeptide repeat|Tetratricopeptide-like helical	0.15183		AT3G53360
202	AT5G14080	Pentatricopeptide repeat|Pentatricopeptide repeat|Pentatricopeptide repeat|Pentatricopeptide repeat|Pentatricopeptide repeat|Tetratricopeptide-like helical	0.14711		AT3G51780
203	AT3G57430	Pentatricopeptide repeat|Pentatricopeptide repeat|Pentatricopeptide repeat|Pentatricopeptide repeat|Tetratricopeptide-like helical	0.14627		AT3G51780
204	AT2G32230	Pentatricopeptide repeat|Pentatricopeptide repeat|Pentatricopeptide repeat	0.14043		AT3G51780
205	AT1G05750	Pentatricopeptide repeat|Pentatricopeptide repeat|Pentatricopeptide repeat|Pentatricopeptide repeat|Pentatricopeptide repeat|Tetratricopeptide-like helical	0.13247		AT3G51780
206	AT2G18520	Pentatricopeptide repeat|Pentatricopeptide repeat|Pentatricopeptide repeat|Pentatricopeptide repeat|Pentatricopeptide repeat	0.13247		AT3G48850
207	AT1G03560	Pentatricopeptide repeat|Pentatricopeptide repeat|Pentatricopeptide repeat|Pentatricopeptide repeat|Tetratricopeptide-like helical	0.12182		AT3G48710
208	AT5G55840	Pentatricopeptide repeat|Pentatricopeptide repeat|Pentatricopeptide repeat|Pentatricopeptide repeat|Pentatricopeptide repeat|Ankyrin repeat	0.11336		AT3G48710
209	AT3G04760	Pentatricopeptide repeat|Pentatricopeptide repeat|Pentatricopeptide repeat|Pentatricopeptide repeat|Tetratricopeptide-like helical	0.10371		AT3G48050
210	AT4G30825	Pentatricopeptide repeat|Pentatricopeptide repeat|Pentatricopeptide repeat|Tetratricopeptide-like helical|Cdk-activating kinase assembly factor MAT1/Tfb3	0.098521		AT3G47965
211	AT5G10690	Pentatricopeptide repeat|Pentatricopeptide repeat|Pentatricopeptide repeat|Pentatricopeptide repeat|Cystathionine beta-synthase, core|Cystathionine beta-synthase, core	0.096924		AT3G47965
212	AT4G18975	Pentatricopeptide repeat|Pentatricopeptide repeat|Pentatricopeptide repeat|Pentatricopeptide repeat	0.091245		AT3G46990
213	AT3G60960	Pentatricopeptide repeat|Pentatricopeptide repeat|Pentatricopeptide repeat|Pentatricopeptide repeat|Tetratricopeptide-like helical	0.089399		AT3G45140
214	AT3G54980	Pentatricopeptide repeat|Pentatricopeptide repeat|Pentatricopeptide repeat|Pentatricopeptide repeat|Pentatricopeptide repeat|Tetratricopeptide-like helical	0.061385		AT3G44990
215	AT1G63130	Pentatricopeptide repeat|Pentatricopeptide repeat|Pentatricopeptide repeat|Pentatricopeptide repeat|Pentatricopeptide repeat|Tetratricopeptide-like helical	0.059536		AT3G44820
216	AT1G02150	Pentatricopeptide repeat|Pentatricopeptide repeat|Pentatricopeptide repeat|Tetratricopeptide-like helical	0.047579		AT3G44670
217	AT2G34400	Pentatricopeptide repeat|Pentatricopeptide repeat|Pentatricopeptide repeat|Pentatricopeptide repeat|Tetratricopeptide-like helical	0.011162		AT3G44030
218	AT5G43790	Pentatricopeptide repeat|Pentatricopeptide repeat|Pentatricopeptide repeat	0.0069371		AT3G41768
219	AT1G64580	Pentatricopeptide repeat|Pentatricopeptide repeat|Pentatricopeptide repeat|Pentatricopeptide repeat|Pentatricopeptide repeat|Tetratricopeptide-like helical	0.0012234		AT3G41761
220	AT2G42920	Pentatricopeptide repeat|Pentatricopeptide repeat|Pentatricopeptide repeat|Pentatricopeptide repeat|Pentatricopeptide repeat|Tetratricopeptide-like helical	-0.037457		AT3G28160
221	AT5G03800	Pentatricopeptide repeat|Pentatricopeptide repeat|Pentatricopeptide repeat|Pentatricopeptide repeat	-0.049909		AT3G24503
222	AT1G09820	Pentatricopeptide repeat|Pentatricopeptide repeat|Pentatricopeptide repeat|Pentatricopeptide repeat|Tetratricopeptide-like helical	-0.060177		AT3G23880
223	AT5G61990	Pentatricopeptide repeat|Pentatricopeptide repeat|Pentatricopeptide repeat|Pentatricopeptide repeat|Pentatricopeptide repeat|Tetratricopeptide-like helical	-0.060177		AT3G22890
224	AT2G37230	Pentatricopeptide repeat|Pentatricopeptide repeat|Pentatricopeptide repeat|Pentatricopeptide repeat|Pentatricopeptide repeat|Tetratricopeptide-like helical	-0.064664		AT3G22890
225	AT5G19020	Pentatricopeptide repeat|Pentatricopeptide repeat|Pentatricopeptide repeat|Pentatricopeptide repeat|Tetratricopeptide-like helical	-0.072352		AT3G21720
226	AT4G01570	Pentatricopeptide repeat|Pentatricopeptide repeat|Pentatricopeptide repeat|Pentatricopeptide repeat|Tetratricopeptide-like helical	-0.097014		AT3G21530
227	AT5G18390	Pentatricopeptide repeat|Pentatricopeptide repeat|Pentatricopeptide repeat|Pentatricopeptide repeat|Pentatricopeptide repeat|Tetratricopeptide-like helical	-0.11264		AT3G20087
228	AT3G56030	Pentatricopeptide repeat|Pentatricopeptide repeat|Pentatricopeptide repeat|Pentatricopeptide repeat	-0.13057		AT3G20087
229	AT5G28340	Pentatricopeptide repeat|Pentatricopeptide repeat|Pentatricopeptide repeat|Pentatricopeptide repeat|Pentatricopeptide repeat	-0.13818		AT3G19310
230	AT2G44920	Pentapeptide repeat|Pentapeptide repeat	-0.15157		AT3G18240
231	AT4G14190	Pentatricopeptide repeat|Pentatricopeptide repeat|Pentatricopeptide repeat	-0.15704		AT3G17240
232	AT5G24830	Pentatricopeptide repeat|Pentatricopeptide repeat|Pentatricopeptide repeat|Pentatricopeptide repeat|Pentatricopeptide repeat	-0.17154		AT3G17050
233	AT5G15980	Pentatricopeptide repeat|Pentatricopeptide repeat|Pentatricopeptide repeat	-0.17295		AT3G15518
234	AT3G28640	Pentatricopeptide repeat|Pentatricopeptide repeat|Pentatricopeptide repeat|Pentatricopeptide repeat|Pentatricopeptide repeat	-0.17565		AT3G15518
235	AT4G19191	Pentatricopeptide repeat|Pentatricopeptide repeat|Pentatricopeptide repeat|Pentatricopeptide repeat|Tetratricopeptide-like helical	-0.17565		AT3G13750
236	AT5G04780	Pentatricopeptide repeat|Pentatricopeptide repeat|Pentatricopeptide repeat|Pentatricopeptide repeat|Tetratricopeptide-like helical	-0.18946		AT3G13750
237	AT1G71210	Pentatricopeptide repeat|Pentatricopeptide repeat|Pentatricopeptide repeat|Pentatricopeptide repeat	-0.20857		AT3G13520
238	AT5G50990	Pentatricopeptide repeat|Pentatricopeptide repeat|Pentatricopeptide repeat|Pentatricopeptide repeat	-0.22368		AT3G13520
239	AT1G18485	Pentatricopeptide repeat|Pentatricopeptide repeat|Pentatricopeptide repeat|Pentatricopeptide repeat|Pentatricopeptide repeat|Tetratricopeptide-like helical	-0.22812		AT3G12050
240	AT3G59040	Pentatricopeptide repeat|Pentatricopeptide repeat|Pentatricopeptide repeat|Pentatricopeptide repeat|Tetratricopeptide-like helical|Pentatricopeptide repeat|Pentatricopeptide repeat|Pentatricopeptide repeat|Pentatricopeptide repeat|Tetratricopeptide-like helical	-0.23603		AT3G12050
241	AT2G30100	Pentatricopeptide repeat|Pentatricopeptide repeat	-0.23758		AT3G11200
242	AT5G46580	Pentatricopeptide repeat|Pentatricopeptide repeat|Pentatricopeptide repeat|Pentatricopeptide repeat|Smr protein/MutS2 C-terminal|Tetratricopeptide-like helical	-0.24263		AT3G10490
243	AT2G15690	Pentatricopeptide repeat|Pentatricopeptide repeat|Pentatricopeptide repeat	-0.25748		AT3G09800
244	AT1G19290	Pentatricopeptide repeat|Pentatricopeptide repeat|Pentatricopeptide repeat|Pentatricopeptide repeat|Tetratricopeptide-like helical	-0.28257		AT3G08580
245	AT3G62470	Pentatricopeptide repeat|Pentatricopeptide repeat|Pentatricopeptide repeat|Pentatricopeptide repeat|Pentatricopeptide repeat|Tetratricopeptide-like helical	-0.28257		AT3G07540
246	AT3G15590	Pentatricopeptide repeat|Pentatricopeptide repeat	-0.29123		AT3G06190
247	AT1G18900	Pentatricopeptide repeat|Pentatricopeptide repeat|Pentatricopeptide repeat|Pentatricopeptide repeat|Pentatricopeptide repeat|Smr protein/MutS2 C-terminal|Smr protein/MutS2 C-terminal|Tetratricopeptide-like helical|Pentatricopeptide repeat|Pentatricopeptide repeat|Pentatricopeptide repeat|Pentatricopeptide repeat|Pentatricopeptide repeat|Smr protein/MutS2 C-terminal|Smr protein/MutS2 C-terminal|Te…	-0.35027		AT3G06190
248	AT4G18520	Pentatricopeptide repeat|Pentatricopeptide repeat|Pentatricopeptide repeat	-0.35128		AT3G05980
249	AT4G39620	Pentatricopeptide repeat|Pentatricopeptide repeat|Pentatricopeptide repeat|Pentatricopeptide repeat|Tetratricopeptide-like helical|Pentatricopeptide repeat|Pentatricopeptide repeat|Pentatricopeptide repeat|Pentatricopeptide repeat|Tetratricopeptide-like helical	-0.36349		AT3G02515
250	AT1G09190	Pentatricopeptide repeat|Pentatricopeptide repeat|Pentatricopeptide repeat|Tetratricopeptide-like helical	-0.37878		AT3G02515
251	AT5G18475	Pentatricopeptide repeat|Pentatricopeptide repeat|Pentatricopeptide repeat|Pentatricopeptide repeat|Pentatricopeptide repeat|Tetratricopeptide-like helical	-0.39805		AT3G02170
252	AT1G09900	Pentatricopeptide repeat|Pentatricopeptide repeat|Pentatricopeptide repeat|Pentatricopeptide repeat|Tetratricopeptide-like helical	-0.40286		AT2G46270
253	AT4G13650	Pentatricopeptide repeat|Pentatricopeptide repeat|Pentatricopeptide repeat|Pentatricopeptide repeat|Tetratricopeptide-like helical	-0.4081		AT2G43930
254	AT4G17616	Pentatricopeptide repeat|Pentatricopeptide repeat	-0.43067		AT2G43290
255	AT3G53700	Pentatricopeptide repeat|Pentatricopeptide repeat|Pentatricopeptide repeat|Pentatricopeptide repeat|Pentatricopeptide repeat|Tetratricopeptide-like helical	-0.43143		AT2G43200
256	AT1G16480	Pentatricopeptide repeat|Pentatricopeptide repeat|Pentatricopeptide repeat|Pentatricopeptide repeat|Tetratricopeptide-like helical|Pentatricopeptide repeat|Pentatricopeptide repeat|Pentatricopeptide repeat|Pentatricopeptide repeat|Tetratricopeptide-like helical	-0.43457		AT2G42370
257	AT2G36240	Pentatricopeptide repeat|Pentatricopeptide repeat|Pentatricopeptide repeat|Pentatricopeptide repeat|Pentatricopeptide repeat|Tetratricopeptide-like helical	-0.43565		AT2G42200
258	AT4G02750	Pentatricopeptide repeat|Pentatricopeptide repeat|Pentatricopeptide repeat|Pentatricopeptide repeat|Pentatricopeptide repeat|Pentatricopeptide repeat|Tetratricopeptide-like helical	-0.44303		AT2G41100
259	AT3G22150	Pentatricopeptide repeat|Pentatricopeptide repeat|Pentatricopeptide repeat|Pentatricopeptide repeat|Tetratricopeptide-like helical	-0.4503		AT2G41100
260	AT5G02830	Pentatricopeptide repeat|Pentatricopeptide repeat|Pentatricopeptide repeat|Pentatricopeptide repeat|Tetratricopeptide-like helical	-0.45707		AT2G38140
261	AT2G35130	Pentatricopeptide repeat|Pentatricopeptide repeat|Pentatricopeptide repeat|Pentatricopeptide repeat|Tetratricopeptide-like helical|Pentatricopeptide repeat|Pentatricopeptide repeat|Pentatricopeptide repeat|Pentatricopeptide repeat|Pentatricopeptide repeat|Tetratricopeptide-like helical	-0.45766		AT2G38140
262	AT1G53330	Pentatricopeptide repeat|Pentatricopeptide repeat|Pentatricopeptide repeat|Pentatricopeptide repeat|Pentatricopeptide repeat	-0.48902		AT2G38090
263	AT1G77360	Pentatricopeptide repeat|Pentatricopeptide repeat|Pentatricopeptide repeat|Pentatricopeptide repeat|Pentatricopeptide repeat|Tetratricopeptide-like helical	-0.5139		AT2G37585
264	AT5G61370	Pentatricopeptide repeat|Pentatricopeptide repeat|Pentatricopeptide repeat|Pentatricopeptide repeat|Pentatricopeptide repeat	-0.52358		AT2G34730
265	AT1G64430	Pentatricopeptide repeat|Pentatricopeptide repeat	-0.52805		AT2G34655
266	AT5G04810	Pentatricopeptide repeat|Pentatricopeptide repeat|Pentatricopeptide repeat|Pentatricopeptide repeat|Pentatricopeptide repeat|RNA recognition motif domain|RNA recognition motif domain|RNA recognition motif domain|Tetratricopeptide-like helical|Nucleotide-binding, alpha-beta plait	-0.52805		AT2G32930
267	AT1G62260	Pentatricopeptide repeat|Pentatricopeptide repeat|Pentatricopeptide repeat|Pentatricopeptide repeat|Pentatricopeptide repeat|Pentatricopeptide repeat|Tetratricopeptide-like helical	-0.5456		AT2G32930
268	AT3G42630	Pentatricopeptide repeat|Pentatricopeptide repeat|Pentatricopeptide repeat	-0.54936		AT2G31890
269	AT1G80550	Pentatricopeptide repeat|Pentatricopeptide repeat|Pentatricopeptide repeat|Pentatricopeptide repeat|Pentatricopeptide repeat	-0.5601		AT2G31890
270	AT1G08610	Pentatricopeptide repeat|Pentatricopeptide repeat|Pentatricopeptide repeat|Pentatricopeptide repeat|Pentatricopeptide repeat	-0.56887		AT2G30720
271	AT1G06580	Pentatricopeptide repeat|Pentatricopeptide repeat|Pentatricopeptide repeat|Pentatricopeptide repeat|Pentatricopeptide repeat|Tetratricopeptide-like helical	-0.57208		AT2G30710
272	AT2G35030	Pentatricopeptide repeat|Pentatricopeptide repeat|Pentatricopeptide repeat|Pentatricopeptide repeat|Pentatricopeptide repeat|Tetratricopeptide-like helical	-0.57208		AT2G26810
273	AT5G13230	Pentatricopeptide repeat|Pentatricopeptide repeat|Pentatricopeptide repeat|Pentatricopeptide repeat|Tetratricopeptide-like helical	-0.6045		AT2G25460
274	AT3G60050	Pentatricopeptide repeat|Pentatricopeptide repeat|Pentatricopeptide repeat|Pentatricopeptide repeat|Pentatricopeptide repeat|Tetratricopeptide-like helical	-0.63621		AT2G25080
275	AT1G33350	Pentatricopeptide repeat|Pentatricopeptide repeat|Pentatricopeptide repeat|Pentatricopeptide repeat|Pentatricopeptide repeat|Tetratricopeptide-like helical	-0.66959		AT2G24350
276	AT2G17033	Pentatricopeptide repeat|Pentatricopeptide repeat|Pentatricopeptide repeat|Smr protein/MutS2 C-terminal|Smr protein/MutS2 C-terminal|Pentatricopeptide repeat|Pentatricopeptide repeat|Pentatricopeptide repeat|Smr protein/MutS2 C-terminal|Smr protein/MutS2 C-terminal	-0.69476		AT2G23760
277	AT5G65570	Pentatricopeptide repeat|Pentatricopeptide repeat|Pentatricopeptide repeat|Pentatricopeptide repeat|Tetratricopeptide-like helical	-0.69761		AT2G23520
278	AT1G07590	Pentatricopeptide repeat|Pentatricopeptide repeat|Pentatricopeptide repeat|Pentatricopeptide repeat|Pentatricopeptide repeat|Tetratricopeptide-like helical	-0.74138		AT2G23170
279	AT1G19720	Pentatricopeptide repeat|Pentatricopeptide repeat|Pentatricopeptide repeat|Pentatricopeptide repeat|Tetratricopeptide-like helical	-0.77463		AT2G23170
280	AT5G55740	Pentatricopeptide repeat|Pentatricopeptide repeat|Pentatricopeptide repeat|Pentatricopeptide repeat|Tetratricopeptide-like helical	-0.82689		AT2G22530
281	AT1G29710	Pentatricopeptide repeat|Pentatricopeptide repeat|Pentatricopeptide repeat	-0.842		AT2G22410
282	AT3G29230	Pentatricopeptide repeat|Pentatricopeptide repeat|Pentatricopeptide repeat|Pentatricopeptide repeat|Pentatricopeptide repeat|Tetratricopeptide-like helical	-0.85936		AT2G21300
283	AT5G42310	Pentatricopeptide repeat|Pentatricopeptide repeat|Pentatricopeptide repeat|Pentatricopeptide repeat|Pentatricopeptide repeat|Pentatricopeptide repeat|Tetratricopeptide-like helical	-0.90632		AT2G20160
284	AT4G21190	Pentatricopeptide repeat|Pentatricopeptide repeat|Pentatricopeptide repeat|Pentatricopeptide repeat	-0.94046		AT2G19170
285	AT5G53490	Pentapeptide repeat|Pentapeptide repeat|Pentapeptide repeat	-0.96652		AT2G18690
286	AT3G09650	Pentatricopeptide repeat|Pentatricopeptide repeat|Pentatricopeptide repeat|Pentatricopeptide repeat	-1.0061		AT2G18220
287	AT4G01990	Pentatricopeptide repeat|Pentatricopeptide repeat|Tetratricopeptide-like helical	-1.0375		AT2G16600
288	AT4G14850	Pentatricopeptide repeat|Pentatricopeptide repeat|Pentatricopeptide repeat|Pentatricopeptide repeat|Tetratricopeptide-like helical	-1.0375		AT2G16586
289	AT5G50280	Pentatricopeptide repeat|Pentatricopeptide repeat|Pentatricopeptide repeat|Pentatricopeptide repeat|Tetratricopeptide-like helical	-1.0512		AT2G16586
290	AT5G48910	Pentatricopeptide repeat|Pentatricopeptide repeat|Pentatricopeptide repeat|Pentatricopeptide repeat|Pentatricopeptide repeat|Tetratricopeptide-like helical	-1.0531		AT2G16586
291	AT2G17140	Pentatricopeptide repeat|Pentatricopeptide repeat|Pentatricopeptide repeat|Pentatricopeptide repeat|Pentatricopeptide repeat|Tetratricopeptide-like helical	-1.0602		AT2G12505
292	AT5G48730	Pentatricopeptide repeat|Pentatricopeptide repeat|Pentatricopeptide repeat|Pentatricopeptide repeat|Tetratricopeptide-like helical	-1.0602		AT2G12490
293	AT3G26540	Pentatricopeptide repeat|Pentatricopeptide repeat|Pentatricopeptide repeat|Pentatricopeptide repeat	-1.1057		AT2G10990
294	AT3G63370	Pentatricopeptide repeat|Pentatricopeptide repeat|Pentatricopeptide repeat|Pentatricopeptide repeat|Tetratricopeptide-like helical	-1.1306		AT2G10280
295	AT3G26630	Pentatricopeptide repeat|Pentatricopeptide repeat|Pentatricopeptide repeat|Pentatricopeptide repeat|Tetratricopeptide-like helical	-1.155		AT2G07779
296	AT3G29290	Pentatricopeptide repeat|Pentatricopeptide repeat|Pentatricopeptide repeat|Pentatricopeptide repeat|Tetratricopeptide-like helical	-1.1586		AT2G07773
297	AT5G40405	Pentatricopeptide repeat|Pentatricopeptide repeat|Pentatricopeptide repeat|Pentatricopeptide repeat|Tetratricopeptide-like helical	-1.2001		AT2G07723
298	AT1G26460	Pentatricopeptide repeat|Pentatricopeptide repeat|Pentatricopeptide repeat|Pentatricopeptide repeat|Tetratricopeptide-like helical	-1.2107		AT2G07715
299	AT3G46610	Pentatricopeptide repeat|Pentatricopeptide repeat|Pentatricopeptide repeat|Pentatricopeptide repeat|Pentatricopeptide repeat	-1.2184		AT2G07711
300	AT5G37570	Pentatricopeptide repeat|Pentatricopeptide repeat|Pentatricopeptide repeat|Pentatricopeptide repeat|Tetratricopeptide-like helical	-1.2826		AT2G07709
301	AT5G11310	Pentatricopeptide repeat|Pentatricopeptide repeat|Pentatricopeptide repeat|Pentatricopeptide repeat|Tetratricopeptide-like helical	-1.3009		AT2G07709
302	AT5G27270	Pentatricopeptide repeat|Pentatricopeptide repeat|Pentatricopeptide repeat|Pentatricopeptide repeat|Tetratricopeptide-like helical	-1.3025		AT2G07709
303	AT5G09450	Pentatricopeptide repeat|Pentatricopeptide repeat|Pentatricopeptide repeat|Pentatricopeptide repeat|Tetratricopeptide-like helical	-1.3064		AT2G07709
304	AT2G29760	Pentatricopeptide repeat|Pentatricopeptide repeat|Pentatricopeptide repeat|Tetratricopeptide-like helical	-1.3123		AT2G07709
305	AT5G25630	Pentatricopeptide repeat|Pentatricopeptide repeat|Pentatricopeptide repeat|Pentatricopeptide repeat|Pentatricopeptide repeat|Tetratricopeptide-like helical|Pentatricopeptide repeat|Pentatricopeptide repeat|Pentatricopeptide repeat|Pentatricopeptide repeat|Pentatricopeptide repeat|Pentatricopeptide repeat|Tetratricopeptide-like helical	-1.3693		AT2G07709
306	AT1G08070	Pentatricopeptide repeat|Pentatricopeptide repeat|Pentatricopeptide repeat|Pentatricopeptide repeat|Pentatricopeptide repeat|Tetratricopeptide-like helical	-1.37		AT2G07709
307	AT1G62680	Pentatricopeptide repeat|Pentatricopeptide repeat|Pentatricopeptide repeat|Pentatricopeptide repeat|Tetratricopeptide-like helical	-1.37		AT2G07688
308	AT1G62590	Pentatricopeptide repeat|Pentatricopeptide repeat|Pentatricopeptide repeat|Pentatricopeptide repeat|Pentatricopeptide repeat|Tetratricopeptide-like helical	-1.398		AT2G07674
309	AT2G40240	Pentatricopeptide repeat|Pentatricopeptide repeat|Pentatricopeptide repeat|Pentatricopeptide repeat	-1.4201		AT2G07671
310	AT5G39980	Pentatricopeptide repeat|Pentatricopeptide repeat|Pentatricopeptide repeat|Pentatricopeptide repeat|Tetratricopeptide-like helical	-1.4201		AT2G07671
311	AT1G12250	Pentapeptide repeat|Pentapeptide repeat	-1.4312		AT2G06925
312	AT5G27300	Pentatricopeptide repeat|Pentatricopeptide repeat|Pentatricopeptide repeat|Pentatricopeptide repeat|Pentatricopeptide repeat|Pentatricopeptide repeat|Pentatricopeptide repeat|Pentatricopeptide repeat	-1.4525		AT2G03210
313	AT4G34830	Pentatricopeptide repeat|Pentatricopeptide repeat|Pentatricopeptide repeat|Pentatricopeptide repeat|Pentatricopeptide repeat|Tetratricopeptide-like helical	-1.5263		AT2G02640
314	AT5G66631	Pentatricopeptide repeat|Pentatricopeptide repeat|Pentatricopeptide repeat|Pentatricopeptide repeat|Pentatricopeptide repeat	-1.6451		AT2G02070
315	AT1G10910	Pentatricopeptide repeat|Pentatricopeptide repeat|Pentatricopeptide repeat	-1.6579		AT2G01820
316	AT3G06430	Pentatricopeptide repeat|Pentatricopeptide repeat|Pentatricopeptide repeat|Pentatricopeptide repeat|Pentatricopeptide repeat	-1.6635		AT2G01600
317	AT3G46790	Pentatricopeptide repeat|Pentatricopeptide repeat|Pentatricopeptide repeat|Pentatricopeptide repeat|Pentatricopeptide repeat|Tetratricopeptide-like helical	-1.6672		AT2G01029
318	AT1G30610	Pentatricopeptide repeat|Pentatricopeptide repeat|Pentatricopeptide repeat|Pentatricopeptide repeat|Pentatricopeptide repeat|Tetratricopeptide-like helical|Pentatricopeptide repeat|Pentatricopeptide repeat|Pentatricopeptide repeat|Pentatricopeptide repeat|Pentatricopeptide repeat|Tetratricopeptide-like helical	-1.7058		AT2G01008
319	AT4G32430	Pentatricopeptide repeat|Pentatricopeptide repeat|Pentatricopeptide repeat|Pentatricopeptide repeat|Tetratricopeptide-like helical	-1.7231		AT2G01008
320	AT4G16390	Pentatricopeptide repeat|Pentatricopeptide repeat|Pentatricopeptide repeat|Smr protein/MutS2 C-terminal|Smr protein/MutS2 C-terminal|Tetratricopeptide-like helical	-1.7367		AT2G01008
321	AT1G09680	Pentatricopeptide repeat|Pentatricopeptide repeat|Pentatricopeptide repeat|Pentatricopeptide repeat	-1.768		AT2G01008
322	AT3G02010	Pentatricopeptide repeat|Pentatricopeptide repeat|Pentatricopeptide repeat|Pentatricopeptide repeat|Tetratricopeptide-like helical	-1.8328		AT2G01008
323	AT2G20720	Pentatricopeptide repeat	-1.8675		AT2G01008
324	AT1G79080	Pentatricopeptide repeat|Pentatricopeptide repeat|Pentatricopeptide repeat|Tetratricopeptide-like helical	-1.9644		AT1G79150
325	AT3G16710	Pentatricopeptide repeat|Pentatricopeptide repeat|Pentatricopeptide repeat|Pentatricopeptide repeat|Pentatricopeptide repeat|Tetratricopeptide-like helical	-2.0481		AT1G78780
326	AT5G02860	Pentatricopeptide repeat|Pentatricopeptide repeat|Pentatricopeptide repeat|Pentatricopeptide repeat|Pentatricopeptide repeat|Tetratricopeptide-like helical	-2.4842		AT1G78370
327	AT1G59720	Pentatricopeptide repeat|Pentatricopeptide repeat|Pentatricopeptide repeat|Pentatricopeptide repeat|Pentatricopeptide repeat|Tetratricopeptide-like helical	-2.6045		AT1G76820
328	AT2G32630	Pentatricopeptide repeat|Pentatricopeptide repeat|Pentatricopeptide repeat|Pentatricopeptide repeat|Pentatricopeptide repeat|Tetratricopeptide-like helical	-2.6045		AT1G74550
329	AT5G38730	Pentatricopeptide repeat|Pentatricopeptide repeat|Pentatricopeptide repeat|Pentatricopeptide repeat|Pentatricopeptide repeat|Tetratricopeptide-like helical	-2.6045		AT1G73030
330	AT1G05670	Pentatricopeptide repeat|Pentatricopeptide repeat|Pentatricopeptide repeat|Pentatricopeptide repeat|Pentatricopeptide repeat|Tetratricopeptide-like helical|Pentatricopeptide repeat|Pentatricopeptide repeat|Pentatricopeptide repeat|Pentatricopeptide repeat|Pentatricopeptide repeat|Tetratricopeptide-like helical	-3.1126		AT1G73030
331	AT5G67570	Pentatricopeptide repeat|Pentatricopeptide repeat|Pentatricopeptide repeat|Pentatricopeptide repeat|Pentatricopeptide repeat|Tetratricopeptide-like helical	-3.1895		AT1G72855
332	AT3G49710	Pentatricopeptide repeat|Pentatricopeptide repeat|Pentatricopeptide repeat|Pentatricopeptide repeat|Tetratricopeptide-like helical	-3.6907		AT1G72840
333	AT1G74400	Pentatricopeptide repeat|Pentatricopeptide repeat|Pentatricopeptide repeat|Tetratricopeptide-like helical	-3.7059		AT1G72770
334	AT1G31920	Pentatricopeptide repeat|Pentatricopeptide repeat|Pentatricopeptide repeat|Pentatricopeptide repeat	-5.0375		AT1G72250
335	AT1G03100	Pentatricopeptide repeat|Pentatricopeptide repeat|Pentatricopeptide repeat|Pentatricopeptide repeat|Pentatricopeptide repeat|Tetratricopeptide-like helical	NA		AT1G72190
336	AT1G03540	Pentatricopeptide repeat|Pentatricopeptide repeat|Pentatricopeptide repeat|Pentatricopeptide repeat|Tetratricopeptide-like helical	NA		AT1G72190
337	AT1G05600	Pentatricopeptide repeat|Pentatricopeptide repeat|Pentatricopeptide repeat|Pentatricopeptide repeat|Pentatricopeptide repeat|Tetratricopeptide-like helical|Pentatricopeptide repeat|Pentatricopeptide repeat|Pentatricopeptide repeat|Pentatricopeptide repeat|Pentatricopeptide repeat|Tetratricopeptide-like helical	NA		AT1G70600
338	AT1G06140	Pentatricopeptide repeat|Pentatricopeptide repeat|Pentatricopeptide repeat|Pentatricopeptide repeat|Tetratricopeptide-like helical	NA		AT1G70070
339	AT1G06710	Pentatricopeptide repeat|Pentatricopeptide repeat|Pentatricopeptide repeat|Pentatricopeptide repeat|Pentatricopeptide repeat|Pentatricopeptide repeat|Tetratricopeptide-like helical	NA		AT1G67400
340	AT1G09220	Pentatricopeptide repeat|Pentatricopeptide repeat|Pentatricopeptide repeat|Pentatricopeptide repeat	NA		AT1G67360
341	AT1G09410	Pentatricopeptide repeat|Pentatricopeptide repeat|Pentatricopeptide repeat|Pentatricopeptide repeat|Tetratricopeptide-like helical	NA		AT1G67050
342	AT1G10330	Pentatricopeptide repeat|Pentatricopeptide repeat|Pentatricopeptide repeat|Pentatricopeptide repeat|Tetratricopeptide-like helical	NA		AT1G63080
343	AT1G11290	Pentatricopeptide repeat|Pentatricopeptide repeat|Pentatricopeptide repeat|Pentatricopeptide repeat|Tetratricopeptide-like helical	NA		AT1G61860
344	AT1G11710	Pentatricopeptide repeat|Pentatricopeptide repeat|Pentatricopeptide repeat|Pentatricopeptide repeat|Tetratricopeptide-like helical	NA		AT1G61830
345	AT1G11900	Pentatricopeptide repeat|Pentatricopeptide repeat|Pentatricopeptide repeat|Pentatricopeptide repeat|Pentatricopeptide repeat|Tetratricopeptide-like helical	NA		AT1G60890
346	AT1G12700	Pentatricopeptide repeat|Pentatricopeptide repeat|Pentatricopeptide repeat|Pentatricopeptide repeat|Pentatricopeptide repeat|Helicase, C-terminal|Helicase, C-terminal|P-loop containing nucleoside triphosphate hydrolase|P-loop containing nucleoside triphosphate hydrolase|Tetratricopeptide-like helical	NA		AT1G60260
347	AT1G13410	Pentatricopeptide repeat|Pentatricopeptide repeat|Pentatricopeptide repeat|Pentatricopeptide repeat|Tetratricopeptide-like helical	NA		AT1G58602
348	AT1G13800	Pentatricopeptide repeat|Pentatricopeptide repeat|Pentatricopeptide repeat|Pentatricopeptide repeat|Pentatricopeptide repeat|Tetratricopeptide-like helical	NA		AT1G57630
349	AT1G14470	Pentatricopeptide repeat|Pentatricopeptide repeat|Pentatricopeptide repeat|Pentatricopeptide repeat|Pentatricopeptide repeat|Tetratricopeptide-like helical	NA		AT1G57630
350	AT1G15510	Pentatricopeptide repeat|Pentatricopeptide repeat|Pentatricopeptide repeat|Pentatricopeptide repeat|Pentatricopeptide repeat|Tetratricopeptide-like helical	NA		AT1G56290
351	AT1G17630	Pentatricopeptide repeat|Pentatricopeptide repeat|Pentatricopeptide repeat|Pentatricopeptide repeat|Tetratricopeptide-like helical	NA		AT1G56290
352	AT1G23450	Pentatricopeptide repeat|Pentatricopeptide repeat|Pentatricopeptide repeat	NA		AT1G55850
353	AT1G26500	Pentatricopeptide repeat|Pentatricopeptide repeat|Pentatricopeptide repeat	NA		AT1G52400
354	AT1G28020	Pentatricopeptide repeat|Pentatricopeptide repeat|Pentatricopeptide repeat|Pentatricopeptide repeat	NA		AT1G52400
355	AT1G28690	Pentatricopeptide repeat|Pentatricopeptide repeat|Pentatricopeptide repeat|Pentatricopeptide repeat|Pentatricopeptide repeat|Tetratricopeptide-like helical	NA		AT1G51760
356	AT1G31430	Pentatricopeptide repeat|Pentatricopeptide repeat|Pentatricopeptide repeat|Pentatricopeptide repeat|Pentatricopeptide repeat|Pentatricopeptide repeat|Tetratricopeptide-like helical	NA		AT1G51630
357	AT1G31790	Pentatricopeptide repeat|Pentatricopeptide repeat|Pentatricopeptide repeat	NA		AT1G50970
358	AT1G43010	Pentatricopeptide repeat	NA		AT1G50520
359	AT1G52640	Pentatricopeptide repeat|Pentatricopeptide repeat|Pentatricopeptide repeat|Pentatricopeptide repeat|Pentatricopeptide repeat|Tetratricopeptide-like helical	NA		AT1G50310
360	AT1G53600	Pentatricopeptide repeat|Pentatricopeptide repeat|Pentatricopeptide repeat|Pentatricopeptide repeat|Pentatricopeptide repeat|Tetratricopeptide-like helical	NA		AT1G50270
361	AT1G62720	Pentatricopeptide repeat|Pentatricopeptide repeat|Pentatricopeptide repeat|Pentatricopeptide repeat|Tetratricopeptide-like helical	NA		AT1G48450
362	AT1G63070	Pentatricopeptide repeat|Pentatricopeptide repeat|Pentatricopeptide repeat|Pentatricopeptide repeat|Pentatricopeptide repeat|Pentatricopeptide repeat|Tetratricopeptide-like helical	NA		AT1G46120
363	AT1G63080	Pentatricopeptide repeat|Pentatricopeptide repeat|Pentatricopeptide repeat|Pentatricopeptide repeat|Tetratricopeptide-like helical	NA		AT1G46120
364	AT1G63230	Pentatricopeptide repeat|Pentatricopeptide repeat|Pentatricopeptide repeat|Pentatricopeptide repeat|Pentatricopeptide repeat|Tetratricopeptide-like helical	NA		AT1G46120
365	AT1G63320	Pentatricopeptide repeat|Pentatricopeptide repeat|Pentatricopeptide repeat	NA		AT1G44575
366	AT1G63330	Pentatricopeptide repeat|Pentatricopeptide repeat|Pentatricopeptide repeat|Pentatricopeptide repeat|Pentatricopeptide repeat|Tetratricopeptide-like helical	NA		AT1G43640
367	AT1G63400	Pentatricopeptide repeat|Pentatricopeptide repeat|Pentatricopeptide repeat|Pentatricopeptide repeat|Tetratricopeptide-like helical	NA		AT1G35220
368	AT1G63630	Pentatricopeptide repeat|Pentatricopeptide repeat|Pentatricopeptide repeat|Pentatricopeptide repeat|Tetratricopeptide-like helical|Pentatricopeptide repeat|Pentatricopeptide repeat|Pentatricopeptide repeat|Pentatricopeptide repeat	NA		AT1G33390
369	AT1G64310	Pentatricopeptide repeat|Pentatricopeptide repeat|Pentatricopeptide repeat|Pentatricopeptide repeat	NA		AT1G32060
370	AT1G68930	Pentatricopeptide repeat|Pentatricopeptide repeat|Pentatricopeptide repeat|Pentatricopeptide repeat|Tetratricopeptide-like helical	NA		AT1G32060
371	AT1G69350	Pentatricopeptide repeat|Pentatricopeptide repeat|Pentatricopeptide repeat|Pentatricopeptide repeat|Pentatricopeptide repeat|Tetratricopeptide-like helical	NA		AT1G31930
372	AT1G71060	Pentatricopeptide repeat|Pentatricopeptide repeat|Pentatricopeptide repeat|Pentatricopeptide repeat|Pentatricopeptide repeat|Tetratricopeptide-like helical	NA		AT1G30360
373	AT1G74580	Pentatricopeptide repeat|Pentatricopeptide repeat|Pentatricopeptide repeat|Pentatricopeptide repeat|Pentatricopeptide repeat|Tetratricopeptide-like helical	NA		AT1G30360
374	AT1G74630	Pentatricopeptide repeat|Pentatricopeptide repeat|Pentatricopeptide repeat|Pentatricopeptide repeat|Pentatricopeptide repeat|Tetratricopeptide-like helical	NA		AT1G29820
375	AT1G77010	Pentatricopeptide repeat|Pentatricopeptide repeat|Pentatricopeptide repeat|Tetratricopeptide-like helical	NA		AT1G29350
376	AT1G77150	Pentatricopeptide repeat	NA		AT1G29340
377	AT1G77340	Pentatricopeptide repeat|Pentatricopeptide repeat|Pentatricopeptide repeat|Pentatricopeptide repeat|Pentatricopeptide repeat|Tetratricopeptide-like helical	NA		AT1G29020
378	AT1G79490	Pentatricopeptide repeat|Pentatricopeptide repeat|Pentatricopeptide repeat|Pentatricopeptide repeat|Smr protein/MutS2 C-terminal|Smr protein/MutS2 C-terminal|Tetratricopeptide-like helical	NA		AT1G28440
379	AT1G80880	Pentatricopeptide repeat|Pentatricopeptide repeat|Pentatricopeptide repeat|Pentatricopeptide repeat|Tetratricopeptide-like helical	NA		AT1G28130
380	AT2G01360	Pentatricopeptide repeat|Pentatricopeptide repeat|Pentatricopeptide repeat	NA		AT1G27760
381	AT2G01860	Pentatricopeptide repeat|Pentatricopeptide repeat|Pentatricopeptide repeat	NA		AT1G26330
382	AT2G02150	Pentatricopeptide repeat|Pentatricopeptide repeat|Pentatricopeptide repeat|Pentatricopeptide repeat|Pentatricopeptide repeat|Tetratricopeptide-like helical	NA		AT1G23380
383	AT2G02750	Pentatricopeptide repeat|Pentatricopeptide repeat|Pentatricopeptide repeat|Tetratricopeptide-like helical	NA		AT1G22190
384	AT2G02980	Pentatricopeptide repeat|Pentatricopeptide repeat|Pentatricopeptide repeat|Tetratricopeptide-like helical	NA		AT1G21150
385	AT2G03880	Pentatricopeptide repeat|Pentatricopeptide repeat|Pentatricopeptide repeat|Pentatricopeptide repeat|Pentatricopeptide repeat|Pentatricopeptide repeat|Tetratricopeptide-like helical	NA		AT1G19530
386	AT2G13600	Pentatricopeptide repeat|Pentatricopeptide repeat|Pentatricopeptide repeat|Pentatricopeptide repeat|Tetratricopeptide-like helical	NA		AT1G18745
387	AT2G17210	Pentatricopeptide repeat|Pentatricopeptide repeat|Pentatricopeptide repeat|Pentatricopeptide repeat	NA		AT1G18550
388	AT2G22410	Pentatricopeptide repeat|Pentatricopeptide repeat|Pentatricopeptide repeat|Pentatricopeptide repeat|Pentatricopeptide repeat|Tetratricopeptide-like helical	NA		AT1G18300
389	AT2G27800	Pentatricopeptide repeat|Pentatricopeptide repeat|Pentatricopeptide repeat|Pentatricopeptide repeat	NA		AT1G17300
390	AT2G28050	Pentatricopeptide repeat|Pentatricopeptide repeat|Pentatricopeptide repeat|Pentatricopeptide repeat	NA		AT1G16830
391	AT2G33760	Pentatricopeptide repeat|Pentatricopeptide repeat|Pentatricopeptide repeat|Pentatricopeptide repeat|Pentatricopeptide repeat|Tetratricopeptide-like helical	NA		AT1G15310
392	AT2G34370	Pentatricopeptide repeat|Pentatricopeptide repeat|Pentatricopeptide repeat|Pentatricopeptide repeat	NA		AT1G14810
393	AT2G36980	Pentatricopeptide repeat|Pentatricopeptide repeat|Pentatricopeptide repeat|Pentatricopeptide repeat|Pentatricopeptide repeat|Tetratricopeptide-like helical	NA		AT1G14520
394	AT2G37310	Pentatricopeptide repeat|Pentatricopeptide repeat|Pentatricopeptide repeat|Pentatricopeptide repeat|Pentatricopeptide repeat|Tetratricopeptide-like helical	NA		AT1G13650
395	AT2G39620	Pentatricopeptide repeat|Pentatricopeptide repeat|Pentatricopeptide repeat|Pentatricopeptide repeat|Tetratricopeptide-like helical	NA		AT1G13580
396	AT2G40720	Pentatricopeptide repeat|Pentatricopeptide repeat|Pentatricopeptide repeat|Pentatricopeptide repeat|Tetratricopeptide-like helical	NA		AT1G10720
397	AT2G46050	Pentatricopeptide repeat|Pentatricopeptide repeat|Pentatricopeptide repeat|Tetratricopeptide-like helical	NA		AT1G10500
398	AT3G01580	Pentatricopeptide repeat|Pentatricopeptide repeat|Pentatricopeptide repeat|Pentatricopeptide repeat|Tetratricopeptide-like helical	NA		AT1G10160
399	AT3G05240	Pentatricopeptide repeat|Pentatricopeptide repeat|Pentatricopeptide repeat|Pentatricopeptide repeat|Pentatricopeptide repeat|Tetratricopeptide-like helical	NA		AT1G09820
400	AT3G05340	Pentatricopeptide repeat|Pentatricopeptide repeat|Pentatricopeptide repeat|Pentatricopeptide repeat|Tetratricopeptide-like helical	NA		AT1G09795
401	AT3G07290	Pentatricopeptide repeat|Pentatricopeptide repeat|Pentatricopeptide repeat|Pentatricopeptide repeat|Pentatricopeptide repeat	NA		AT1G07180
402	AT3G09040	Pentatricopeptide repeat|Pentatricopeptide repeat|Pentatricopeptide repeat|Pentatricopeptide repeat|Tetratricopeptide-like helical	NA		AT1G06740
403	AT3G11380	Pentatricopeptide repeat|Pentatricopeptide repeat|Pentatricopeptide repeat|Pentatricopeptide repeat	NA		AT1G06580
404	AT3G11460	Pentatricopeptide repeat|Pentatricopeptide repeat|Pentatricopeptide repeat|Pentatricopeptide repeat|Pentatricopeptide repeat|Tetratricopeptide-like helical	NA		AT1G05020
405	AT3G13770	Pentatricopeptide repeat|Pentatricopeptide repeat|Pentatricopeptide repeat|Pentatricopeptide repeat|Tetratricopeptide-like helical	NA		AT1G03495
406	AT3G15130	Pentatricopeptide repeat|Pentatricopeptide repeat|Pentatricopeptide repeat|Pentatricopeptide repeat|Pentatricopeptide repeat|Tetratricopeptide-like helical	NA		AT1G03495
407	AT3G15930	Pentatricopeptide repeat|Pentatricopeptide repeat|Pentatricopeptide repeat|Pentatricopeptide repeat|Pentatricopeptide repeat|Tetratricopeptide-like helical	NA		AT1G03400
408	AT3G16610	Pentatricopeptide repeat|Pentatricopeptide repeat|Pentatricopeptide repeat|Pentatricopeptide repeat	NA		AT1G01150
409	AT3G16890	Pentatricopeptide repeat|Pentatricopeptide repeat|Pentatricopeptide repeat|Pentatricopeptide repeat|Tetratricopeptide-like helical	NA
410	AT3G17370	Pentatricopeptide repeat|Pentatricopeptide repeat|Pentatricopeptide repeat|Pentatricopeptide repeat	NA
411	AT3G18840	Pentatricopeptide repeat|Pentatricopeptide repeat|Pentatricopeptide repeat|Pentatricopeptide repeat|Tetratricopeptide-like helical	NA
412	AT3G20730	Pentatricopeptide repeat|Pentatricopeptide repeat|Pentatricopeptide repeat|Pentatricopeptide repeat|Tetratricopeptide-like helical	NA
413	AT3G25060	Pentatricopeptide repeat|Pentatricopeptide repeat|Pentatricopeptide repeat|Pentatricopeptide repeat|Tetratricopeptide-like helical	NA
414	AT3G25970	Pentatricopeptide repeat|Pentatricopeptide repeat|Pentatricopeptide repeat|Pentatricopeptide repeat|Tetratricopeptide-like helical	NA
415	AT3G48250	Pentatricopeptide repeat|Pentatricopeptide repeat|Pentatricopeptide repeat|Pentatricopeptide repeat|Pentatricopeptide repeat	NA
416	AT3G49142	Pentatricopeptide repeat|Pentatricopeptide repeat|Pentatricopeptide repeat|Pentatricopeptide repeat|Pentatricopeptide repeat|Tetratricopeptide-like helical	NA
417	AT3G49730	Pentatricopeptide repeat|Pentatricopeptide repeat|Pentatricopeptide repeat|Pentatricopeptide repeat|Pentatricopeptide repeat|Tetratricopeptide-like helical	NA
418	AT3G49740	Pentatricopeptide repeat|Pentatricopeptide repeat|Pentatricopeptide repeat|Pentatricopeptide repeat|Pentatricopeptide repeat|Tetratricopeptide-like helical	NA
419	AT3G53360	Pentatricopeptide repeat|Pentatricopeptide repeat|Pentatricopeptide repeat|Pentatricopeptide repeat|Tetratricopeptide-like helical	NA
420	AT3G61170	Pentatricopeptide repeat|Pentatricopeptide repeat|Pentatricopeptide repeat|Pentatricopeptide repeat|Pentatricopeptide repeat|Tetratricopeptide-like helical	NA
421	AT3G61360	Pentatricopeptide repeat|Pentatricopeptide repeat|Pentatricopeptide repeat|Pentatricopeptide repeat	NA
422	AT3G62540	Pentatricopeptide repeat|Pentatricopeptide repeat|Pentatricopeptide repeat|Pentatricopeptide repeat|Pentatricopeptide repeat	NA
423	AT4G01030	Pentatricopeptide repeat|Pentatricopeptide repeat|Pentatricopeptide repeat|Pentatricopeptide repeat|Tetratricopeptide-like helical	NA
424	AT4G15720	Pentatricopeptide repeat|Pentatricopeptide repeat|Pentatricopeptide repeat|Tetratricopeptide-like helical	NA
425	AT4G16470	Pentatricopeptide repeat|Pentatricopeptide repeat|Pentatricopeptide repeat|Pentatricopeptide repeat	NA
426	AT4G16835	Pentatricopeptide repeat|Pentatricopeptide repeat|Pentatricopeptide repeat|Pentatricopeptide repeat|Pentatricopeptide repeat|Tetratricopeptide-like helical	NA
427	AT4G18750	Pentatricopeptide repeat|Pentatricopeptide repeat|Pentatricopeptide repeat|Pentatricopeptide repeat|Tetratricopeptide-like helical	NA
428	AT4G18840	Pentatricopeptide repeat|Pentatricopeptide repeat|Pentatricopeptide repeat|Pentatricopeptide repeat|Tetratricopeptide-like helical	NA
429	AT4G19220	Pentatricopeptide repeat|Pentatricopeptide repeat|Pentatricopeptide repeat|Pentatricopeptide repeat|Tetratricopeptide-like helical	NA
430	AT4G19890	Pentatricopeptide repeat|Pentatricopeptide repeat|Pentatricopeptide repeat|Pentatricopeptide repeat|Pentatricopeptide repeat|Tetratricopeptide-like helical	NA
431	AT4G20770	Pentatricopeptide repeat|Pentatricopeptide repeat|Pentatricopeptide repeat|Pentatricopeptide repeat|Tetratricopeptide-like helical	NA
432	AT4G21300	Pentatricopeptide repeat|Pentatricopeptide repeat|Pentatricopeptide repeat|Pentatricopeptide repeat|Tetratricopeptide-like helical	NA
433	AT4G22760	Pentatricopeptide repeat|Pentatricopeptide repeat|Pentatricopeptide repeat|Pentatricopeptide repeat|Tetratricopeptide-like helical	NA
434	AT4G26800	Pentatricopeptide repeat|Pentatricopeptide repeat|Pentatricopeptide repeat|Pentatricopeptide repeat	NA
435	AT4G30700	Pentatricopeptide repeat|Pentatricopeptide repeat|Pentatricopeptide repeat|Pentatricopeptide repeat|Tetratricopeptide-like helical	NA
436	AT4G31070	Pentatricopeptide repeat|Pentatricopeptide repeat|Pentatricopeptide repeat|Pentatricopeptide repeat|Pentatricopeptide repeat|Pentatricopeptide repeat|Tetratricopeptide-like helical	NA
437	AT4G32450	Pentatricopeptide repeat|Pentatricopeptide repeat|Pentatricopeptide repeat	NA
438	AT4G33170	Pentatricopeptide repeat|Pentatricopeptide repeat|Pentatricopeptide repeat|Pentatricopeptide repeat|Tetratricopeptide-like helical	NA
439	AT4G33990	Pentatricopeptide repeat|Pentatricopeptide repeat|Pentatricopeptide repeat|Tetratricopeptide-like helical	NA
440	AT4G38010	Pentatricopeptide repeat|Pentatricopeptide repeat|Pentatricopeptide repeat|Pentatricopeptide repeat|Pentatricopeptide repeat	NA
441	AT4G38150	Pentatricopeptide repeat|Pentatricopeptide repeat|Pentatricopeptide repeat|Pentatricopeptide repeat|Pentatricopeptide repeat|Pentatricopeptide repeat|Pentatricopeptide repeat|Pentatricopeptide repeat	NA
442	AT5G06400	Pentatricopeptide repeat|Pentatricopeptide repeat|Pentatricopeptide repeat|Pentatricopeptide repeat|Pentatricopeptide repeat|Tetratricopeptide-like helical	NA
443	AT5G08490	Pentatricopeptide repeat|Pentatricopeptide repeat|Pentatricopeptide repeat|Pentatricopeptide repeat|Tetratricopeptide-like helical	NA
444	AT5G09950	Pentatricopeptide repeat|Pentatricopeptide repeat|Pentatricopeptide repeat|Pentatricopeptide repeat|Tetratricopeptide-like helical	NA
445	AT5G14770	Pentatricopeptide repeat|Pentatricopeptide repeat|Pentatricopeptide repeat|Pentatricopeptide repeat|Pentatricopeptide repeat|Tetratricopeptide-like helical	NA
446	AT5G15010	Pentatricopeptide repeat|Pentatricopeptide repeat|Pentatricopeptide repeat|Pentatricopeptide repeat	NA
447	AT5G16640	Pentatricopeptide repeat|Pentatricopeptide repeat|Pentatricopeptide repeat|Pentatricopeptide repeat|Tetratricopeptide-like helical	NA
448	AT5G18950	Pentatricopeptide repeat|Pentatricopeptide repeat|Pentatricopeptide repeat|Pentatricopeptide repeat	NA
449	AT5G27110	Pentatricopeptide repeat|Pentatricopeptide repeat|Pentatricopeptide repeat|Tetratricopeptide-like helical	NA
450	AT5G28370	Pentatricopeptide repeat|Pentatricopeptide repeat|Pentatricopeptide repeat|Pentatricopeptide repeat|Pentatricopeptide repeat|Tetratricopeptide-like helical	NA
451	AT5G28380	Pentatricopeptide repeat|Pentatricopeptide repeat|Pentatricopeptide repeat|Pentatricopeptide repeat|Pentatricopeptide repeat	NA
452	AT5G36300	Pentatricopeptide repeat|Pentatricopeptide repeat|Pentatricopeptide repeat|Pentatricopeptide repeat|Tetratricopeptide-like helical	NA
453	AT5G40400	Pentatricopeptide repeat|Pentatricopeptide repeat|Pentatricopeptide repeat|Pentatricopeptide repeat|Pentatricopeptide repeat|Tetratricopeptide-like helical	NA
454	AT5G40410	Pentatricopeptide repeat|Pentatricopeptide repeat|Pentatricopeptide repeat|Pentatricopeptide repeat|Tetratricopeptide-like helical	NA
455	AT5G42450	Pentatricopeptide repeat|Pentatricopeptide repeat|Pentatricopeptide repeat|Pentatricopeptide repeat|Pentatricopeptide repeat|Tetratricopeptide-like helical	NA
456	AT5G43820	Pentatricopeptide repeat|Pentatricopeptide repeat|Pentatricopeptide repeat|Pentatricopeptide repeat|Tetratricopeptide-like helical	NA
457	AT5G46100	Pentatricopeptide repeat|Pentatricopeptide repeat|Pentatricopeptide repeat|Pentatricopeptide repeat|Pentatricopeptide repeat|Tetratricopeptide-like helical	NA
458	AT5G47360	Pentatricopeptide repeat|Pentatricopeptide repeat|Pentatricopeptide repeat|Pentatricopeptide repeat|Pentatricopeptide repeat	NA
459	AT5G47460	Pentatricopeptide repeat|Pentatricopeptide repeat|Pentatricopeptide repeat|Pentatricopeptide repeat	NA
460	AT5G52630	Pentatricopeptide repeat|Pentatricopeptide repeat|Pentatricopeptide repeat|Pentatricopeptide repeat|Tetratricopeptide-like helical	NA
461	AT5G59900	Pentatricopeptide repeat|Pentatricopeptide repeat|Pentatricopeptide repeat|Pentatricopeptide repeat|Pentatricopeptide repeat|Tetratricopeptide-like helical	NA
462	AT5G65820	Pentatricopeptide repeat|Pentatricopeptide repeat|Pentatricopeptide repeat|Tetratricopeptide-like helical	NA
463	AT5G66500	Pentatricopeptide repeat|Pentatricopeptide repeat|Pentatricopeptide repeat|Pentatricopeptide repeat|Pentatricopeptide repeat	NA
464	AT5G66520	Pentatricopeptide repeat|Pentatricopeptide repeat|Pentatricopeptide repeat|Pentatricopeptide repeat|Pentatricopeptide repeat|Tetratricopeptide-like helical	NA

## Sheet: Sheet3
Expressed PPR genes	InterPro description	log2FoldChange(Day12vsDay20)
AT3G14730	Pentatricopeptide repeat|Pentatricopeptide repeat|Pentatricopeptide repeat|Pentatricopeptide repeat|Pentatricopeptide repeat|Tetratricopeptide-like helical	4.9526
AT3G47840	Pentatricopeptide repeat|Pentatricopeptide repeat|Pentatricopeptide repeat|Pentatricopeptide repeat|Tetratricopeptide-like helical	4.8467
AT2G20540	Pentatricopeptide repeat|Pentatricopeptide repeat|Pentatricopeptide repeat|Pentatricopeptide repeat|Pentatricopeptide repeat|Tetratricopeptide-like helical	4.4362
AT4G26680	Pentatricopeptide repeat|Pentatricopeptide repeat|Pentatricopeptide repeat|Pentatricopeptide repeat|Tetratricopeptide-like helical|Pentatricopeptide repeat|Pentatricopeptide repeat|Pentatricopeptide repeat|Pentatricopeptide repeat|Tetratricopeptide-like helical	3.7174
AT1G77405	Pentatricopeptide repeat|Pentatricopeptide repeat|Pentatricopeptide repeat|Pentatricopeptide repeat|Pentatricopeptide repeat	3.6716
AT5G14820	Pentatricopeptide repeat|Pentatricopeptide repeat|Pentatricopeptide repeat|Pentatricopeptide repeat|Pentatricopeptide repeat	3.6243
AT2G26790	Pentatricopeptide repeat|Pentatricopeptide repeat|Pentatricopeptide repeat|Pentatricopeptide repeat	3.1234
AT5G08305	Pentatricopeptide repeat|Pentatricopeptide repeat|Pentatricopeptide repeat|Pentatricopeptide repeat|Pentatricopeptide repeat|Tetratricopeptide-like helical	3.0394
AT5G06540	Pentatricopeptide repeat|Pentatricopeptide repeat|Pentatricopeptide repeat|Pentatricopeptide repeat	2.9654
AT1G56570	Pentatricopeptide repeat|Pentatricopeptide repeat|Pentatricopeptide repeat|Pentatricopeptide repeat|Tetratricopeptide-like helical	2.9138
AT1G16830	Pentatricopeptide repeat|Pentatricopeptide repeat|Pentatricopeptide repeat|Pentatricopeptide repeat|Tetratricopeptide-like helical	2.8874
AT1G69290	Pentatricopeptide repeat|Pentatricopeptide repeat|Pentatricopeptide repeat|Pentatricopeptide repeat	2.8874
AT4G14820	Pentatricopeptide repeat|Pentatricopeptide repeat|Pentatricopeptide repeat|Pentatricopeptide repeat|Tetratricopeptide-like helical	2.8049
AT5G14350	Pentatricopeptide repeat|Pentatricopeptide repeat|Pentatricopeptide repeat	2.7763
AT3G22690	Pentatricopeptide repeat|Pentatricopeptide repeat|Pentatricopeptide repeat|Pentatricopeptide repeat|Pentatricopeptide repeat|Tetratricopeptide-like helical|Protein of unknown function DUF1685|Pentatricopeptide repeat|Pentatricopeptide repeat|Pentatricopeptide repeat|Pentatricopeptide repeat|Pentatricopeptide repeat|Tetratricopeptide-like helical	2.7618
AT4G25270	Pentatricopeptide repeat|Pentatricopeptide repeat|Pentatricopeptide repeat|Pentatricopeptide repeat|Tetratricopeptide-like helical	2.7578
AT4G28010	Pentatricopeptide repeat|Pentatricopeptide repeat|Pentatricopeptide repeat|Pentatricopeptide repeat|Pentatricopeptide repeat|Tetratricopeptide-like helical	2.6716
AT2G38420	Pentatricopeptide repeat|Pentatricopeptide repeat|Pentatricopeptide repeat|Pentatricopeptide repeat	2.5799
AT1G12300	Pentatricopeptide repeat|Pentatricopeptide repeat|Pentatricopeptide repeat|Pentatricopeptide repeat|Pentatricopeptide repeat|Pentatricopeptide repeat|Tetratricopeptide-like helical	2.5754
AT5G46460	Pentatricopeptide repeat|Pentatricopeptide repeat|Pentatricopeptide repeat|Pentatricopeptide repeat|Tetratricopeptide-like helical	2.5248
AT1G13630	Pentatricopeptide repeat|Pentatricopeptide repeat|Pentatricopeptide repeat|Pentatricopeptide repeat|Pentatricopeptide repeat|Pentatricopeptide repeat|Pentatricopeptide repeat|Pentatricopeptide repeat	2.495
AT1G62350	Pentatricopeptide repeat|Pentatricopeptide repeat	2.4179
AT1G31840	Pentatricopeptide repeat|Pentatricopeptide repeat|Pentatricopeptide repeat|Pentatricopeptide repeat|Tetratricopeptide-like helical|Pentatricopeptide repeat|Pentatricopeptide repeat|Pentatricopeptide repeat|Pentatricopeptide repeat|Tetratricopeptide-like helical	2.3804
AT3G22670	Pentatricopeptide repeat|Pentatricopeptide repeat|Pentatricopeptide repeat|Pentatricopeptide repeat|Pentatricopeptide repeat|Tetratricopeptide-like helical	2.3419
AT3G13150	Pentatricopeptide repeat|Pentatricopeptide repeat|Pentatricopeptide repeat|Pentatricopeptide repeat|Tetratricopeptide-like helical	2.3363
AT4G20740	Pentatricopeptide repeat|Pentatricopeptide repeat|Pentatricopeptide repeat|Pentatricopeptide repeat|Tetratricopeptide-like helical	2.3024
AT3G14330	Pentatricopeptide repeat|Pentatricopeptide repeat|Pentatricopeptide repeat|Pentatricopeptide repeat|Tetratricopeptide-like helical	2.2005
AT1G50270	Pentatricopeptide repeat|Pentatricopeptide repeat|Pentatricopeptide repeat|Pentatricopeptide repeat|Pentatricopeptide repeat|Tetratricopeptide-like helical	2.1325
AT1G80150	Pentatricopeptide repeat|Pentatricopeptide repeat|Pentatricopeptide repeat|Pentatricopeptide repeat	2.116
AT1G52620	Pentatricopeptide repeat|Pentatricopeptide repeat|Pentatricopeptide repeat|Pentatricopeptide repeat|Pentatricopeptide repeat|Tetratricopeptide-like helical	2.08
AT3G61520	Pentatricopeptide repeat|Pentatricopeptide repeat|Pentatricopeptide repeat|Pentatricopeptide repeat|Pentatricopeptide repeat|Tetratricopeptide-like helical	2.0585
AT1G10270	Pentatricopeptide repeat|Pentatricopeptide repeat|Pentatricopeptide repeat|Pentatricopeptide repeat|Tetratricopeptide-like helical	2.0078
AT1G51965	Pentatricopeptide repeat|Pentatricopeptide repeat|Pentatricopeptide repeat|Tetratricopeptide-like helical	1.999
AT2G03380	Pentatricopeptide repeat|Pentatricopeptide repeat|Pentatricopeptide repeat|Pentatricopeptide repeat|Tetratricopeptide-like helical	1.9904
AT3G23330	Pentatricopeptide repeat|Pentatricopeptide repeat|Pentatricopeptide repeat|Pentatricopeptide repeat|Tetratricopeptide-like helical	1.9904
AT3G08820	Pentatricopeptide repeat|Pentatricopeptide repeat|Pentatricopeptide repeat|Pentatricopeptide repeat|Tetratricopeptide-like helical	1.9805
AT1G06270	Pentatricopeptide repeat|Pentatricopeptide repeat|Pentatricopeptide repeat	1.9584
AT1G62914	Pentatricopeptide repeat|Pentatricopeptide repeat|Pentatricopeptide repeat|Pentatricopeptide repeat|Tetratricopeptide-like helical	1.9398
AT5G27460	Pentatricopeptide repeat|Pentatricopeptide repeat|Pentatricopeptide repeat|Tetratricopeptide-like helical	1.9366
AT3G02490	Pentatricopeptide repeat|Pentatricopeptide repeat|Pentatricopeptide repeat	1.9316
AT2G27610	Pentatricopeptide repeat|Pentatricopeptide repeat|Pentatricopeptide repeat|Pentatricopeptide repeat|Tetratricopeptide-like helical	1.9191
AT4G08210	Pentatricopeptide repeat|Pentatricopeptide repeat|Pentatricopeptide repeat|Pentatricopeptide repeat|Pentatricopeptide repeat|Tetratricopeptide-like helical	1.9191
AT4G21065	Pentatricopeptide repeat|Pentatricopeptide repeat|Pentatricopeptide repeat|Pentatricopeptide repeat|Tetratricopeptide-like helical|Pentatricopeptide repeat|Pentatricopeptide repeat|Pentatricopeptide repeat|Pentatricopeptide repeat|Tetratricopeptide-like helical	1.9191
AT3G60980	Pentatricopeptide repeat|Pentatricopeptide repeat|Pentatricopeptide repeat|Pentatricopeptide repeat|Tetratricopeptide-like helical	1.8916
AT1G74900	Pentatricopeptide repeat|Pentatricopeptide repeat|Pentatricopeptide repeat|Pentatricopeptide repeat|Tetratricopeptide-like helical	1.8874
AT1G12620	Pentatricopeptide repeat|Pentatricopeptide repeat|Pentatricopeptide repeat|Pentatricopeptide repeat|Pentatricopeptide repeat|Tetratricopeptide-like helical	1.8643
AT1G25360	Pentatricopeptide repeat|Pentatricopeptide repeat|Pentatricopeptide repeat|Pentatricopeptide repeat|Tetratricopeptide-like helical	1.8549
AT5G28460	Pentatricopeptide repeat|Pentatricopeptide repeat|Pentatricopeptide repeat|Pentatricopeptide repeat|Pentatricopeptide repeat|Tetratricopeptide-like helical	1.843
AT1G12775	Pentatricopeptide repeat|Pentatricopeptide repeat|Pentatricopeptide repeat|Pentatricopeptide repeat|Pentatricopeptide repeat|Pentatricopeptide repeat|Tetratricopeptide-like helical	1.8049
AT1G62670	Pentatricopeptide repeat|Pentatricopeptide repeat|Pentatricopeptide repeat|Pentatricopeptide repeat|Tetratricopeptide-like helical	1.8049
AT3G48810	Pentatricopeptide repeat|Pentatricopeptide repeat|Pentatricopeptide repeat|Pentatricopeptide repeat|Pentatricopeptide repeat|Pentatricopeptide repeat|Tetratricopeptide-like helical	1.8049
AT5G15300	Pentatricopeptide repeat|Pentatricopeptide repeat|Pentatricopeptide repeat|Pentatricopeptide repeat|Pentatricopeptide repeat|Tetratricopeptide-like helical	1.7681
AT1G22960	Pentatricopeptide repeat|Pentatricopeptide repeat|Pentatricopeptide repeat|Pentatricopeptide repeat|Tetratricopeptide-like helical	1.7593
AT3G02650	Pentatricopeptide repeat|Pentatricopeptide repeat|Pentatricopeptide repeat|Pentatricopeptide repeat|Tetratricopeptide-like helical	1.7442
AT2G15980	Pentatricopeptide repeat|Pentatricopeptide repeat|Pentatricopeptide repeat|Pentatricopeptide repeat	1.7174
AT2G39230	Pentatricopeptide repeat|Pentatricopeptide repeat|Pentatricopeptide repeat|Pentatricopeptide repeat|Pentatricopeptide repeat|Tetratricopeptide-like helical	1.7174
AT2G44880	Pentatricopeptide repeat|Pentatricopeptide repeat|Pentatricopeptide repeat|Pentatricopeptide repeat|Pentatricopeptide repeat|Tetratricopeptide-like helical	1.7174
AT3G49170	Pentatricopeptide repeat|Pentatricopeptide repeat|Pentatricopeptide repeat|Pentatricopeptide repeat|Tetratricopeptide-like helical	1.7174
AT1G71490	Pentatricopeptide repeat|Pentatricopeptide repeat|Pentatricopeptide repeat|Pentatricopeptide repeat|Tetratricopeptide-like helical	1.6768
AT2G01510	Pentatricopeptide repeat|Pentatricopeptide repeat|Pentatricopeptide repeat|Pentatricopeptide repeat	1.6768
AT3G04130	Pentatricopeptide repeat|Pentatricopeptide repeat|Pentatricopeptide repeat|Pentatricopeptide repeat|Pentatricopeptide repeat|Tetratricopeptide-like helical|Pentatricopeptide repeat|Pentatricopeptide repeat|Pentatricopeptide repeat|Pentatricopeptide repeat|Pentatricopeptide repeat|Tetratricopeptide-like helical	1.6685
AT2G20710	Pentatricopeptide repeat|Pentatricopeptide repeat|Pentatricopeptide repeat|Pentatricopeptide repeat|Tetratricopeptide-like helical|Pentatricopeptide repeat|Pentatricopeptide repeat|Pentatricopeptide repeat|Pentatricopeptide repeat|Tetratricopeptide-like helical	1.656
AT2G36730	Pentatricopeptide repeat|Pentatricopeptide repeat|Pentatricopeptide repeat	1.6082
AT5G16860	Pentatricopeptide repeat|Pentatricopeptide repeat|Pentatricopeptide repeat|Pentatricopeptide repeat|Pentatricopeptide repeat|Tetratricopeptide-like helical	1.5754
AT2G01740	Pentatricopeptide repeat|Pentatricopeptide repeat|Pentatricopeptide repeat|Pentatricopeptide repeat|Pentatricopeptide repeat|Tetratricopeptide-like helical	1.5654
AT3G16010	Pentatricopeptide repeat|Pentatricopeptide repeat|Pentatricopeptide repeat|Pentatricopeptide repeat|Tetratricopeptide-like helical	1.5434
AT4G21880	Pentatricopeptide repeat|Pentatricopeptide repeat|Pentatricopeptide repeat|Tetratricopeptide-like helical	1.5301
AT4G14170	Pentatricopeptide repeat|Pentatricopeptide repeat|Pentatricopeptide repeat|Pentatricopeptide repeat	1.5059
AT5G65560	Pentatricopeptide repeat|Pentatricopeptide repeat|Pentatricopeptide repeat|Pentatricopeptide repeat|Pentatricopeptide repeat|Tetratricopeptide-like helical	1.5033
AT1G66345	Pentatricopeptide repeat|Pentatricopeptide repeat|Pentatricopeptide repeat|Pentatricopeptide repeat|Pentatricopeptide repeat	1.49
AT5G15340	Pentatricopeptide repeat|Pentatricopeptide repeat|Pentatricopeptide repeat|Pentatricopeptide repeat	1.4764
AT4G14050	Pentatricopeptide repeat|Pentatricopeptide repeat|Pentatricopeptide repeat|Pentatricopeptide repeat	1.4675
AT2G17670	Pentatricopeptide repeat|Pentatricopeptide repeat|Pentatricopeptide repeat|Pentatricopeptide repeat|Tetratricopeptide-like helical|Pentatricopeptide repeat|Pentatricopeptide repeat|Pentatricopeptide repeat|Pentatricopeptide repeat|Pentatricopeptide repeat	1.4659
AT4G37170	Pentatricopeptide repeat|Pentatricopeptide repeat|Pentatricopeptide repeat|Pentatricopeptide repeat|Tetratricopeptide-like helical	1.4544
AT4G39530	Pentatricopeptide repeat|Pentatricopeptide repeat|Pentatricopeptide repeat|Pentatricopeptide repeat|Tetratricopeptide-like helical	1.4544
AT1G74750	Pentatricopeptide repeat|Pentatricopeptide repeat|Pentatricopeptide repeat|Pentatricopeptide repeat|Pentatricopeptide repeat|Smr protein/MutS2 C-terminal|Smr protein/MutS2 C-terminal|Tetratricopeptide-like helical	1.4264
AT1G73400	Pentatricopeptide repeat|Pentatricopeptide repeat|Pentatricopeptide repeat|Pentatricopeptide repeat|Pentatricopeptide repeat	1.4179
AT1G20230	Pentatricopeptide repeat|Pentatricopeptide repeat|Pentatricopeptide repeat|Pentatricopeptide repeat|Tetratricopeptide-like helical	1.4113
AT1G15480	Pentatricopeptide repeat|Pentatricopeptide repeat|Pentatricopeptide repeat|Pentatricopeptide repeat|Tetratricopeptide-like helical	1.4067
AT1G03510	Pentatricopeptide repeat|Pentatricopeptide repeat|Pentatricopeptide repeat|Pentatricopeptide repeat|Tetratricopeptide-like helical	1.3955
AT1G34160	Pentatricopeptide repeat|Pentatricopeptide repeat|Pentatricopeptide repeat|Pentatricopeptide repeat	1.3955
AT5G61400	Pentatricopeptide repeat|Pentatricopeptide repeat|Pentatricopeptide repeat|Pentatricopeptide repeat|Tetratricopeptide-like helical	1.3549
AT1G22830	Pentatricopeptide repeat|Pentatricopeptide repeat|Pentatricopeptide repeat|Tetratricopeptide-like helical|Pentatricopeptide repeat|Pentatricopeptide repeat|Pentatricopeptide repeat|Tetratricopeptide-like helical	1.3494
AT1G60770	Pentatricopeptide repeat|Pentatricopeptide repeat|Pentatricopeptide repeat|Tetratricopeptide-like helical	1.3455
AT5G13270	Pentatricopeptide repeat|Pentatricopeptide repeat|Pentatricopeptide repeat|Pentatricopeptide repeat|Tetratricopeptide-like helical	1.3122
AT2G45350	Pentatricopeptide repeat|Pentatricopeptide repeat|Pentatricopeptide repeat|Pentatricopeptide repeat	1.3024
AT3G13880	Pentatricopeptide repeat|Pentatricopeptide repeat|Pentatricopeptide repeat|Pentatricopeptide repeat|Tetratricopeptide-like helical	1.3024
AT5G41170	Pentatricopeptide repeat|Pentatricopeptide repeat|Pentatricopeptide repeat|Pentatricopeptide repeat|Tetratricopeptide-like helical	1.2264
AT2G30780	Pentatricopeptide repeat|Pentatricopeptide repeat|Pentatricopeptide repeat|Pentatricopeptide repeat	1.2212
AT4G36680	Pentatricopeptide repeat|Pentatricopeptide repeat|Pentatricopeptide repeat|Tetratricopeptide-like helical	1.2087
AT3G62890	Pentatricopeptide repeat|Pentatricopeptide repeat|Pentatricopeptide repeat|Pentatricopeptide repeat|Pentatricopeptide repeat|Tetratricopeptide-like helical	1.2029
AT5G15280	Pentatricopeptide repeat|Pentatricopeptide repeat|Pentatricopeptide repeat|Pentatricopeptide repeat|Pentatricopeptide repeat	1.1939
AT5G59200	Pentatricopeptide repeat|Pentatricopeptide repeat|Pentatricopeptide repeat|Pentatricopeptide repeat|Tetratricopeptide-like helical	1.1769
AT1G80270	Pentatricopeptide repeat|Pentatricopeptide repeat|Pentatricopeptide repeat|Tetratricopeptide-like helical|Pentatricopeptide repeat|Pentatricopeptide repeat|Pentatricopeptide repeat|Tetratricopeptide-like helical|Pentatricopeptide repeat|Pentatricopeptide repeat|Pentatricopeptide repeat|Tetratricopeptide-like helical	1.1699
AT5G50390	Pentatricopeptide repeat|Pentatricopeptide repeat|Pentatricopeptide repeat|Pentatricopeptide repeat|Tetratricopeptide-like helical	1.1699
AT3G02330	Pentatricopeptide repeat|Pentatricopeptide repeat|Pentatricopeptide repeat|Pentatricopeptide repeat|Tetratricopeptide-like helical	1.1325
AT4G20090	Pentatricopeptide repeat|Pentatricopeptide repeat|Pentatricopeptide repeat|Pentatricopeptide repeat|Tetratricopeptide-like helical	1.1325
AT5G62370	Pentatricopeptide repeat|Pentatricopeptide repeat|Pentatricopeptide repeat|Pentatricopeptide repeat|Tetratricopeptide-like helical	1.1325
AT1G02060	Pentatricopeptide repeat|Pentatricopeptide repeat|Pentatricopeptide repeat|Pentatricopeptide repeat|Pentatricopeptide repeat|Tetratricopeptide-like helical	1.1195
AT5G08310	Pentatricopeptide repeat|Pentatricopeptide repeat|Pentatricopeptide repeat|Pentatricopeptide repeat|Pentatricopeptide repeat	1.1195
AT2G37320	Pentatricopeptide repeat|Pentatricopeptide repeat|Pentatricopeptide repeat|Pentatricopeptide repeat|Tetratricopeptide-like helical	1.116
AT3G04750	Pentatricopeptide repeat|Pentatricopeptide repeat|Pentatricopeptide repeat|Pentatricopeptide repeat|Tetratricopeptide-like helical	1.1074
AT4G19440	Pentatricopeptide repeat|Pentatricopeptide repeat|Pentatricopeptide repeat|Pentatricopeptide repeat|Pentatricopeptide repeat|Tetratricopeptide-like helical|Pentatricopeptide repeat|Pentatricopeptide repeat|Pentatricopeptide repeat|Pentatricopeptide repeat|Pentatricopeptide repeat|Tetratricopeptide-like helical	1.1021
AT3G03580	Pentatricopeptide repeat|Pentatricopeptide repeat|Pentatricopeptide repeat|Pentatricopeptide repeat|Pentatricopeptide repeat|Tetratricopeptide-like helical	1.0999
AT2G33680	Pentatricopeptide repeat|Pentatricopeptide repeat|Pentatricopeptide repeat|Pentatricopeptide repeat|Tetratricopeptide-like helical	1.0959
AT4G11690	Pentatricopeptide repeat|Pentatricopeptide repeat|Pentatricopeptide repeat|Pentatricopeptide repeat|Pentatricopeptide repeat	1.0959
AT5G01110	Pentatricopeptide repeat|Pentatricopeptide repeat|Pentatricopeptide repeat|Pentatricopeptide repeat|Pentatricopeptide repeat|Tetratricopeptide-like helical	1.075
AT1G74600	Pentatricopeptide repeat|Pentatricopeptide repeat|Pentatricopeptide repeat|Pentatricopeptide repeat|Tetratricopeptide-like helical	1.0654
AT2G04860	Pentatricopeptide repeat|Pentatricopeptide repeat|Pentatricopeptide repeat|Pentatricopeptide repeat|Tetratricopeptide-like helical	1.0654
AT3G49240	Pentatricopeptide repeat|Pentatricopeptide repeat|Pentatricopeptide repeat|Pentatricopeptide repeat|Pentatricopeptide repeat|Tetratricopeptide-like helical	1.0626
AT3G23020	Pentatricopeptide repeat|Pentatricopeptide repeat|Pentatricopeptide repeat|Pentatricopeptide repeat|Tetratricopeptide-like helical	1.0585
AT1G11630	Pentatricopeptide repeat|Pentatricopeptide repeat|Pentatricopeptide repeat|Tetratricopeptide-like helical	1.0489
AT1G64583	Pentatricopeptide repeat|Pentatricopeptide repeat|Pentatricopeptide repeat|Pentatricopeptide repeat|Tetratricopeptide-like helical	1.0394
AT3G56550	Pentatricopeptide repeat|Pentatricopeptide repeat|Pentatricopeptide repeat|Pentatricopeptide repeat	1.0394
AT3G28660	Pentatricopeptide repeat|Pentatricopeptide repeat|Pentatricopeptide repeat|Pentatricopeptide repeat|Pentatricopeptide repeat	1.0294
AT1G55890	Pentatricopeptide repeat|Pentatricopeptide repeat|Pentatricopeptide repeat|Pentatricopeptide repeat|Tetratricopeptide-like helical	1.0246
AT3G15200	Pentatricopeptide repeat|Pentatricopeptide repeat|Pentatricopeptide repeat|Pentatricopeptide repeat|Tetratricopeptide-like helical	0.98248
AT5G59600	Pentatricopeptide repeat|Pentatricopeptide repeat|Pentatricopeptide repeat|Pentatricopeptide repeat|Tetratricopeptide-like helical	0.98046
AT1G19520	-|Pentatricopeptide repeat|Pentatricopeptide repeat|Pentatricopeptide repeat|Pentatricopeptide repeat|Tetratricopeptide-like helical	0.97327
AT2G19280	Pentatricopeptide repeat|Pentatricopeptide repeat|Pentatricopeptide repeat|Tetratricopeptide-like helical|Pentatricopeptide repeat|Pentatricopeptide repeat|Pentatricopeptide repeat|Tetratricopeptide-like helical	0.9519
AT3G25210	Pentatricopeptide repeat|Pentatricopeptide repeat|Pentatricopeptide repeat|Pentatricopeptide repeat|Pentatricopeptide repeat	0.90186
AT4G04370	Pentatricopeptide repeat|Pentatricopeptide repeat|Pentatricopeptide repeat|Pentatricopeptide repeat|Pentatricopeptide repeat|Tetratricopeptide-like helical	0.87497
AT3G18970	Pentatricopeptide repeat|Pentatricopeptide repeat|Pentatricopeptide repeat|Pentatricopeptide repeat	0.86943
AT4G35130	Pentatricopeptide repeat|Pentatricopeptide repeat|Pentatricopeptide repeat|Pentatricopeptide repeat|Tetratricopeptide-like helical	0.86943
AT2G17525	Pentatricopeptide repeat|Pentatricopeptide repeat|Pentatricopeptide repeat|Pentatricopeptide repeat|Pentatricopeptide repeat	0.86629
AT1G61870	Pentatricopeptide repeat|Pentatricopeptide repeat|Pentatricopeptide repeat|Tetratricopeptide-like helical	0.82705
AT2G41720	Pentatricopeptide repeat|Pentatricopeptide repeat|Pentatricopeptide repeat|Pentatricopeptide repeat|Pentatricopeptide repeat|Tetratricopeptide-like helical|Pentatricopeptide repeat|Pentatricopeptide repeat|Pentatricopeptide repeat|Pentatricopeptide repeat|Tetratricopeptide-like helical	0.82105
AT3G24000	Pentatricopeptide repeat|Pentatricopeptide repeat|Pentatricopeptide repeat|Pentatricopeptide repeat|Pentatricopeptide repeat|Tetratricopeptide-like helical	0.80763
AT5G60960	Pentatricopeptide repeat|Pentatricopeptide repeat|Pentatricopeptide repeat|Pentatricopeptide repeat|Pentatricopeptide repeat	0.79378
AT1G02420	Pentatricopeptide repeat|Pentatricopeptide repeat|Pentatricopeptide repeat|Pentatricopeptide repeat	0.78782
AT1G63150	Pentatricopeptide repeat|Pentatricopeptide repeat|Pentatricopeptide repeat|Pentatricopeptide repeat|Tetratricopeptide-like helical	0.78782
AT5G56310	Pentatricopeptide repeat|Pentatricopeptide repeat|Pentatricopeptide repeat|Pentatricopeptide repeat|Tetratricopeptide-like helical	0.76474
AT5G12100	Pentatricopeptide repeat|Pentatricopeptide repeat|Pentatricopeptide repeat|Pentatricopeptide repeat|Pentatricopeptide repeat|Tetratricopeptide-like helical	0.76182
AT2G25580	Pentatricopeptide repeat|Pentatricopeptide repeat|Pentatricopeptide repeat	0.75491
AT1G73710	Pentatricopeptide repeat|Pentatricopeptide repeat|Pentatricopeptide repeat|Pentatricopeptide repeat|Pentatricopeptide repeat|Tetratricopeptide-like helical	0.74718
AT1G13040	Pentatricopeptide repeat|Pentatricopeptide repeat|Pentatricopeptide repeat|Pentatricopeptide repeat|Pentatricopeptide repeat|Tetratricopeptide-like helical	0.71743
AT3G12770	Pentatricopeptide repeat|Pentatricopeptide repeat|Pentatricopeptide repeat|Pentatricopeptide repeat|Tetratricopeptide-like helical	0.71743
AT3G18020	Pentatricopeptide repeat|Pentatricopeptide repeat|Pentatricopeptide repeat|Pentatricopeptide repeat|Pentatricopeptide repeat|Pentatricopeptide repeat	0.71743
AT3G21470	Pentatricopeptide repeat|Pentatricopeptide repeat|Pentatricopeptide repeat|Pentatricopeptide repeat|Pentatricopeptide repeat|Tetratricopeptide-like helical	0.71743
AT3G47530	Pentatricopeptide repeat|Pentatricopeptide repeat|Pentatricopeptide repeat|Pentatricopeptide repeat	0.71743
AT4G04790	Pentatricopeptide repeat|Pentatricopeptide repeat|Pentatricopeptide repeat	0.71743
AT5G46680	Pentatricopeptide repeat|Pentatricopeptide repeat|Pentatricopeptide repeat|Pentatricopeptide repeat|Pentatricopeptide repeat|Tetratricopeptide-like helical	0.71743
AT4G37380	Pentatricopeptide repeat|Pentatricopeptide repeat|Pentatricopeptide repeat|Pentatricopeptide repeat|Tetratricopeptide-like helical	0.70056
AT3G26782	Pentatricopeptide repeat|Pentatricopeptide repeat|Pentatricopeptide repeat|Pentatricopeptide repeat|Pentatricopeptide repeat|Tetratricopeptide-like helical	0.69667
AT3G22470	Pentatricopeptide repeat|Pentatricopeptide repeat|Pentatricopeptide repeat|Pentatricopeptide repeat|Pentatricopeptide repeat|Tetratricopeptide-like helical	0.65603
AT3G58590	Pentatricopeptide repeat|Pentatricopeptide repeat|Pentatricopeptide repeat|Pentatricopeptide repeat|Tetratricopeptide-like helical	0.65603
AT5G61800	Pentatricopeptide repeat|Pentatricopeptide repeat|Pentatricopeptide repeat|Pentatricopeptide repeat|Pentatricopeptide repeat|Tetratricopeptide-like helical	0.65603
AT2G21090	Pentatricopeptide repeat|Pentatricopeptide repeat|Pentatricopeptide repeat|Pentatricopeptide repeat|Tetratricopeptide-like helical	0.64817
AT1G07740	Pentatricopeptide repeat|Pentatricopeptide repeat|Pentatricopeptide repeat|Pentatricopeptide repeat|Pentatricopeptide repeat|Tetratricopeptide-like helical	0.64343
AT2G15630	Pentatricopeptide repeat|Pentatricopeptide repeat|Pentatricopeptide repeat|Pentatricopeptide repeat|Pentatricopeptide repeat|Tetratricopeptide-like helical	0.64343
AT5G13770	Pentatricopeptide repeat|Pentatricopeptide repeat|Pentatricopeptide repeat|Pentatricopeptide repeat|Tetratricopeptide-like helical	0.63665
AT1G79540	Pentatricopeptide repeat|Pentatricopeptide repeat|Pentatricopeptide repeat|Pentatricopeptide repeat|Pentatricopeptide repeat|Tetratricopeptide-like helical	0.63497
AT4G35850	Pentatricopeptide repeat|Pentatricopeptide repeat|Pentatricopeptide repeat	0.59339
AT4G01400	Pentatricopeptide repeat|Pentatricopeptide repeat|Pentatricopeptide repeat|Pentatricopeptide repeat|Conserved oligomeric Golgi complex, subunit 4|Conserved oligomeric Golgi complex, subunit 4|Pentatricopeptide repeat|Pentatricopeptide repeat|Pentatricopeptide repeat|Pentatricopeptide repeat|Conserved oligomeric Golgi complex, subunit 4|Conserved oligomeric Golgi complex, subunit 4	0.58416
AT1G71460	Pentatricopeptide repeat|Pentatricopeptide repeat|Pentatricopeptide repeat|Pentatricopeptide repeat|Tetratricopeptide-like helical	0.58341
AT3G06920	Pentatricopeptide repeat|Pentatricopeptide repeat|Pentatricopeptide repeat|Pentatricopeptide repeat|Pentatricopeptide repeat|Pentatricopeptide repeat|Tetratricopeptide-like helical	0.57993
AT1G77170	Pentatricopeptide repeat|Pentatricopeptide repeat|Pentatricopeptide repeat|Pentatricopeptide repeat|Tetratricopeptide-like helical	0.56543
AT3G50420	Pentatricopeptide repeat|Pentatricopeptide repeat|Pentatricopeptide repeat|Pentatricopeptide repeat|Tetratricopeptide-like helical	0.55697
AT5G08510	Pentatricopeptide repeat|Pentatricopeptide repeat|Pentatricopeptide repeat|Pentatricopeptide repeat|Tetratricopeptide-like helical	0.55201
AT5G44230	Pentatricopeptide repeat|Pentatricopeptide repeat|Pentatricopeptide repeat|Pentatricopeptide repeat|Tetratricopeptide-like helical	0.54751
AT4G02820	Pentatricopeptide repeat|Pentatricopeptide repeat|Pentatricopeptide repeat|Pentatricopeptide repeat|Tetratricopeptide-like helical	0.53102
AT1G62910	Pentatricopeptide repeat|Pentatricopeptide repeat|Pentatricopeptide repeat|Pentatricopeptide repeat|Pentatricopeptide repeat|Tetratricopeptide-like helical	0.52479
AT1G62930	Pentatricopeptide repeat|Pentatricopeptide repeat|Pentatricopeptide repeat|Pentatricopeptide repeat|Pentatricopeptide repeat|Tetratricopeptide-like helical	0.5017
AT1G68980	Pentatricopeptide repeat|Pentatricopeptide repeat|Pentatricopeptide repeat|Pentatricopeptide repeat	0.49879
AT5G39710	Pentatricopeptide repeat|Pentatricopeptide repeat|Pentatricopeptide repeat|Pentatricopeptide repeat|Pentatricopeptide repeat|Tetratricopeptide-like helical	0.49504
AT2G18940	Pentatricopeptide repeat|Pentatricopeptide repeat|Pentatricopeptide repeat|Pentatricopeptide repeat|Tetratricopeptide-like helical	0.49066
AT5G57250	Pentatricopeptide repeat|Pentatricopeptide repeat|Pentatricopeptide repeat|Pentatricopeptide repeat|Pentatricopeptide repeat|Tetratricopeptide-like helical	0.47642
AT3G53170	Pentatricopeptide repeat|Pentatricopeptide repeat|Pentatricopeptide repeat|Pentatricopeptide repeat|Pentatricopeptide repeat	0.47079
AT1G76280	Pentatricopeptide repeat|Pentatricopeptide repeat|Pentatricopeptide repeat|Pentatricopeptide repeat|Pentatricopeptide repeat|Tetratricopeptide-like helical|Pentatricopeptide repeat|Pentatricopeptide repeat|Pentatricopeptide repeat|Pentatricopeptide repeat|Pentatricopeptide repeat|Pentatricopeptide repeat|Pentatricopeptide repeat|Pentatricopeptide repeat|Tetratricopeptide-like helical	0.4347
AT4G39952	Pentatricopeptide repeat|Pentatricopeptide repeat|Pentatricopeptide repeat|Pentatricopeptide repeat|Tetratricopeptide-like helical	0.41787
AT2G48000	Pentatricopeptide repeat|Pentatricopeptide repeat|Pentatricopeptide repeat|Pentatricopeptide repeat	0.40833
AT4G21170	Pentatricopeptide repeat|Pentatricopeptide repeat|Pentatricopeptide repeat|Pentatricopeptide repeat|Tetratricopeptide-like helical	0.40332
AT1G01970	Pentatricopeptide repeat|Pentatricopeptide repeat|Pentatricopeptide repeat|Pentatricopeptide repeat	0.39234
AT1G20300	Pentatricopeptide repeat|Pentatricopeptide repeat|Pentatricopeptide repeat|Pentatricopeptide repeat|Pentatricopeptide repeat|Tetratricopeptide-like helical	0.39093
AT2G16880	Pentatricopeptide repeat|Pentatricopeptide repeat|Pentatricopeptide repeat|Pentatricopeptide repeat|Tetratricopeptide-like helical	0.38225
AT3G18110	Pentatricopeptide repeat|Pentatricopeptide repeat|Pentatricopeptide repeat|Pentatricopeptide repeat|Pentatricopeptide repeat|Tetratricopeptide-like helical	0.37125
AT3G09060	Pentatricopeptide repeat|Pentatricopeptide repeat|Pentatricopeptide repeat|Pentatricopeptide repeat|Pentatricopeptide repeat|Tetratricopeptide-like helical	0.36951
AT3G46870	Pentatricopeptide repeat|Pentatricopeptide repeat|Pentatricopeptide repeat	0.34706
AT1G71420	Pentatricopeptide repeat|Pentatricopeptide repeat|Pentatricopeptide repeat|Pentatricopeptide repeat|Pentatricopeptide repeat|Tetratricopeptide-like helical	0.34546
AT4G21705	Pentatricopeptide repeat|Pentatricopeptide repeat|Pentatricopeptide repeat|Pentatricopeptide repeat|Tetratricopeptide-like helical	0.33634
AT1G26900	Pentatricopeptide repeat|Pentatricopeptide repeat|Pentatricopeptide repeat|Pentatricopeptide repeat	0.31607
AT1G55630	Pentatricopeptide repeat|Pentatricopeptide repeat|Pentatricopeptide repeat|Pentatricopeptide repeat|Pentatricopeptide repeat|Pentatricopeptide repeat	0.30239
AT2G01390	Pentatricopeptide repeat|Pentatricopeptide repeat|Pentatricopeptide repeat|Pentatricopeptide repeat|Tetratricopeptide-like helical	0.30239
AT5G39680	Pentatricopeptide repeat|Pentatricopeptide repeat|Pentatricopeptide repeat|Pentatricopeptide repeat|Tetratricopeptide-like helical	0.30239
AT2G41080	Pentatricopeptide repeat|Pentatricopeptide repeat|Pentatricopeptide repeat|Pentatricopeptide repeat|Tetratricopeptide-like helical	0.27931
AT3G13160	Pentatricopeptide repeat|Pentatricopeptide repeat|Pentatricopeptide repeat|Pentatricopeptide repeat	0.27382
AT3G51320	Pentatricopeptide repeat|Pentatricopeptide repeat|Pentatricopeptide repeat|Pentatricopeptide repeat	0.26763
AT2G06000	Pentatricopeptide repeat|Pentatricopeptide repeat|Pentatricopeptide repeat|Pentatricopeptide repeat|Pentatricopeptide repeat|Pentatricopeptide repeat	0.26492
AT5G52850	Pentatricopeptide repeat|Pentatricopeptide repeat|Pentatricopeptide repeat|Pentatricopeptide repeat|Tetratricopeptide-like helical	0.258
AT2G31400	Pentatricopeptide repeat|Pentatricopeptide repeat|Pentatricopeptide repeat|Pentatricopeptide repeat|Pentatricopeptide repeat|Smr protein/MutS2 C-terminal|Smr protein/MutS2 C-terminal|Tetratricopeptide-like helical	0.25672
AT3G14580	Pentatricopeptide repeat|Pentatricopeptide repeat|Pentatricopeptide repeat|Pentatricopeptide repeat	0.24795
AT5G39350	Pentatricopeptide repeat|Pentatricopeptide repeat|Pentatricopeptide repeat|Pentatricopeptide repeat|Tetratricopeptide-like helical	0.23483
AT1G43980	Pentatricopeptide repeat|Pentatricopeptide repeat|Pentatricopeptide repeat|Pentatricopeptide repeat|Pentatricopeptide repeat	0.232
AT1G02370	Pentatricopeptide repeat|Pentatricopeptide repeat|Tetratricopeptide-like helical	0.19387
AT1G32415	Pentatricopeptide repeat|Pentatricopeptide repeat|Pentatricopeptide repeat|Pentatricopeptide repeat|Pentatricopeptide repeat|Pentatricopeptide repeat|Tetratricopeptide-like helical	0.19136
AT5G64320	Pentatricopeptide repeat|Pentatricopeptide repeat|Pentatricopeptide repeat|Pentatricopeptide repeat|Tetratricopeptide-like helical	0.18309
AT1G04840	Pentatricopeptide repeat|Pentatricopeptide repeat|Pentatricopeptide repeat|Pentatricopeptide repeat|Tetratricopeptide-like helical	0.16489
AT1G30290	Pentatricopeptide repeat|Pentatricopeptide repeat|Pentatricopeptide repeat|Pentatricopeptide repeat|Pentatricopeptide repeat|Pentatricopeptide repeat|Tetratricopeptide-like helical	0.16489
AT1G74850	Pentatricopeptide repeat|Pentatricopeptide repeat|Pentatricopeptide repeat|Pentatricopeptide repeat|Smr protein/MutS2 C-terminal|Smr protein/MutS2 C-terminal|Tetratricopeptide-like helical	0.16073
AT4G31850	Pentatricopeptide repeat|Pentatricopeptide repeat|Pentatricopeptide repeat|Pentatricopeptide repeat|Pentatricopeptide repeat|Tetratricopeptide-like helical	0.16073
AT5G16420	Pentatricopeptide repeat|Pentatricopeptide repeat|Pentatricopeptide repeat|Pentatricopeptide repeat|Tetratricopeptide-like helical	0.15183
AT5G14080	Pentatricopeptide repeat|Pentatricopeptide repeat|Pentatricopeptide repeat|Pentatricopeptide repeat|Pentatricopeptide repeat|Tetratricopeptide-like helical	0.14711
AT3G57430	Pentatricopeptide repeat|Pentatricopeptide repeat|Pentatricopeptide repeat|Pentatricopeptide repeat|Tetratricopeptide-like helical	0.14627
AT2G32230	Pentatricopeptide repeat|Pentatricopeptide repeat|Pentatricopeptide repeat	0.14043
AT1G05750	Pentatricopeptide repeat|Pentatricopeptide repeat|Pentatricopeptide repeat|Pentatricopeptide repeat|Pentatricopeptide repeat|Tetratricopeptide-like helical	0.13247
AT2G18520	Pentatricopeptide repeat|Pentatricopeptide repeat|Pentatricopeptide repeat|Pentatricopeptide repeat|Pentatricopeptide repeat	0.13247
AT1G03560	Pentatricopeptide repeat|Pentatricopeptide repeat|Pentatricopeptide repeat|Pentatricopeptide repeat|Tetratricopeptide-like helical	0.12182
AT5G55840	Pentatricopeptide repeat|Pentatricopeptide repeat|Pentatricopeptide repeat|Pentatricopeptide repeat|Pentatricopeptide repeat|Ankyrin repeat	0.11336
AT3G04760	Pentatricopeptide repeat|Pentatricopeptide repeat|Pentatricopeptide repeat|Pentatricopeptide repeat|Tetratricopeptide-like helical	0.10371
AT4G30825	Pentatricopeptide repeat|Pentatricopeptide repeat|Pentatricopeptide repeat|Tetratricopeptide-like helical|Cdk-activating kinase assembly factor MAT1/Tfb3	0.098521
AT5G10690	Pentatricopeptide repeat|Pentatricopeptide repeat|Pentatricopeptide repeat|Pentatricopeptide repeat|Cystathionine beta-synthase, core|Cystathionine beta-synthase, core	0.096924
AT4G18975	Pentatricopeptide repeat|Pentatricopeptide repeat|Pentatricopeptide repeat|Pentatricopeptide repeat	0.091245
AT3G60960	Pentatricopeptide repeat|Pentatricopeptide repeat|Pentatricopeptide repeat|Pentatricopeptide repeat|Tetratricopeptide-like helical	0.089399
AT3G54980	Pentatricopeptide repeat|Pentatricopeptide repeat|Pentatricopeptide repeat|Pentatricopeptide repeat|Pentatricopeptide repeat|Tetratricopeptide-like helical	0.061385
AT1G63130	Pentatricopeptide repeat|Pentatricopeptide repeat|Pentatricopeptide repeat|Pentatricopeptide repeat|Pentatricopeptide repeat|Tetratricopeptide-like helical	0.059536
AT1G02150	Pentatricopeptide repeat|Pentatricopeptide repeat|Pentatricopeptide repeat|Tetratricopeptide-like helical	0.047579
AT2G34400	Pentatricopeptide repeat|Pentatricopeptide repeat|Pentatricopeptide repeat|Pentatricopeptide repeat|Tetratricopeptide-like helical	0.011162
AT5G43790	Pentatricopeptide repeat|Pentatricopeptide repeat|Pentatricopeptide repeat	0.0069371
AT1G64580	Pentatricopeptide repeat|Pentatricopeptide repeat|Pentatricopeptide repeat|Pentatricopeptide repeat|Pentatricopeptide repeat|Tetratricopeptide-like helical	0.0012234
AT2G42920	Pentatricopeptide repeat|Pentatricopeptide repeat|Pentatricopeptide repeat|Pentatricopeptide repeat|Pentatricopeptide repeat|Tetratricopeptide-like helical	-0.037457
AT5G03800	Pentatricopeptide repeat|Pentatricopeptide repeat|Pentatricopeptide repeat|Pentatricopeptide repeat	-0.049909
AT1G09820	Pentatricopeptide repeat|Pentatricopeptide repeat|Pentatricopeptide repeat|Pentatricopeptide repeat|Tetratricopeptide-like helical	-0.060177
AT5G61990	Pentatricopeptide repeat|Pentatricopeptide repeat|Pentatricopeptide repeat|Pentatricopeptide repeat|Pentatricopeptide repeat|Tetratricopeptide-like helical	-0.060177
AT2G37230	Pentatricopeptide repeat|Pentatricopeptide repeat|Pentatricopeptide repeat|Pentatricopeptide repeat|Pentatricopeptide repeat|Tetratricopeptide-like helical	-0.064664
AT5G19020	Pentatricopeptide repeat|Pentatricopeptide repeat|Pentatricopeptide repeat|Pentatricopeptide repeat|Tetratricopeptide-like helical	-0.072352
AT4G01570	Pentatricopeptide repeat|Pentatricopeptide repeat|Pentatricopeptide repeat|Pentatricopeptide repeat|Tetratricopeptide-like helical	-0.097014
AT5G18390	Pentatricopeptide repeat|Pentatricopeptide repeat|Pentatricopeptide repeat|Pentatricopeptide repeat|Pentatricopeptide repeat|Tetratricopeptide-like helical	-0.11264
AT3G56030	Pentatricopeptide repeat|Pentatricopeptide repeat|Pentatricopeptide repeat|Pentatricopeptide repeat	-0.13057
AT5G28340	Pentatricopeptide repeat|Pentatricopeptide repeat|Pentatricopeptide repeat|Pentatricopeptide repeat|Pentatricopeptide repeat	-0.13818
AT2G44920	Pentapeptide repeat|Pentapeptide repeat	-0.15157
AT4G14190	Pentatricopeptide repeat|Pentatricopeptide repeat|Pentatricopeptide repeat	-0.15704
AT5G24830	Pentatricopeptide repeat|Pentatricopeptide repeat|Pentatricopeptide repeat|Pentatricopeptide repeat|Pentatricopeptide repeat	-0.17154
AT5G15980	Pentatricopeptide repeat|Pentatricopeptide repeat|Pentatricopeptide repeat	-0.17295
AT3G28640	Pentatricopeptide repeat|Pentatricopeptide repeat|Pentatricopeptide repeat|Pentatricopeptide repeat|Pentatricopeptide repeat	-0.17565
AT4G19191	Pentatricopeptide repeat|Pentatricopeptide repeat|Pentatricopeptide repeat|Pentatricopeptide repeat|Tetratricopeptide-like helical	-0.17565
AT5G04780	Pentatricopeptide repeat|Pentatricopeptide repeat|Pentatricopeptide repeat|Pentatricopeptide repeat|Tetratricopeptide-like helical	-0.18946
AT1G71210	Pentatricopeptide repeat|Pentatricopeptide repeat|Pentatricopeptide repeat|Pentatricopeptide repeat	-0.20857
AT5G50990	Pentatricopeptide repeat|Pentatricopeptide repeat|Pentatricopeptide repeat|Pentatricopeptide repeat	-0.22368
AT1G18485	Pentatricopeptide repeat|Pentatricopeptide repeat|Pentatricopeptide repeat|Pentatricopeptide repeat|Pentatricopeptide repeat|Tetratricopeptide-like helical	-0.22812
AT3G59040	Pentatricopeptide repeat|Pentatricopeptide repeat|Pentatricopeptide repeat|Pentatricopeptide repeat|Tetratricopeptide-like helical|Pentatricopeptide repeat|Pentatricopeptide repeat|Pentatricopeptide repeat|Pentatricopeptide repeat|Tetratricopeptide-like helical	-0.23603
AT2G30100	Pentatricopeptide repeat|Pentatricopeptide repeat	-0.23758
AT5G46580	Pentatricopeptide repeat|Pentatricopeptide repeat|Pentatricopeptide repeat|Pentatricopeptide repeat|Smr protein/MutS2 C-terminal|Tetratricopeptide-like helical	-0.24263
AT2G15690	Pentatricopeptide repeat|Pentatricopeptide repeat|Pentatricopeptide repeat	-0.25748
AT1G19290	Pentatricopeptide repeat|Pentatricopeptide repeat|Pentatricopeptide repeat|Pentatricopeptide repeat|Tetratricopeptide-like helical	-0.28257
AT3G62470	Pentatricopeptide repeat|Pentatricopeptide repeat|Pentatricopeptide repeat|Pentatricopeptide repeat|Pentatricopeptide repeat|Tetratricopeptide-like helical	-0.28257
AT3G15590	Pentatricopeptide repeat|Pentatricopeptide repeat	-0.29123
AT1G18900	Pentatricopeptide repeat|Pentatricopeptide repeat|Pentatricopeptide repeat|Pentatricopeptide repeat|Pentatricopeptide repeat|Smr protein/MutS2 C-terminal|Smr protein/MutS2 C-terminal|Tetratricopeptide-like helical|Pentatricopeptide repeat|Pentatricopeptide repeat|Pentatricopeptide repeat|Pentatricopeptide repeat|Pentatricopeptide repeat|Smr protein/MutS2 C-terminal|Smr protein/MutS2 C-terminal|Te…	-0.35027
AT4G18520	Pentatricopeptide repeat|Pentatricopeptide repeat|Pentatricopeptide repeat	-0.35128
AT4G39620	Pentatricopeptide repeat|Pentatricopeptide repeat|Pentatricopeptide repeat|Pentatricopeptide repeat|Tetratricopeptide-like helical|Pentatricopeptide repeat|Pentatricopeptide repeat|Pentatricopeptide repeat|Pentatricopeptide repeat|Tetratricopeptide-like helical	-0.36349
AT1G09190	Pentatricopeptide repeat|Pentatricopeptide repeat|Pentatricopeptide repeat|Tetratricopeptide-like helical	-0.37878
AT5G18475	Pentatricopeptide repeat|Pentatricopeptide repeat|Pentatricopeptide repeat|Pentatricopeptide repeat|Pentatricopeptide repeat|Tetratricopeptide-like helical	-0.39805
AT1G09900	Pentatricopeptide repeat|Pentatricopeptide repeat|Pentatricopeptide repeat|Pentatricopeptide repeat|Tetratricopeptide-like helical	-0.40286
AT4G13650	Pentatricopeptide repeat|Pentatricopeptide repeat|Pentatricopeptide repeat|Pentatricopeptide repeat|Tetratricopeptide-like helical	-0.4081
AT4G17616	Pentatricopeptide repeat|Pentatricopeptide repeat	-0.43067
AT3G53700	Pentatricopeptide repeat|Pentatricopeptide repeat|Pentatricopeptide repeat|Pentatricopeptide repeat|Pentatricopeptide repeat|Tetratricopeptide-like helical	-0.43143
AT1G16480	Pentatricopeptide repeat|Pentatricopeptide repeat|Pentatricopeptide repeat|Pentatricopeptide repeat|Tetratricopeptide-like helical|Pentatricopeptide repeat|Pentatricopeptide repeat|Pentatricopeptide repeat|Pentatricopeptide repeat|Tetratricopeptide-like helical	-0.43457
AT2G36240	Pentatricopeptide repeat|Pentatricopeptide repeat|Pentatricopeptide repeat|Pentatricopeptide repeat|Pentatricopeptide repeat|Tetratricopeptide-like helical	-0.43565
AT4G02750	Pentatricopeptide repeat|Pentatricopeptide repeat|Pentatricopeptide repeat|Pentatricopeptide repeat|Pentatricopeptide repeat|Pentatricopeptide repeat|Tetratricopeptide-like helical	-0.44303
AT3G22150	Pentatricopeptide repeat|Pentatricopeptide repeat|Pentatricopeptide repeat|Pentatricopeptide repeat|Tetratricopeptide-like helical	-0.4503
AT5G02830	Pentatricopeptide repeat|Pentatricopeptide repeat|Pentatricopeptide repeat|Pentatricopeptide repeat|Tetratricopeptide-like helical	-0.45707
AT2G35130	Pentatricopeptide repeat|Pentatricopeptide repeat|Pentatricopeptide repeat|Pentatricopeptide repeat|Tetratricopeptide-like helical|Pentatricopeptide repeat|Pentatricopeptide repeat|Pentatricopeptide repeat|Pentatricopeptide repeat|Pentatricopeptide repeat|Tetratricopeptide-like helical	-0.45766
AT1G53330	Pentatricopeptide repeat|Pentatricopeptide repeat|Pentatricopeptide repeat|Pentatricopeptide repeat|Pentatricopeptide repeat	-0.48902
AT1G77360	Pentatricopeptide repeat|Pentatricopeptide repeat|Pentatricopeptide repeat|Pentatricopeptide repeat|Pentatricopeptide repeat|Tetratricopeptide-like helical	-0.5139
AT5G61370	Pentatricopeptide repeat|Pentatricopeptide repeat|Pentatricopeptide repeat|Pentatricopeptide repeat|Pentatricopeptide repeat	-0.52358
AT1G64430	Pentatricopeptide repeat|Pentatricopeptide repeat	-0.52805
AT5G04810	Pentatricopeptide repeat|Pentatricopeptide repeat|Pentatricopeptide repeat|Pentatricopeptide repeat|Pentatricopeptide repeat|RNA recognition motif domain|RNA recognition motif domain|RNA recognition motif domain|Tetratricopeptide-like helical|Nucleotide-binding, alpha-beta plait	-0.52805
AT1G62260	Pentatricopeptide repeat|Pentatricopeptide repeat|Pentatricopeptide repeat|Pentatricopeptide repeat|Pentatricopeptide repeat|Pentatricopeptide repeat|Tetratricopeptide-like helical	-0.5456
AT3G42630	Pentatricopeptide repeat|Pentatricopeptide repeat|Pentatricopeptide repeat	-0.54936
AT1G80550	Pentatricopeptide repeat|Pentatricopeptide repeat|Pentatricopeptide repeat|Pentatricopeptide repeat|Pentatricopeptide repeat	-0.5601
AT1G08610	Pentatricopeptide repeat|Pentatricopeptide repeat|Pentatricopeptide repeat|Pentatricopeptide repeat|Pentatricopeptide repeat	-0.56887
AT1G06580	Pentatricopeptide repeat|Pentatricopeptide repeat|Pentatricopeptide repeat|Pentatricopeptide repeat|Pentatricopeptide repeat|Tetratricopeptide-like helical	-0.57208
AT2G35030	Pentatricopeptide repeat|Pentatricopeptide repeat|Pentatricopeptide repeat|Pentatricopeptide repeat|Pentatricopeptide repeat|Tetratricopeptide-like helical	-0.57208
AT5G13230	Pentatricopeptide repeat|Pentatricopeptide repeat|Pentatricopeptide repeat|Pentatricopeptide repeat|Tetratricopeptide-like helical	-0.6045
AT3G60050	Pentatricopeptide repeat|Pentatricopeptide repeat|Pentatricopeptide repeat|Pentatricopeptide repeat|Pentatricopeptide repeat|Tetratricopeptide-like helical	-0.63621
AT1G33350	Pentatricopeptide repeat|Pentatricopeptide repeat|Pentatricopeptide repeat|Pentatricopeptide repeat|Pentatricopeptide repeat|Tetratricopeptide-like helical	-0.66959
AT2G17033	Pentatricopeptide repeat|Pentatricopeptide repeat|Pentatricopeptide repeat|Smr protein/MutS2 C-terminal|Smr protein/MutS2 C-terminal|Pentatricopeptide repeat|Pentatricopeptide repeat|Pentatricopeptide repeat|Smr protein/MutS2 C-terminal|Smr protein/MutS2 C-terminal	-0.69476
AT5G65570	Pentatricopeptide repeat|Pentatricopeptide repeat|Pentatricopeptide repeat|Pentatricopeptide repeat|Tetratricopeptide-like helical	-0.69761
AT1G07590	Pentatricopeptide repeat|Pentatricopeptide repeat|Pentatricopeptide repeat|Pentatricopeptide repeat|Pentatricopeptide repeat|Tetratricopeptide-like helical	-0.74138
AT1G19720	Pentatricopeptide repeat|Pentatricopeptide repeat|Pentatricopeptide repeat|Pentatricopeptide repeat|Tetratricopeptide-like helical	-0.77463
AT5G55740	Pentatricopeptide repeat|Pentatricopeptide repeat|Pentatricopeptide repeat|Pentatricopeptide repeat|Tetratricopeptide-like helical	-0.82689
AT1G29710	Pentatricopeptide repeat|Pentatricopeptide repeat|Pentatricopeptide repeat	-0.842
AT3G29230	Pentatricopeptide repeat|Pentatricopeptide repeat|Pentatricopeptide repeat|Pentatricopeptide repeat|Pentatricopeptide repeat|Tetratricopeptide-like helical	-0.85936
AT5G42310	Pentatricopeptide repeat|Pentatricopeptide repeat|Pentatricopeptide repeat|Pentatricopeptide repeat|Pentatricopeptide repeat|Pentatricopeptide repeat|Tetratricopeptide-like helical	-0.90632
AT4G21190	Pentatricopeptide repeat|Pentatricopeptide repeat|Pentatricopeptide repeat|Pentatricopeptide repeat	-0.94046
AT5G53490	Pentapeptide repeat|Pentapeptide repeat|Pentapeptide repeat	-0.96652
AT3G09650	Pentatricopeptide repeat|Pentatricopeptide repeat|Pentatricopeptide repeat|Pentatricopeptide repeat	-1.0061
AT4G01990	Pentatricopeptide repeat|Pentatricopeptide repeat|Tetratricopeptide-like helical	-1.0375
AT4G14850	Pentatricopeptide repeat|Pentatricopeptide repeat|Pentatricopeptide repeat|Pentatricopeptide repeat|Tetratricopeptide-like helical	-1.0375
AT5G50280	Pentatricopeptide repeat|Pentatricopeptide repeat|Pentatricopeptide repeat|Pentatricopeptide repeat|Tetratricopeptide-like helical	-1.0512
AT5G48910	Pentatricopeptide repeat|Pentatricopeptide repeat|Pentatricopeptide repeat|Pentatricopeptide repeat|Pentatricopeptide repeat|Tetratricopeptide-like helical	-1.0531
AT2G17140	Pentatricopeptide repeat|Pentatricopeptide repeat|Pentatricopeptide repeat|Pentatricopeptide repeat|Pentatricopeptide repeat|Tetratricopeptide-like helical	-1.0602
AT5G48730	Pentatricopeptide repeat|Pentatricopeptide repeat|Pentatricopeptide repeat|Pentatricopeptide repeat|Tetratricopeptide-like helical	-1.0602
AT3G26540	Pentatricopeptide repeat|Pentatricopeptide repeat|Pentatricopeptide repeat|Pentatricopeptide repeat	-1.1057
AT3G63370	Pentatricopeptide repeat|Pentatricopeptide repeat|Pentatricopeptide repeat|Pentatricopeptide repeat|Tetratricopeptide-like helical	-1.1306
AT3G26630	Pentatricopeptide repeat|Pentatricopeptide repeat|Pentatricopeptide repeat|Pentatricopeptide repeat|Tetratricopeptide-like helical	-1.155
AT3G29290	Pentatricopeptide repeat|Pentatricopeptide repeat|Pentatricopeptide repeat|Pentatricopeptide repeat|Tetratricopeptide-like helical	-1.1586
AT5G40405	Pentatricopeptide repeat|Pentatricopeptide repeat|Pentatricopeptide repeat|Pentatricopeptide repeat|Tetratricopeptide-like helical	-1.2001
AT1G26460	Pentatricopeptide repeat|Pentatricopeptide repeat|Pentatricopeptide repeat|Pentatricopeptide repeat|Tetratricopeptide-like helical	-1.2107
AT3G46610	Pentatricopeptide repeat|Pentatricopeptide repeat|Pentatricopeptide repeat|Pentatricopeptide repeat|Pentatricopeptide repeat	-1.2184
AT5G37570	Pentatricopeptide repeat|Pentatricopeptide repeat|Pentatricopeptide repeat|Pentatricopeptide repeat|Tetratricopeptide-like helical	-1.2826
AT5G11310	Pentatricopeptide repeat|Pentatricopeptide repeat|Pentatricopeptide repeat|Pentatricopeptide repeat|Tetratricopeptide-like helical	-1.3009
AT5G27270	Pentatricopeptide repeat|Pentatricopeptide repeat|Pentatricopeptide repeat|Pentatricopeptide repeat|Tetratricopeptide-like helical	-1.3025
AT5G09450	Pentatricopeptide repeat|Pentatricopeptide repeat|Pentatricopeptide repeat|Pentatricopeptide repeat|Tetratricopeptide-like helical	-1.3064
AT2G29760	Pentatricopeptide repeat|Pentatricopeptide repeat|Pentatricopeptide repeat|Tetratricopeptide-like helical	-1.3123
AT5G25630	Pentatricopeptide repeat|Pentatricopeptide repeat|Pentatricopeptide repeat|Pentatricopeptide repeat|Pentatricopeptide repeat|Tetratricopeptide-like helical|Pentatricopeptide repeat|Pentatricopeptide repeat|Pentatricopeptide repeat|Pentatricopeptide repeat|Pentatricopeptide repeat|Pentatricopeptide repeat|Tetratricopeptide-like helical	-1.3693
AT1G08070	Pentatricopeptide repeat|Pentatricopeptide repeat|Pentatricopeptide repeat|Pentatricopeptide repeat|Pentatricopeptide repeat|Tetratricopeptide-like helical	-1.37
AT1G62680	Pentatricopeptide repeat|Pentatricopeptide repeat|Pentatricopeptide repeat|Pentatricopeptide repeat|Tetratricopeptide-like helical	-1.37
AT1G62590	Pentatricopeptide repeat|Pentatricopeptide repeat|Pentatricopeptide repeat|Pentatricopeptide repeat|Pentatricopeptide repeat|Tetratricopeptide-like helical	-1.398
AT2G40240	Pentatricopeptide repeat|Pentatricopeptide repeat|Pentatricopeptide repeat|Pentatricopeptide repeat	-1.4201
AT5G39980	Pentatricopeptide repeat|Pentatricopeptide repeat|Pentatricopeptide repeat|Pentatricopeptide repeat|Tetratricopeptide-like helical	-1.4201
AT1G12250	Pentapeptide repeat|Pentapeptide repeat	-1.4312
AT5G27300	Pentatricopeptide repeat|Pentatricopeptide repeat|Pentatricopeptide repeat|Pentatricopeptide repeat|Pentatricopeptide repeat|Pentatricopeptide repeat|Pentatricopeptide repeat|Pentatricopeptide repeat	-1.4525
AT4G34830	Pentatricopeptide repeat|Pentatricopeptide repeat|Pentatricopeptide repeat|Pentatricopeptide repeat|Pentatricopeptide repeat|Tetratricopeptide-like helical	-1.5263
AT5G66631	Pentatricopeptide repeat|Pentatricopeptide repeat|Pentatricopeptide repeat|Pentatricopeptide repeat|Pentatricopeptide repeat	-1.6451
AT1G10910	Pentatricopeptide repeat|Pentatricopeptide repeat|Pentatricopeptide repeat	-1.6579
AT3G06430	Pentatricopeptide repeat|Pentatricopeptide repeat|Pentatricopeptide repeat|Pentatricopeptide repeat|Pentatricopeptide repeat	-1.6635
AT3G46790	Pentatricopeptide repeat|Pentatricopeptide repeat|Pentatricopeptide repeat|Pentatricopeptide repeat|Pentatricopeptide repeat|Tetratricopeptide-like helical	-1.6672
AT1G30610	Pentatricopeptide repeat|Pentatricopeptide repeat|Pentatricopeptide repeat|Pentatricopeptide repeat|Pentatricopeptide repeat|Tetratricopeptide-like helical|Pentatricopeptide repeat|Pentatricopeptide repeat|Pentatricopeptide repeat|Pentatricopeptide repeat|Pentatricopeptide repeat|Tetratricopeptide-like helical	-1.7058
AT4G32430	Pentatricopeptide repeat|Pentatricopeptide repeat|Pentatricopeptide repeat|Pentatricopeptide repeat|Tetratricopeptide-like helical	-1.7231
AT4G16390	Pentatricopeptide repeat|Pentatricopeptide repeat|Pentatricopeptide repeat|Smr protein/MutS2 C-terminal|Smr protein/MutS2 C-terminal|Tetratricopeptide-like helical	-1.7367
AT1G09680	Pentatricopeptide repeat|Pentatricopeptide repeat|Pentatricopeptide repeat|Pentatricopeptide repeat	-1.768
AT3G02010	Pentatricopeptide repeat|Pentatricopeptide repeat|Pentatricopeptide repeat|Pentatricopeptide repeat|Tetratricopeptide-like helical	-1.8328
AT2G20720	Pentatricopeptide repeat	-1.8675
AT1G79080	Pentatricopeptide repeat|Pentatricopeptide repeat|Pentatricopeptide repeat|Tetratricopeptide-like helical	-1.9644
AT3G16710	Pentatricopeptide repeat|Pentatricopeptide repeat|Pentatricopeptide repeat|Pentatricopeptide repeat|Pentatricopeptide repeat|Tetratricopeptide-like helical	-2.0481
AT5G02860	Pentatricopeptide repeat|Pentatricopeptide repeat|Pentatricopeptide repeat|Pentatricopeptide repeat|Pentatricopeptide repeat|Tetratricopeptide-like helical	-2.4842
AT1G59720	Pentatricopeptide repeat|Pentatricopeptide repeat|Pentatricopeptide repeat|Pentatricopeptide repeat|Pentatricopeptide repeat|Tetratricopeptide-like helical	-2.6045
AT2G32630	Pentatricopeptide repeat|Pentatricopeptide repeat|Pentatricopeptide repeat|Pentatricopeptide repeat|Pentatricopeptide repeat|Tetratricopeptide-like helical	-2.6045
AT5G38730	Pentatricopeptide repeat|Pentatricopeptide repeat|Pentatricopeptide repeat|Pentatricopeptide repeat|Pentatricopeptide repeat|Tetratricopeptide-like helical	-2.6045
AT1G05670	Pentatricopeptide repeat|Pentatricopeptide repeat|Pentatricopeptide repeat|Pentatricopeptide repeat|Pentatricopeptide repeat|Tetratricopeptide-like helical|Pentatricopeptide repeat|Pentatricopeptide repeat|Pentatricopeptide repeat|Pentatricopeptide repeat|Pentatricopeptide repeat|Tetratricopeptide-like helical	-3.1126
AT5G67570	Pentatricopeptide repeat|Pentatricopeptide repeat|Pentatricopeptide repeat|Pentatricopeptide repeat|Pentatricopeptide repeat|Tetratricopeptide-like helical	-3.1895
AT3G49710	Pentatricopeptide repeat|Pentatricopeptide repeat|Pentatricopeptide repeat|Pentatricopeptide repeat|Tetratricopeptide-like helical	-3.6907
AT1G74400	Pentatricopeptide repeat|Pentatricopeptide repeat|Pentatricopeptide repeat|Tetratricopeptide-like helical	-3.7059
AT1G31920	Pentatricopeptide repeat|Pentatricopeptide repeat|Pentatricopeptide repeat|Pentatricopeptide repeat	-5.0375
AT1G03100	Pentatricopeptide repeat|Pentatricopeptide repeat|Pentatricopeptide repeat|Pentatricopeptide repeat|Pentatricopeptide repeat|Tetratricopeptide-like helical	NA
AT1G03540	Pentatricopeptide repeat|Pentatricopeptide repeat|Pentatricopeptide repeat|Pentatricopeptide repeat|Tetratricopeptide-like helical	NA
AT1G05600	Pentatricopeptide repeat|Pentatricopeptide repeat|Pentatricopeptide repeat|Pentatricopeptide repeat|Pentatricopeptide repeat|Tetratricopeptide-like helical|Pentatricopeptide repeat|Pentatricopeptide repeat|Pentatricopeptide repeat|Pentatricopeptide repeat|Pentatricopeptide repeat|Tetratricopeptide-like helical	NA
AT1G06140	Pentatricopeptide repeat|Pentatricopeptide repeat|Pentatricopeptide repeat|Pentatricopeptide repeat|Tetratricopeptide-like helical	NA
AT1G06710	Pentatricopeptide repeat|Pentatricopeptide repeat|Pentatricopeptide repeat|Pentatricopeptide repeat|Pentatricopeptide repeat|Pentatricopeptide repeat|Tetratricopeptide-like helical	NA
AT1G09220	Pentatricopeptide repeat|Pentatricopeptide repeat|Pentatricopeptide repeat|Pentatricopeptide repeat	NA
AT1G09410	Pentatricopeptide repeat|Pentatricopeptide repeat|Pentatricopeptide repeat|Pentatricopeptide repeat|Tetratricopeptide-like helical	NA
AT1G10330	Pentatricopeptide repeat|Pentatricopeptide repeat|Pentatricopeptide repeat|Pentatricopeptide repeat|Tetratricopeptide-like helical	NA
AT1G11290	Pentatricopeptide repeat|Pentatricopeptide repeat|Pentatricopeptide repeat|Pentatricopeptide repeat|Tetratricopeptide-like helical	NA
AT1G11710	Pentatricopeptide repeat|Pentatricopeptide repeat|Pentatricopeptide repeat|Pentatricopeptide repeat|Tetratricopeptide-like helical	NA
AT1G11900	Pentatricopeptide repeat|Pentatricopeptide repeat|Pentatricopeptide repeat|Pentatricopeptide repeat|Pentatricopeptide repeat|Tetratricopeptide-like helical	NA
AT1G12700	Pentatricopeptide repeat|Pentatricopeptide repeat|Pentatricopeptide repeat|Pentatricopeptide repeat|Pentatricopeptide repeat|Helicase, C-terminal|Helicase, C-terminal|P-loop containing nucleoside triphosphate hydrolase|P-loop containing nucleoside triphosphate hydrolase|Tetratricopeptide-like helical	NA
AT1G13410	Pentatricopeptide repeat|Pentatricopeptide repeat|Pentatricopeptide repeat|Pentatricopeptide repeat|Tetratricopeptide-like helical	NA
AT1G13800	Pentatricopeptide repeat|Pentatricopeptide repeat|Pentatricopeptide repeat|Pentatricopeptide repeat|Pentatricopeptide repeat|Tetratricopeptide-like helical	NA
AT1G14470	Pentatricopeptide repeat|Pentatricopeptide repeat|Pentatricopeptide repeat|Pentatricopeptide repeat|Pentatricopeptide repeat|Tetratricopeptide-like helical	NA
AT1G15510	Pentatricopeptide repeat|Pentatricopeptide repeat|Pentatricopeptide repeat|Pentatricopeptide repeat|Pentatricopeptide repeat|Tetratricopeptide-like helical	NA
AT1G17630	Pentatricopeptide repeat|Pentatricopeptide repeat|Pentatricopeptide repeat|Pentatricopeptide repeat|Tetratricopeptide-like helical	NA
AT1G23450	Pentatricopeptide repeat|Pentatricopeptide repeat|Pentatricopeptide repeat	NA
AT1G26500	Pentatricopeptide repeat|Pentatricopeptide repeat|Pentatricopeptide repeat	NA
AT1G28020	Pentatricopeptide repeat|Pentatricopeptide repeat|Pentatricopeptide repeat|Pentatricopeptide repeat	NA
AT1G28690	Pentatricopeptide repeat|Pentatricopeptide repeat|Pentatricopeptide repeat|Pentatricopeptide repeat|Pentatricopeptide repeat|Tetratricopeptide-like helical	NA
AT1G31430	Pentatricopeptide repeat|Pentatricopeptide repeat|Pentatricopeptide repeat|Pentatricopeptide repeat|Pentatricopeptide repeat|Pentatricopeptide repeat|Tetratricopeptide-like helical	NA
AT1G31790	Pentatricopeptide repeat|Pentatricopeptide repeat|Pentatricopeptide repeat	NA
AT1G43010	Pentatricopeptide repeat	NA
AT1G52640	Pentatricopeptide repeat|Pentatricopeptide repeat|Pentatricopeptide repeat|Pentatricopeptide repeat|Pentatricopeptide repeat|Tetratricopeptide-like helical	NA
AT1G53600	Pentatricopeptide repeat|Pentatricopeptide repeat|Pentatricopeptide repeat|Pentatricopeptide repeat|Pentatricopeptide repeat|Tetratricopeptide-like helical	NA
AT1G62720	Pentatricopeptide repeat|Pentatricopeptide repeat|Pentatricopeptide repeat|Pentatricopeptide repeat|Tetratricopeptide-like helical	NA
AT1G63070	Pentatricopeptide repeat|Pentatricopeptide repeat|Pentatricopeptide repeat|Pentatricopeptide repeat|Pentatricopeptide repeat|Pentatricopeptide repeat|Tetratricopeptide-like helical	NA
AT1G63080	Pentatricopeptide repeat|Pentatricopeptide repeat|Pentatricopeptide repeat|Pentatricopeptide repeat|Tetratricopeptide-like helical	NA
AT1G63230	Pentatricopeptide repeat|Pentatricopeptide repeat|Pentatricopeptide repeat|Pentatricopeptide repeat|Pentatricopeptide repeat|Tetratricopeptide-like helical	NA
AT1G63320	Pentatricopeptide repeat|Pentatricopeptide repeat|Pentatricopeptide repeat	NA
AT1G63330	Pentatricopeptide repeat|Pentatricopeptide repeat|Pentatricopeptide repeat|Pentatricopeptide repeat|Pentatricopeptide repeat|Tetratricopeptide-like helical	NA
AT1G63400	Pentatricopeptide repeat|Pentatricopeptide repeat|Pentatricopeptide repeat|Pentatricopeptide repeat|Tetratricopeptide-like helical	NA
AT1G63630	Pentatricopeptide repeat|Pentatricopeptide repeat|Pentatricopeptide repeat|Pentatricopeptide repeat|Tetratricopeptide-like helical|Pentatricopeptide repeat|Pentatricopeptide repeat|Pentatricopeptide repeat|Pentatricopeptide repeat	NA
AT1G64310	Pentatricopeptide repeat|Pentatricopeptide repeat|Pentatricopeptide repeat|Pentatricopeptide repeat	NA
AT1G68930	Pentatricopeptide repeat|Pentatricopeptide repeat|Pentatricopeptide repeat|Pentatricopeptide repeat|Tetratricopeptide-like helical	NA
AT1G69350	Pentatricopeptide repeat|Pentatricopeptide repeat|Pentatricopeptide repeat|Pentatricopeptide repeat|Pentatricopeptide repeat|Tetratricopeptide-like helical	NA
AT1G71060	Pentatricopeptide repeat|Pentatricopeptide repeat|Pentatricopeptide repeat|Pentatricopeptide repeat|Pentatricopeptide repeat|Tetratricopeptide-like helical	NA
AT1G74580	Pentatricopeptide repeat|Pentatricopeptide repeat|Pentatricopeptide repeat|Pentatricopeptide repeat|Pentatricopeptide repeat|Tetratricopeptide-like helical	NA
AT1G74630	Pentatricopeptide repeat|Pentatricopeptide repeat|Pentatricopeptide repeat|Pentatricopeptide repeat|Pentatricopeptide repeat|Tetratricopeptide-like helical	NA
AT1G77010	Pentatricopeptide repeat|Pentatricopeptide repeat|Pentatricopeptide repeat|Tetratricopeptide-like helical	NA
AT1G77150	Pentatricopeptide repeat	NA
AT1G77340	Pentatricopeptide repeat|Pentatricopeptide repeat|Pentatricopeptide repeat|Pentatricopeptide repeat|Pentatricopeptide repeat|Tetratricopeptide-like helical	NA
AT1G79490	Pentatricopeptide repeat|Pentatricopeptide repeat|Pentatricopeptide repeat|Pentatricopeptide repeat|Smr protein/MutS2 C-terminal|Smr protein/MutS2 C-terminal|Tetratricopeptide-like helical	NA
AT1G80880	Pentatricopeptide repeat|Pentatricopeptide repeat|Pentatricopeptide repeat|Pentatricopeptide repeat|Tetratricopeptide-like helical	NA
AT2G01360	Pentatricopeptide repeat|Pentatricopeptide repeat|Pentatricopeptide repeat	NA
AT2G01860	Pentatricopeptide repeat|Pentatricopeptide repeat|Pentatricopeptide repeat	NA
AT2G02150	Pentatricopeptide repeat|Pentatricopeptide repeat|Pentatricopeptide repeat|Pentatricopeptide repeat|Pentatricopeptide repeat|Tetratricopeptide-like helical	NA
AT2G02750	Pentatricopeptide repeat|Pentatricopeptide repeat|Pentatricopeptide repeat|Tetratricopeptide-like helical	NA
AT2G02980	Pentatricopeptide repeat|Pentatricopeptide repeat|Pentatricopeptide repeat|Tetratricopeptide-like helical	NA
AT2G03880	Pentatricopeptide repeat|Pentatricopeptide repeat|Pentatricopeptide repeat|Pentatricopeptide repeat|Pentatricopeptide repeat|Pentatricopeptide repeat|Tetratricopeptide-like helical	NA
AT2G13600	Pentatricopeptide repeat|Pentatricopeptide repeat|Pentatricopeptide repeat|Pentatricopeptide repeat|Tetratricopeptide-like helical	NA
AT2G17210	Pentatricopeptide repeat|Pentatricopeptide repeat|Pentatricopeptide repeat|Pentatricopeptide repeat	NA
AT2G22410	Pentatricopeptide repeat|Pentatricopeptide repeat|Pentatricopeptide repeat|Pentatricopeptide repeat|Pentatricopeptide repeat|Tetratricopeptide-like helical	NA
AT2G27800	Pentatricopeptide repeat|Pentatricopeptide repeat|Pentatricopeptide repeat|Pentatricopeptide repeat	NA
AT2G28050	Pentatricopeptide repeat|Pentatricopeptide repeat|Pentatricopeptide repeat|Pentatricopeptide repeat	NA
AT2G33760	Pentatricopeptide repeat|Pentatricopeptide repeat|Pentatricopeptide repeat|Pentatricopeptide repeat|Pentatricopeptide repeat|Tetratricopeptide-like helical	NA
AT2G34370	Pentatricopeptide repeat|Pentatricopeptide repeat|Pentatricopeptide repeat|Pentatricopeptide repeat	NA
AT2G36980	Pentatricopeptide repeat|Pentatricopeptide repeat|Pentatricopeptide repeat|Pentatricopeptide repeat|Pentatricopeptide repeat|Tetratricopeptide-like helical	NA
AT2G37310	Pentatricopeptide repeat|Pentatricopeptide repeat|Pentatricopeptide repeat|Pentatricopeptide repeat|Pentatricopeptide repeat|Tetratricopeptide-like helical	NA
AT2G39620	Pentatricopeptide repeat|Pentatricopeptide repeat|Pentatricopeptide repeat|Pentatricopeptide repeat|Tetratricopeptide-like helical	NA
AT2G40720	Pentatricopeptide repeat|Pentatricopeptide repeat|Pentatricopeptide repeat|Pentatricopeptide repeat|Tetratricopeptide-like helical	NA
AT2G46050	Pentatricopeptide repeat|Pentatricopeptide repeat|Pentatricopeptide repeat|Tetratricopeptide-like helical	NA
AT3G01580	Pentatricopeptide repeat|Pentatricopeptide repeat|Pentatricopeptide repeat|Pentatricopeptide repeat|Tetratricopeptide-like helical	NA
AT3G05240	Pentatricopeptide repeat|Pentatricopeptide repeat|Pentatricopeptide repeat|Pentatricopeptide repeat|Pentatricopeptide repeat|Tetratricopeptide-like helical	NA
AT3G05340	Pentatricopeptide repeat|Pentatricopeptide repeat|Pentatricopeptide repeat|Pentatricopeptide repeat|Tetratricopeptide-like helical	NA
AT3G07290	Pentatricopeptide repeat|Pentatricopeptide repeat|Pentatricopeptide repeat|Pentatricopeptide repeat|Pentatricopeptide repeat	NA
AT3G09040	Pentatricopeptide repeat|Pentatricopeptide repeat|Pentatricopeptide repeat|Pentatricopeptide repeat|Tetratricopeptide-like helical	NA
AT3G11380	Pentatricopeptide repeat|Pentatricopeptide repeat|Pentatricopeptide repeat|Pentatricopeptide repeat	NA
AT3G11460	Pentatricopeptide repeat|Pentatricopeptide repeat|Pentatricopeptide repeat|Pentatricopeptide repeat|Pentatricopeptide repeat|Tetratricopeptide-like helical	NA
AT3G13770	Pentatricopeptide repeat|Pentatricopeptide repeat|Pentatricopeptide repeat|Pentatricopeptide repeat|Tetratricopeptide-like helical	NA
AT3G15130	Pentatricopeptide repeat|Pentatricopeptide repeat|Pentatricopeptide repeat|Pentatricopeptide repeat|Pentatricopeptide repeat|Tetratricopeptide-like helical	NA
AT3G15930	Pentatricopeptide repeat|Pentatricopeptide repeat|Pentatricopeptide repeat|Pentatricopeptide repeat|Pentatricopeptide repeat|Tetratricopeptide-like helical	NA
AT3G16610	Pentatricopeptide repeat|Pentatricopeptide repeat|Pentatricopeptide repeat|Pentatricopeptide repeat	NA
AT3G16890	Pentatricopeptide repeat|Pentatricopeptide repeat|Pentatricopeptide repeat|Pentatricopeptide repeat|Tetratricopeptide-like helical	NA
AT3G17370	Pentatricopeptide repeat|Pentatricopeptide repeat|Pentatricopeptide repeat|Pentatricopeptide repeat	NA
AT3G18840	Pentatricopeptide repeat|Pentatricopeptide repeat|Pentatricopeptide repeat|Pentatricopeptide repeat|Tetratricopeptide-like helical	NA
AT3G20730	Pentatricopeptide repeat|Pentatricopeptide repeat|Pentatricopeptide repeat|Pentatricopeptide repeat|Tetratricopeptide-like helical	NA
AT3G25060	Pentatricopeptide repeat|Pentatricopeptide repeat|Pentatricopeptide repeat|Pentatricopeptide repeat|Tetratricopeptide-like helical	NA
AT3G25970	Pentatricopeptide repeat|Pentatricopeptide repeat|Pentatricopeptide repeat|Pentatricopeptide repeat|Tetratricopeptide-like helical	NA
AT3G48250	Pentatricopeptide repeat|Pentatricopeptide repeat|Pentatricopeptide repeat|Pentatricopeptide repeat|Pentatricopeptide repeat	NA
AT3G49142	Pentatricopeptide repeat|Pentatricopeptide repeat|Pentatricopeptide repeat|Pentatricopeptide repeat|Pentatricopeptide repeat|Tetratricopeptide-like helical	NA
AT3G49730	Pentatricopeptide repeat|Pentatricopeptide repeat|Pentatricopeptide repeat|Pentatricopeptide repeat|Pentatricopeptide repeat|Tetratricopeptide-like helical	NA
AT3G49740	Pentatricopeptide repeat|Pentatricopeptide repeat|Pentatricopeptide repeat|Pentatricopeptide repeat|Pentatricopeptide repeat|Tetratricopeptide-like helical	NA
AT3G53360	Pentatricopeptide repeat|Pentatricopeptide repeat|Pentatricopeptide repeat|Pentatricopeptide repeat|Tetratricopeptide-like helical	NA
AT3G61170	Pentatricopeptide repeat|Pentatricopeptide repeat|Pentatricopeptide repeat|Pentatricopeptide repeat|Pentatricopeptide repeat|Tetratricopeptide-like helical	NA
AT3G61360	Pentatricopeptide repeat|Pentatricopeptide repeat|Pentatricopeptide repeat|Pentatricopeptide repeat	NA
AT3G62540	Pentatricopeptide repeat|Pentatricopeptide repeat|Pentatricopeptide repeat|Pentatricopeptide repeat|Pentatricopeptide repeat	NA
AT4G01030	Pentatricopeptide repeat|Pentatricopeptide repeat|Pentatricopeptide repeat|Pentatricopeptide repeat|Tetratricopeptide-like helical	NA
AT4G15720	Pentatricopeptide repeat|Pentatricopeptide repeat|Pentatricopeptide repeat|Tetratricopeptide-like helical	NA
AT4G16470	Pentatricopeptide repeat|Pentatricopeptide repeat|Pentatricopeptide repeat|Pentatricopeptide repeat	NA
AT4G16835	Pentatricopeptide repeat|Pentatricopeptide repeat|Pentatricopeptide repeat|Pentatricopeptide repeat|Pentatricopeptide repeat|Tetratricopeptide-like helical	NA
AT4G18750	Pentatricopeptide repeat|Pentatricopeptide repeat|Pentatricopeptide repeat|Pentatricopeptide repeat|Tetratricopeptide-like helical	NA
AT4G18840	Pentatricopeptide repeat|Pentatricopeptide repeat|Pentatricopeptide repeat|Pentatricopeptide repeat|Tetratricopeptide-like helical	NA
AT4G19220	Pentatricopeptide repeat|Pentatricopeptide repeat|Pentatricopeptide repeat|Pentatricopeptide repeat|Tetratricopeptide-like helical	NA
AT4G19890	Pentatricopeptide repeat|Pentatricopeptide repeat|Pentatricopeptide repeat|Pentatricopeptide repeat|Pentatricopeptide repeat|Tetratricopeptide-like helical	NA
AT4G20770	Pentatricopeptide repeat|Pentatricopeptide repeat|Pentatricopeptide repeat|Pentatricopeptide repeat|Tetratricopeptide-like helical	NA
AT4G21300	Pentatricopeptide repeat|Pentatricopeptide repeat|Pentatricopeptide repeat|Pentatricopeptide repeat|Tetratricopeptide-like helical	NA
AT4G22760	Pentatricopeptide repeat|Pentatricopeptide repeat|Pentatricopeptide repeat|Pentatricopeptide repeat|Tetratricopeptide-like helical	NA
AT4G26800	Pentatricopeptide repeat|Pentatricopeptide repeat|Pentatricopeptide repeat|Pentatricopeptide repeat	NA
AT4G30700	Pentatricopeptide repeat|Pentatricopeptide repeat|Pentatricopeptide repeat|Pentatricopeptide repeat|Tetratricopeptide-like helical	NA
AT4G31070	Pentatricopeptide repeat|Pentatricopeptide repeat|Pentatricopeptide repeat|Pentatricopeptide repeat|Pentatricopeptide repeat|Pentatricopeptide repeat|Tetratricopeptide-like helical	NA
AT4G32450	Pentatricopeptide repeat|Pentatricopeptide repeat|Pentatricopeptide repeat	NA
AT4G33170	Pentatricopeptide repeat|Pentatricopeptide repeat|Pentatricopeptide repeat|Pentatricopeptide repeat|Tetratricopeptide-like helical	NA
AT4G33990	Pentatricopeptide repeat|Pentatricopeptide repeat|Pentatricopeptide repeat|Tetratricopeptide-like helical	NA
AT4G38010	Pentatricopeptide repeat|Pentatricopeptide repeat|Pentatricopeptide repeat|Pentatricopeptide repeat|Pentatricopeptide repeat	NA
AT4G38150	Pentatricopeptide repeat|Pentatricopeptide repeat|Pentatricopeptide repeat|Pentatricopeptide repeat|Pentatricopeptide repeat|Pentatricopeptide repeat|Pentatricopeptide repeat|Pentatricopeptide repeat	NA
AT5G06400	Pentatricopeptide repeat|Pentatricopeptide repeat|Pentatricopeptide repeat|Pentatricopeptide repeat|Pentatricopeptide repeat|Tetratricopeptide-like helical	NA
AT5G08490	Pentatricopeptide repeat|Pentatricopeptide repeat|Pentatricopeptide repeat|Pentatricopeptide repeat|Tetratricopeptide-like helical	NA
AT5G09950	Pentatricopeptide repeat|Pentatricopeptide repeat|Pentatricopeptide repeat|Pentatricopeptide repeat|Tetratricopeptide-like helical	NA
AT5G14770	Pentatricopeptide repeat|Pentatricopeptide repeat|Pentatricopeptide repeat|Pentatricopeptide repeat|Pentatricopeptide repeat|Tetratricopeptide-like helical	NA
AT5G15010	Pentatricopeptide repeat|Pentatricopeptide repeat|Pentatricopeptide repeat|Pentatricopeptide repeat	NA
AT5G16640	Pentatricopeptide repeat|Pentatricopeptide repeat|Pentatricopeptide repeat|Pentatricopeptide repeat|Tetratricopeptide-like helical	NA
AT5G18950	Pentatricopeptide repeat|Pentatricopeptide repeat|Pentatricopeptide repeat|Pentatricopeptide repeat	NA
AT5G27110	Pentatricopeptide repeat|Pentatricopeptide repeat|Pentatricopeptide repeat|Tetratricopeptide-like helical	NA
AT5G28370	Pentatricopeptide repeat|Pentatricopeptide repeat|Pentatricopeptide repeat|Pentatricopeptide repeat|Pentatricopeptide repeat|Tetratricopeptide-like helical	NA
AT5G28380	Pentatricopeptide repeat|Pentatricopeptide repeat|Pentatricopeptide repeat|Pentatricopeptide repeat|Pentatricopeptide repeat	NA
AT5G36300	Pentatricopeptide repeat|Pentatricopeptide repeat|Pentatricopeptide repeat|Pentatricopeptide repeat|Tetratricopeptide-like helical	NA
AT5G40400	Pentatricopeptide repeat|Pentatricopeptide repeat|Pentatricopeptide repeat|Pentatricopeptide repeat|Pentatricopeptide repeat|Tetratricopeptide-like helical	NA
AT5G40410	Pentatricopeptide repeat|Pentatricopeptide repeat|Pentatricopeptide repeat|Pentatricopeptide repeat|Tetratricopeptide-like helical	NA
AT5G42450	Pentatricopeptide repeat|Pentatricopeptide repeat|Pentatricopeptide repeat|Pentatricopeptide repeat|Pentatricopeptide repeat|Tetratricopeptide-like helical	NA
AT5G43820	Pentatricopeptide repeat|Pentatricopeptide repeat|Pentatricopeptide repeat|Pentatricopeptide repeat|Tetratricopeptide-like helical	NA
AT5G46100	Pentatricopeptide repeat|Pentatricopeptide repeat|Pentatricopeptide repeat|Pentatricopeptide repeat|Pentatricopeptide repeat|Tetratricopeptide-like helical	NA
AT5G47360	Pentatricopeptide repeat|Pentatricopeptide repeat|Pentatricopeptide repeat|Pentatricopeptide repeat|Pentatricopeptide repeat	NA
AT5G47460	Pentatricopeptide repeat|Pentatricopeptide repeat|Pentatricopeptide repeat|Pentatricopeptide repeat	NA
AT5G52630	Pentatricopeptide repeat|Pentatricopeptide repeat|Pentatricopeptide repeat|Pentatricopeptide repeat|Tetratricopeptide-like helical	NA
AT5G59900	Pentatricopeptide repeat|Pentatricopeptide repeat|Pentatricopeptide repeat|Pentatricopeptide repeat|Pentatricopeptide repeat|Tetratricopeptide-like helical	NA
AT5G65820	Pentatricopeptide repeat|Pentatricopeptide repeat|Pentatricopeptide repeat|Tetratricopeptide-like helical	NA
AT5G66500	Pentatricopeptide repeat|Pentatricopeptide repeat|Pentatricopeptide repeat|Pentatricopeptide repeat|Pentatricopeptide repeat	NA
AT5G66520	Pentatricopeptide repeat|Pentatricopeptide repeat|Pentatricopeptide repeat|Pentatricopeptide repeat|Pentatricopeptide repeat|Tetratricopeptide-like helical	NA
