# Supplementary material for: Genome-Wide Identification of U-To-C RNA Editing Events for Nuclear Genes in Arabidopsis thaliana
Source: Cells. 2021 Mar 12;10(3):635. doi: 10.3390/cells10030635 (PMC8001311; doi:10.3390/cells10030635)
Supplement: Supplementary file 1 [file cells-10-00635-s001.zip › supplementary.v5/Supplementary files/Supporting data S5- U to C gene descriptions-info.xlsx]

## Sheet: U to C
	Day12_readcount	Day20_readcount	Day12_fpkm	Day20_fpkm	log2FoldChange(Day12vsDay20)
ATMG01390	2089	387	105.514	19.2461	2.1498
AT5G67411	47	1	7.54278	0.158014	5.272
AT5G62220	298	127	18.742	7.86439	0.94791
AT5G52530	675	293	20.9366	8.94812	0.92142
AT5G43970	345	276	56.4801	44.4884	0.039359
AT5G42320	420	159	30.3615	11.317	1.1188
AT5G39090	0	7	0	0.444923	NA
AT5G32481	0	2	0	0.0406808	NA
AT5G27330	38	27	1.63035	1.14057	0.21047
AT5G23380	67	52	5.89933	4.50809	0.08308
AT5G12370	705	817	24.1596	27.5667	-0.49528
AT5G10370	104	69	1.85347	1.21078	0.30935
AT5G08740	263	379	13.4507	19.0849	-0.8097
AT5G02670	61	49	4.35807	3.44685	0.033458
AT4G32430	7	19	0.264865	0.707851	-1.7231
AT4G32190	1241	505	45.0555	18.0521	1.0146
AT4G29950	1650	713	51.9198	22.0902	0.92792
AT4G24530	64	68	3.24769	3.39754	-0.37003
AT4G16380	1039	350	91.3191	30.2884	1.2872
AT4G16330	110	204	8.67705	15.8442	-1.1736
AT4G15180	557	418	6.93042	5.12086	0.1316
AT4G14940	93	0	4.10355	0	4.0317
AT4G13420	30	6	1.11782	0.220123	2.0394
AT4G13070	57	40	3.13854	2.16857	0.22839
AT4G09520	11	75	0.650779	4.36882	-3.052
AT4G06477	399	1	9.02693	0.0222756	8.3577
AT4G02070	19	64	0.4414	1.46393	-2.0346
AT3G60970	0	8	0	0.233074	NA
AT3G56040	349	519	11.5469	16.9071	-0.85508
AT3G54000	80	355	4.5274	19.781	-2.4323
AT2G16586	407	432	39.6988	41.4886	-0.36857
AT2G12505	0	5	0	0.464881	NA
AT2G12490	39	57	0.724239	1.04221	-0.83006
AT2G07715	129	10	5.81006	0.443458	3.4067
AT2G07709	1777	274	28.6451	4.34886	2.4146
AT1G56290	190	69	7.68613	2.7483	1.1788
AT1G48450	1178	1034	78.6958	68.0125	-0.094466
AT1G31930	254	262	8.12062	8.24742	-0.32731
AT1G29340	1934	2638	77.9785	104.726	-0.73043
AT1G28440	308	182	8.96706	5.21714	0.47642
AT1G28130	139	17	7.0978	0.854711	2.7489
AT1G23380	19	0	1.39727	0	NA
AT1G22190	1169	2556	75.8145	163.215	-1.4112
AT1G10720	176	170	10.651	10.1295	-0.23253
AT1G10160	0	31	0	0.662921	NA
