# Supplementary material for: Genome-Wide Identification of U-To-C RNA Editing Events for Nuclear Genes in Arabidopsis thaliana
Source: Cells. 2021 Mar 12;10(3):635. doi: 10.3390/cells10030635 (PMC8001311; doi:10.3390/cells10030635)
Supplement: Supplementary file 1 [file cells-10-00635-s001.zip › supplementary.v5/Supplementary files/Supporting data S6- RNA seq database table.xlsx]

## Sheet: Sheet1
Track	Type	Full	Group	Strain	Accession	Stock	Ecotype	Shape	Latitude	Longitude	Altitude	Color	Site	Region	Description	Location	Country	Author	Institute	DateFinish	DateUploaded
Col-0.Ref	Ganno	TAIR v10 Genome Annotation		Col-0				Arrow											TAIR
Col-0.Ref	Gfasta	TAIR v10 Genome Sequence		Col-0				None											AGI	2009-06-19	2010-05-20
Ann-1.Salk	Meth	Ann-1 Methylation		Ann-1		CS76438	6994	LineV	45.9	6.13028		#4169e1	Ann	W Europe			France	Bob Schmitz	SALK	2010-05-18	2010-05-20
Ber.Salk	Meth	Ber Methylation		Ber		CS76448		LineV	55	12	100					Copenhagen	Denmark		SALK	2010-05-18	2010-05-20
Bik-1.Salk	Meth	Bik-1 Methylation		Bik-1		CS76449		LineV											SALK	2010-05-18	2010-05-20
Bor-1.Salk	Meth	Bor-1 Methylation		Bor-1		CS76453	5837	LineV	49.4013	16.2326			Bor			Moravia	CZE		SALK	2010-05-18	2010-05-20
Bs-1.Salk	Meth	Bs-1 Methylation		Bs-1		CS76627	8270	LineV	47.5	7.5			Bs	W Europe			SUI		SALK	2010-05-18	2010-05-20
Aa_0.SALK	SNP	Aa-0 SNP		Aa-0	SRX144825	CS76428		LineV	51	10	150		field border			Aua/Rhon	Germany		SALK	2011-03-04	2011-03-04
Abd_0.SALK	SNP	Abd-0 SNP		Abd-0	SRX144826	CS76429		LineV	57.09	-2.05						Kingswells, Aberdeen	United Kingdom		SALK	2011-03-04	2011-03-04
Aedal-1.GMI	SNP	Aedal-1 SNP		Aedal-1				LineV	62.8622	18.336						Aedal	SWE	Magnus Nordborg	GMI	2011-08-04	2011-09-16
Aedal-3.GMI	SNP	Aedal-3 SNP		Aedal-3				LineV	62.8622	18.336						Aedal	SWE	Magnus Nordborg	GMI	2011-08-04	2011-09-16
Ag_0.SALK	SNP	Ag-0 SNP		Ag-0	SRX144827	CS76430		LineV	45	1.5	150		Railway ballast			Argentat	France		SALK	2011-03-04	2011-03-04
Agu-1.MPI	SNP	Agu-1 SNP		Agu-1		CS76409		LineV	41.32	-1.34135	1045		Mediterranean forest of evergreen Quercus species			Aguaron	Spain		MPI	2010-02-02	2010-05-20
Ak_1.SALK	SNP	Ak-1 SNP		Ak-1	SRX144828	CS76431		LineV	48	8	250		vineyard			Achkarren/Freiburg	Germany		SALK	2011-03-17	2011-03-17
Alc-0.JGI	SNP	Alc-0 SNP		Alc-0				LineV	40.31	-3.22						Alc	ESP		JGI	2011-11-15	2011-11-21
Ale-Stenar-44-4.GMI	SNP	Ale-Stenar-44-4 SNP		Ale-Stenar-44-4				LineV	55.3833	14.05						Ales Stenar	SWE	Magnus Nordborg	GMI	2011-08-04	2011-09-16
Ale-Stenar-56-14.GMI	SNP	Ale-Stenar-56-14 SNP		Ale-Stenar-56-14				LineV	55.3833	14.05						Ales Stenar	SWE	Magnus Nordborg	GMI	2011-08-04	2011-09-16
Ale-Stenar-64-24.GMI	SNP	Ale-Stenar-64-24 SNP		Ale-Stenar-64-24				LineV	55.3833	14.05						Ales Stenar	SWE	Magnus Nordborg	GMI	2011-08-04	2011-09-16
Algutsrum.GMI	SNP	Algutsrum SNP		Algutsrum				LineV	56.68	16.5						Algutsrum	SWE	Magnus Nordborg	GMI	2011-08-04	2011-09-16
Alst_1.SALK	SNP	Alst-1 SNP		Alst-1	SRX144829	CS76432		LineV	54.8	-2.4			deserted garden			Alston	United Kingdom		SALK	2011-03-17	2011-03-17
Altai_5.SALK	SNP	Altai-5 SNP		Altai-5	SRX144830	CS76433		LineV	46.4	96.25						Altai	Mongolia		SALK	2011-04-07	2011-04-07
Amel_1.SALK	SNP	Amel-1 SNP		Amel-1	SRX144831	CS76434		LineV	53.1	5.8			on dunes near firehouse			Ameland-Firehouse	Netherlands		SALK	2011-03-15	2011-03-15
An_1.SALK	SNP	An-1 SNP		An-1	SRX144832	CS76435		LineV	51.5	4.5	50		Botanic Garden			Antwerpen	Belgium		SALK	2011-03-17	2011-03-17
Ang_0.SALK	SNP	Ang-0 SNP		Ang-0	SRX144833	CS76436		LineV	50	5	75					Angleur, Prov. de Liege	Belgium		SALK	2011-03-17	2011-03-17
Anholt_1.SALK	SNP	Anholt-1 SNP		Anholt-1	SRX144834	CS76437		LineV	51.85	6.43						Anholt	Germany		SALK	2011-03-15	2011-03-15
Ann_1.SALK	SNP	Ann-1 SNP		Ann-1	SRX144835	CS76438		LineV	45.9	6.1			garden			Annecy	France		SALK	2011-03-15	2011-03-15
Anz_0.SALK	SNP	Anz-0 SNP		Anz-0	SRX144836	CS76439		LineV	-2.52	36.12	2775						Tanzania		SALK	2011-04-07	2011-04-07
App1-12.GMI	SNP	App1-12 SNP		App1-12				LineV	56.3333	15.9667						App1	SWE	Magnus Nordborg	GMI	2011-08-04	2011-09-16
App1-14.GMI	SNP	App1-14 SNP		App1-14				LineV	56.3333	15.9667						App1	SWE	Magnus Nordborg	GMI	2011-08-04	2011-09-16
App1-16.GMI	SNP	App1-16 SNP		App1-16				LineV	56.3333	15.9667						App1	SWE	Magnus Nordborg	GMI	2011-08-04	2011-09-16
Appt_1.SALK	SNP	Appt-1 SNP		Appt-1	SRX144837	CS76440		LineV	51.8	5.6			parking lot near show gardens			Appeltern	Netherlands		SALK	2011-03-04	2011-03-04
Ba_1.SALK	SNP	Ba-1 SNP		Ba-1	SRX144838	CS76441		LineV	52	-3.5	550		roadside 300m			Blackmount	United Kingdom		SALK	2011-03-04	2011-03-04
Baa1-2.GMI	SNP	Baa1-2 SNP		Baa1-2				LineV	56.4	12.9						Baa	SWE	Magnus Nordborg	GMI	2011-08-04	2011-09-16
Baa_1.SALK	SNP	Baa-1 SNP		Baa-1	SRX144839	CS76442		LineV	51.3	6.1			road side			Baarlo	Netherlands		SALK	2011-03-04	2011-03-04
Baa4-1.GMI	SNP	Baa4-1 SNP		Baa4-1				LineV	56.4	12.9						Baa	SWE	Magnus Nordborg	GMI	2011-08-04	2011-09-16
Baa5-1.GMI	SNP	Baa5-1 SNP		Baa5-1				LineV	56.4	12.9						Baa	SWE	Magnus Nordborg	GMI	2011-08-04	2011-09-16
Bak-2.MPI	SNP	Bak-2 SNP		Bak-2		CS76392		LineV	41.7942	43.4767			Open roadside			Tsaqueri village, Bakuriani	Georgia		MPI	2010-02-02	2010-05-20
Bak-7.MPI	SNP	Bak-7 SNP		Bak-7		CS76393		LineV	41.7942	43.4767	1189		Open roadside			Tsaqueri village, Bakuriani	Georgia		MPI	2010-02-02	2010-05-20
Bay-0.JGI	SNP	Bay-0 SNP		Bay-0				LineV	49	11						Bay	GER		JGI	2011-11-15	2011-11-21
Bch_1.SALK	SNP	Bch-1 SNP		Bch-1	SRX144840	CS76444		LineV	53.5	10.5	50		deposited sand			Buchen/Lauenburg	Germany		SALK	2011-03-04	2011-03-04
Bd_0.SALK	SNP	Bd-0 SNP		Bd-0	SRX144841	CS76445		LineV	52.5	13.5	50		Botanic Garden			Berlin/Dahlem	Germany		SALK	2011-03-17	2011-03-17
Be_0.SALK	SNP	Be-0 SNP		Be-0		CS76446		LineV	49.5	8.5	150					Bensheim/Bergstr	Germany		SALK	2011-03-17	2011-03-17
Benk_1.SALK	SNP	Benk-1 SNP		Benk-1	SRX144842	CS76447		LineV	52	5.7			roadside			Bennekom	Netherlands		SALK	2011-04-07	2011-04-07
Ber.SALK	SNP	Ber SNP		Ber	SRX144843	CS76448		LineV	55	12	100		Botanical garden			Copenhagen	Denmark		SALK	2011-03-17	2011-03-17
Bg_2.SALK	SNP	Bg-2 SNP		Bg-2	SRX144844			LineV	47.6479	-122.305						BG	USA		SALK	2012-03-26	2012-03-26
Bik_1.SALK	SNP	Bik-1 SNP		Bik-1	SRX144845	CS76449		LineV	33.89	35.67						Bikfaiya	Lebanon		SALK	2011-03-15	2011-03-15
Bil-5.GMI	SNP	Bil-5 SNP		Bil-5				LineV	63.324	18.484						Bil	SWE	Magnus Nordborg	GMI	2011-08-04	2011-09-16
Bil-7.GMI	SNP	Bil-7 SNP		Bil-7				LineV	63.324	18.484						Bil	SWE	Magnus Nordborg	GMI	2011-08-04	2011-09-16
Bl_1.SALK	SNP	Bl-1 SNP		Bl-1	SRX144846	CS76450		LineV	44.5	11.5	150		Botanic Garden			Bologna	Italy		SALK	2011-04-07	2011-04-07
Bla_1.SALK	SNP	Bla-1 SNP		Bla-1	SRX019911	CS76451		LineV	41.5	3	50					Blanes/Gerona	Spain		SALK	2011-03-04	2011-03-04
Blh-1.JGI	SNP	Blh-1 SNP		Blh-1				LineV	48	19						Blh	CZE		JGI	2011-11-15	2011-11-21
Boot_1.SALK	SNP	Boot-1 SNP		Boot-1	SRX144847	CS76452		LineV	54.4	-3.3			parking lot pub			Boot, Eskdale	United Kingdom		SALK	2011-03-04	2011-03-04
Bor_1.SALK	SNP	Bor-1 SNP		Bor-1	SRX144848	CS76453		LineV	49.4	16.2	487					Borky, Brno area	Czech Republic		SALK	2011-03-04	2011-03-04
Bor_4.SALK	SNP	Bor-4 SNP		Bor-4	SRX144849	CS76454		LineV	49.4	16.2	487					Borky, Brno area	Czech Republic		SALK	2011-03-04	2011-03-04
Br_0.SALK	SNP	Br-0 SNP		Br-0	SRX144850	CS76455		LineV	49	16.5	250					Brunn	Czech Republic		SALK	2011-03-04	2011-03-04
Broesarp-34-145.GMI	SNP	Broesarp-34-145 SNP		Broesarp-34-145				LineV	55.7167	14.1333						Broesarp	SWE	Magnus Nordborg	GMI	2011-08-04	2011-09-16
Broet1-6.GMI	SNP	Broet1-6 SNP		Broet1-6				LineV	56.3	16						Broemsebro	SWE	Magnus Nordborg	GMI	2011-08-04	2011-09-16
Bs_1.SALK	SNP	Bs-1 SNP		Bs-1	SRX144851			LineV	47.5	7.5	350		Botanic Garden			Basel	Switzerland		SALK	2011-04-07	2011-04-07
Bsch_0.SALK	SNP	Bsch-0 SNP		Bsch-0	SRX144852	CS76457		LineV	50	8.5	50		near horticultural nursery			Buchschlag/Frankfurt am Main	Germany		SALK	2011-04-19	2011-04-19
Bu_0.SALK	SNP	Bu-0 SNP		Bu-0	SRX144853	CS76458		LineV	50.5	9.5	250					Burghaun/Rhon	Germany		SALK	2011-03-04	2011-03-04
Buckhorn_Pass.SALK	SNP	Buckhorn Pass SNP		Buckhorn Pass				LineV	41.3599	-122.755						Buckhorn Pass	USA		SALK	2012-03-26	2012-03-26
Bur-0.MPI	SNP	Bur-0 SNP		Bur-0		CS22679			53.5	-8			Wall by roadside			Burren	Ireland		MPI	2008-06-05	2011-08-01
Bur-0.WTC	SNP	Bur-0 SNP		Bur-0				LineV	54.1	-6.2						Bur	IRL		WTC	2011-01-21	2011-11-21
C24.MPI	SNP	C24 SNP		C24		CS22680		LineV	40.2	-8.42	150		Botanical Garden		Co-1	Coimbra	Portugal		MPI	2010-07-01	2010-07-26
Ca_0.SALK	SNP	Ca-0 SNP		Ca-0	SRX144855	CS76459		LineV	50.5	8.5	350					Camberg/Taunus	Germany		SALK	2011-03-08	2011-03-08
Cal_0.SALK	SNP	Cal-0 SNP		Cal-0	SRX144856	CS76460		LineV	53.35	-2.75			rocky limestone slope			Calver	United Kingdom		SALK	2011-03-04	2011-03-04
Can-0.WTC	SNP	Can-0 SNP		Can-0				LineV	50.2981	8.26607						Canary Isles	GER		WTC	2010-10-20	2011-11-21
Cdm-0.MPI	SNP	Cdm-0 SNP		Cdm-0		CS76410		LineV	39.7255	-5.74406	470		Stone wall between grasslands and a road			Caldas de Miravete	Spain		MPI	2010-02-02	2010-05-20
Cerv_1.SALK	SNP	Cerv-1 SNP		Cerv-1	SRX144857	CS76462		LineV	41.9	12.5			in center			Cerveteri	Italy		SALK	2011-03-04	2011-03-04
Chat_1.SALK	SNP	Chat-1 SNP		Chat-1	SRX144858	CS76463		LineV	48.1	1.3						Chateaudun	France		SALK	2011-05-17	2011-05-17
Chi_0.SALK	SNP	Chi-0 SNP		Chi-0	SRX144859	CS76464		LineV	54	34	150		river slope			Chisdra	Russia		SALK	2011-04-19	2011-04-19
CIBC_17.SALK	SNP	CIBC-17 SNP		CIBC-17	SRX144860			LineV	51.4083	-0.6383						CIBC	UK		SALK	2012-03-26	2012-03-26
CIBC_5.SALK	SNP	CIBC-5 SNP		CIBC-5	SRX144861			LineV	51.4083	-0.6383						CIBC	UK		SALK	2012-03-26	2012-03-26
Cnt_1.SALK	SNP	Cnt-1 SNP		Cnt-1	SRX144862	CS76467		LineV	51.28	1.08			house garden growing on peat mulch beneath trees			Canterbury	United Kingdom		SALK	2011-04-08	2011-04-08
Co_1.SALK	SNP	Co-1 SNP		Co-1	SRX144864	CS76468		LineV	40.5	8.5	150		Botanical Garden			Coimbra	Portugal		SALK	2011-04-08	2011-04-08
Col-0.MPI	SNP	Col-0 SNP		Col-0		CS22681			38.5	-92.5	50					Columbia	USA		MPI	2008-06-05	2010-05-26
Com_1.SALK	SNP	Com-1 SNP		Com-1	SRX144865	CS76469		LineV	49.4	2.8			garden			Compiegne	France		SALK	2011-05-17	2011-05-17
Co.SALK	SNP	Co SNP		Co	SRX144863			LineV	40.2077	-8.42639						Co	POR		SALK	2012-03-26	2012-03-26
Ct-1.WTC	SNP	Ct-1 SNP		Ct-1				LineV	37.3	15						Ct	ITA		WTC	2010-10-20	2011-11-21
Cvi_0.SALK	SNP	Cvi-0 SNP		Cvi-0	SRX144866			LineV	15.1111	-23.6167						Cvi	CPV		SALK	2012-03-26	2012-03-26
Cvi-0.SALK	SNP	Cvi-0 SNP		Cvi-0	SRX144866	CS22614		LineV	16	-24	1200		Rocky wall with moss				Cape Verdi		SALK	2010-04-06	2011-08-01
Da1_12.SALK	SNP	Da(1)-12 SNP		Da(1)-12	SRX144867	CS76470		LineV	49.75	15.5						Czech Republic	Czech Republic		SALK	2011-03-31	2011-03-31
Db_1.SALK	SNP	Db-1 SNP		Db-1	SRX144868	CS76471		LineV	50.5	8.5	450		stony roadside			Tenne/Ts	Germany		SALK	2011-03-04	2011-03-04
Del-10.MPI	SNP	Del-10 SNP		Del-10		CS76397		LineV	44.9444	21.1828	240		Open meadow		Deliblato, Del-10	Deliblato Sands	Serbia		MPI	2010-02-02	2010-05-20
Dem_4.SALK	SNP	Dem-4 SNP		Dem-4	SRX144869			LineV	41.1876	-87.1923						Dem	USA		SALK	2012-03-26	2012-03-26
Di_G.SALK	SNP	Di-G SNP		Di-G	SRX144870	CS76472		LineV	47.333	5.033						Dijon	France		SALK	2011-03-22	2011-03-22
Dja_1.SALK	SNP	Dja-1 SNP		Dja-1	SRX144871	CS76473		LineV	42.5833	73.6333						Djarly	KGZ		SALK	2011-05-17	2011-05-17
Do_0.SALK	SNP	Do-0 SNP		Do-0	SRX144872	CS76474		LineV	50.5	8	250		sunny, rocky soil			Donsbach/Westerw	Germany		SALK	2011-03-08	2011-03-08
Doer-10.GMI	SNP	Doer-10 SNP		Doer-10				LineV	63.0167	17.4914						Doer	SWE	Magnus Nordborg	GMI	2011-08-04	2011-09-16
Dog-4.MPI	SNP	Dog-4 SNP		Dog-4		CS76386			38.3011	42.2239	1503		Open, stony, grazed hillside			Dogruyol village	Turkey		MPI	2010-02-02	2010-05-20
Don-0.MPI	SNP	Don-0 SNP		Don-0		CS76411			36.8323	-6.35981	23		Trackside nearby a river			Donana	Spain		MPI	2010-02-02	2010-05-20
Dr_0.SALK	SNP	Dr-0 SNP		Dr-0	SRX144873	CS76475		LineV	51	13.5	150		Botanic Garden			Dresden	Germany		SALK	2011-03-22	2011-03-22
Dra_0.SALK	SNP	Dra-0 SNP		Dra-0	SRX144874	CS76476		LineV	49.217	16.67	450					Drahonin	Czech Republic		SALK	2011-03-22	2011-03-22
Dra2-1.GMI	SNP	Dra2-1 SNP		Dra2-1				LineV	55.76	14.12						Dra2	SWE	Magnus Nordborg	GMI	2011-08-04	2011-09-16
Dra3-1.GMI	SNP	Dra3-1 SNP		Dra3-1				LineV	55.76	14.12						Dra3	SWE	Magnus Nordborg	GMI	2011-08-04	2011-09-16
DraII_1.SALK	SNP	DraII-1 SNP		DraII-1	SRX144875			LineV	49.4112	16.2815						DraII	CZE		SALK	2012-03-26	2012-03-26
DraIII_1.SALK	SNP	DraIII-1 SNP		DraIII-1	SRX144876			LineV	49.4112	16.2815						DraIII	CZE		SALK	2012-03-26	2012-03-26
Duk.SALK	SNP	Duk SNP		Duk	SRX144877			LineV	49.1	16.2						Duk	CZE		SALK	2012-03-26	2012-03-26
Durh_1.SALK	SNP	Durh-1 SNP		Durh-1	SRX144878	CS76477		LineV	54.8	-1.6			Botanical garden			Durham	United Kingdom		SALK	2011-04-08	2011-04-08
Eden-1.GMI	SNP	Eden-1 SNP		Eden-1				LineV	62.877	18.177						Eden	SWE	Magnus Nordborg	GMI	2011-08-04	2011-09-16
Eden-2.GMI	SNP	Eden-2 SNP		Eden-2				LineV	62.877	18.177						Eden	SWE	Magnus Nordborg	GMI	2011-08-04	2011-09-16
Eden-7.GMI	SNP	Eden-7 SNP		Eden-7				LineV	62.877	18.177						Eden	SWE	Magnus Nordborg	GMI	2011-08-04	2011-09-16
Eden-9.GMI	SNP	Eden-9 SNP		Eden-9				LineV	62.877	18.177						Eden	SWE	Magnus Nordborg	GMI	2011-08-04	2011-09-16
Edi-0.WTC	SNP	Edi-0 SNP		Edi-0				LineV	55.9494	-3.16028						Edi	UK		WTC	2010-10-20	2011-11-21
Eds-1.GMI	SNP	Eds-1 SNP		Eds-1				LineV	62.9	18.4						Eds	SWE	Magnus Nordborg	GMI	2011-08-04	2011-09-16
Eds-9.GMI	SNP	Eds-9 SNP		Eds-9				LineV	62.9	18.4						Eds	SWE	Magnus Nordborg	GMI	2011-08-04	2011-09-16
Ei_2.SALK	SNP	Ei-2 SNP		Ei-2	SRX144879	CS76478		LineV	50.5	6.5	450					Eifel	Germany		SALK	2011-03-04	2011-03-04
Eil-0.UNIL	SNP	Eil-0 SNP		Eil-0		CS6693		LineV	51.5	12.5						Eilenburg	Germany		UNIL	2009-08-13	2010-07-26
El_0.SALK	SNP	El-0 SNP		El-0	SRX144880	CS76479		LineV	51.5	9.5	150		limestone, south side			Ellershausen	Germany		SALK	2011-03-08	2011-03-08
Ema_1.SALK	SNP	Ema-1 SNP		Ema-1	SRX144881	CS76480		LineV	51.28	0.45			bare earth along loose gravel farm road			East Malling	United Kingdom		SALK	2011-04-19	2011-04-19
En_1.SALK	SNP	En-1 SNP		En-1	SRX144882			LineV	50	8.5						En	GER		SALK	2012-03-26	2012-03-26
En_2.SALK	SNP	En-2 SNP		En-2	SRX144883	CS76481		LineV	50	8.5	150		field border			Enkheim/Frankfurt	Germany		SALK	2011-05-17	2011-05-17
En_D.SALK	SNP	En-D SNP		En-D	SRX144884	CS76482		LineV	48	37.75						Donetsk University	Ukraine		SALK	2011-05-17	2011-05-17
Er_0.SALK	SNP	Er-0 SNP		Er-0	SRX144885	CS76483		LineV	49.5	11	250		dry, sandy way			Erlangen	Germany		SALK	2011-03-15	2011-03-15
Es_0.SALK	SNP	Es-0 SNP		Es-0	SRX144886	CS76484		LineV	60	25	50					Espoo	Finland		SALK	2011-05-17	2011-05-17
Est-1.MPI	SNP	Est-1 SNP		Est-1		CS22683		LineV	58.5	25.5	150		Railway slope near Pinsa			Estland	Russia		MPI	2008-06-05	2011-08-01
Est.SALK	SNP	Est SNP		Est	SRX144887	CS76485		LineV	58.6656	24.9871						Estland	Germany		SALK	2011-04-19	2011-04-19
Et_0.SALK	SNP	Et-0 SNP		Et-0	SRX144888	CS76486		LineV	44.65	2.57	450		rocky slope			Etraygues	France		SALK	2011-03-04	2011-03-04
Etna_2.SALK	SNP	Etna-2 SNP		Etna-2	SRX144889	CS76487		LineV	38.08	13.23	3000					Sicily	Italy		SALK	2011-04-08	2011-04-08
Ey15-2.MPI	SNP	Ey15-2 SNP		Ey15-2		CS76399			48.4345	8.76781					Ey1.5-2	Eyach	Germany		MPI	2010-02-02	2010-05-20
Faeb-2.GMI	SNP	Faeb-2 SNP		Faeb-2				LineV	63.0165	18.3174						Fäb	SWE	Magnus Nordborg	GMI	2011-08-04	2011-09-16
Faeb-4.GMI	SNP	Faeb-4 SNP		Faeb-4				LineV	63.0165	18.3174						Fäb	SWE	Magnus Nordborg	GMI	2011-08-04	2011-09-16
Fael-1.GMI	SNP	Fael-1 SNP		Fael-1				LineV	63.016	18.3175						Fäberget-Lower	SWE	Magnus Nordborg	GMI	2011-08-04	2011-09-16
Fei-0.MPI	SNP	Fei-0 SNP		Fei-0		CS76412			40.9233	-8.54213						St. Maria d. Feiria	Portugal		MPI	2010-02-02	2010-05-20
Fi_0.SALK	SNP	Fi-0 SNP		Fi-0	SRX144890	CS76488		LineV	50.5	8.5	350					Frickhofen	Germany		SALK	2011-03-15	2011-03-15
Fjae1-1.GMI	SNP	Fjae1-1 SNP		Fjae1-1				LineV	56.06	14.29						Fjae1	SWE	Magnus Nordborg	GMI	2011-08-04	2011-09-16
Fjae1-2.GMI	SNP	Fjae1-2 SNP		Fjae1-2				LineV	56.06	14.29						Fjae1	SWE	Magnus Nordborg	GMI	2011-08-04	2011-09-16
Fjae1-5.GMI	SNP	Fjae1-5 SNP		Fjae1-5				LineV	56.06	14.29						Fjae1	SWE	Magnus Nordborg	GMI	2011-08-04	2011-09-16
Fjae2-4.GMI	SNP	Fjae2-4 SNP		Fjae2-4				LineV	56.06	14.29						Fjae2	SWE	Magnus Nordborg	GMI	2011-08-04	2011-09-16
Fly2-1.GMI	SNP	Fly2-1 SNP		Fly2-1				LineV	55.7509	13.3712						Fly2	SWE	Magnus Nordborg	GMI	2011-08-04	2011-09-16
Fly2-2.GMI	SNP	Fly2-2 SNP		Fly2-2				LineV	55.7509	13.3712						Fly2	SWE	Magnus Nordborg	GMI	2011-08-04	2011-09-16
Fr_2.SALK	SNP	Fr-2 SNP		Fr-2	SRX144891	CS76489		LineV	50	8.5	100		Botanic Garden			Frankfurt	Germany		SALK	2011-04-19	2011-04-19
Fri_2.GMI	SNP	Fri_2 SNP		Fri_2				LineV	55.8106	14.2091						Frisaboda	SWE	Magnus Nordborg	GMI	2011-08-04	2011-09-16
Ga_0.SALK	SNP	Ga-0 SNP		Ga-0	SRX144892	CS76490		LineV	50.5	8	150					Gabelstein	Germany		SALK	2011-05-17	2011-05-17
Ge_0.SALK	SNP	Ge-0 SNP		Ge-0	SRX144893			LineV	46.5	6.08						Ge	SUI		SALK	2012-03-26	2012-03-26
Gel_1.SALK	SNP	Gel-1 SNP		Gel-1	SRX144894	CS76492		LineV	51	5.6			park			Geleen	Netherlands		SALK	2011-03-15	2011-03-15
Gie_0.SALK	SNP	Gie-0 SNP		Gie-0	SRX144895	CS76493		LineV	50.5	8.5	150		edge of the forest			Gieben	Germany		SALK	2011-03-08	2011-03-08
Gifu_2.SALK	SNP	Gifu-2 SNP		Gifu-2	SRX144896	CS76494		LineV	35.3	137.38						Yamaoka-cho, Gifu Prefecture, Central of Honshu Island	Japan		SALK	2011-05-17	2011-05-17
Got_22.SALK	SNP	Got-22 SNP		Got-22	SRX144897			LineV	51.5338	9.9355						GÖT	GER		SALK	2012-03-26	2012-03-26
Got_7.SALK	SNP	Got-7 SNP		Got-7	SRX144898			LineV	51.5338	9.9355						GÖT	Germany		SALK	2011-03-15	2011-03-15
Gr_1.SALK	SNP	Gr-1 SNP		Gr-1	SRX144899	CS86496		LineV	47	15.5	350					Graz	Austria		SALK	2011-04-19	2011-04-19
Gre_0.SALK	SNP	Gre-0 SNP		Gre-0	SRX144900	CS76497		LineV	43.18	-82.25			agricultural field			Greenville, MI	USA		SALK	2011-03-22	2011-03-22
Gro-3.GMI	SNP	Gro-3 SNP		Gro-3				LineV	62.6437	17.7339						Gro	SWE	Magnus Nordborg	GMI	2011-08-04	2011-09-16
Groen-12.GMI	SNP	Groen-12 SNP		Groen-12				LineV	62.806	18.1896						Groensvik	SWE	Magnus Nordborg	GMI	2011-08-04	2011-09-16
Groen-14.GMI	SNP	Groen-14 SNP		Groen-14				LineV	62.806	18.1896						Groensvik	SWE	Magnus Nordborg	GMI	2011-08-04	2011-09-16
Groen-5.GMI	SNP	Groen-5 SNP		Groen-5				LineV	62.806	18.1896						Groen	SWE	Magnus Nordborg	GMI	2011-08-04	2011-09-16
Gu_0.SALK	SNP	Gu-0 SNP		Gu-0	SRX144901	CS76498		LineV	50.3	8						Gu	Germany		SALK	2011-03-22	2011-03-22
Gy_0.SALK	SNP	Gy-0 SNP		Gy-0	SRX144902			LineV	49	2	100					La Miniere	France		SALK	2011-04-08	2011-04-08
Ha_0.SALK	SNP	Ha-0 SNP		Ha-0	SRX144903	CS76500		LineV	52.5	9.5	50					Hannover	Germany		SALK	2011-05-17	2011-05-17
Had-1.GMI	SNP	Had-1 SNP		Had-1				LineV	57.3263	15.8979						Haddetorp	SWE	Magnus Nordborg	GMI	2011-08-04	2011-09-16
Had-2.GMI	SNP	Had-2 SNP		Had-2				LineV	57.3263	15.8979						Haddetorp	SWE	Magnus Nordborg	GMI	2011-08-04	2011-09-16
Hag-2.GMI	SNP	Hag-2 SNP		Hag-2				LineV	56.5804	16.4063						Haga Park	SWE	Magnus Nordborg	GMI	2011-08-04	2011-09-16
Hal-1.GMI	SNP	Hal-1 SNP		Hal-1				LineV	57.5089	15.0105						Hallamåla	SWE	Magnus Nordborg	GMI	2011-08-04	2011-09-16
Ham-1.GMI	SNP	Ham-1 SNP		Ham-1				LineV	55.4234	13.9905						Hammar	SWE	Magnus Nordborg	GMI	2011-08-04	2011-09-16
Hau_0.SALK	SNP	Hau-0 SNP		Hau-0	SRX144904			LineV	56	12	50		Botanic Garden			Hauniensis	Denmark		SALK	2011-04-11	2011-04-11
Hel-3.GMI	SNP	Hel-3 SNP		Hel-3				LineV	57.8765	14.8549						Helgarp	SWE	Magnus Nordborg	GMI	2011-08-04	2011-09-16
Hey_1.SALK	SNP	Hey-1 SNP		Hey-1	SRX144905	CS76511		LineV	51.3	5.9			garden			Heythuysen	Netherlands		SALK	2011-03-15	2011-03-15
Hh_0.SALK	SNP	Hh-0 SNP		Hh-0	SRX144906	CS76512		LineV	54.4167	9.8833	15					Hohenlieth	Germany		SALK	2011-05-17	2011-05-17
Hi-0.WTC	SNP	Hi-0 SNP		Hi-0				LineV	52	5						Hi	NED		WTC	2010-10-20	2011-11-21
HKT2.4.MPI	SNP	HKT2.4 SNP		HKT2.4		CS76404			48.136	9.40332					HKT2-4	Heiligkreuztal 2	Germany		MPI	2010-02-02	2010-05-20
Hn_0.SALK	SNP	Hn-0 SNP		Hn-0	SRX144907	CS76513		LineV	51.5	8.5	450					Hennetalsperre	Germany		SALK	2011-04-11	2011-04-11
Hod.SALK	SNP	Hod SNP		Hod	SRX144908			LineV	48.8	17.1						Hodonin	CZE		SALK	2012-03-26	2012-03-26
Hola-1-1.GMI	SNP	Hola-1-1 SNP		Hola-1-1				LineV	55.7491	13.399						Holmby	SWE	Magnus Nordborg	GMI	2011-08-04	2011-09-16
Hola_1_2.GMI	SNP	Hola_1_2 SNP		Hola_1_2				LineV	55.7491	13.399						Holmby	SWE	Magnus Nordborg	GMI	2011-08-04	2011-09-16
Hola-2-2.GMI	SNP	Hola-2-2 SNP		Hola-2-2				LineV	55.7491	13.399						Holmby	SWE	Magnus Nordborg	GMI	2011-08-04	2011-09-16
Hov1-10.GMI	SNP	Hov1-10 SNP		Hov1-10				LineV	56.1	13.74						Hov1	SWE	Magnus Nordborg	GMI	2011-08-04	2011-09-16
Hov1-7.GMI	SNP	Hov1-7 SNP		Hov1-7				LineV	56.1	13.74						Hov1	SWE	Magnus Nordborg	GMI	2011-08-04	2011-09-16
Hov3-2.GMI	SNP	Hov3-2 SNP		Hov3-2				LineV	56.1	13.74						Hov3	SWE	Magnus Nordborg	GMI	2011-08-04	2011-09-16
Hov3-5.GMI	SNP	Hov3-5 SNP		Hov3-5				LineV	56.1	13.74						Hov3	SWE	Magnus Nordborg	GMI	2011-08-04	2011-09-16
Hov4-1.GMI	SNP	Hov4-1 SNP		Hov4-1				LineV	56.1	13.74						Hovdala	SWE	Magnus Nordborg	GMI	2011-08-04	2011-09-16
Hovdala-2.GMI	SNP	Hovdala-2 SNP		Hovdala-2				LineV	56.1	13.74						Hovdala	SWE	Magnus Nordborg	GMI	2011-08-04	2011-09-16
HR_10.SALK	SNP	HR-10 SNP		HR-10	SRX144909			LineV	51.4083	-0.6383						HR	UK		SALK	2012-03-26	2012-03-26
HR_5.SALK	SNP	Hr-5 SNP		Hr-5	SRX144910	CS76514		LineV	51.4	-0.67						Ascot, Berks	United Kingdom		SALK	2011-04-11	2011-04-11
Hs_0.SALK	SNP	Hs-0 SNP		Hs-0	SRX144911	CS76515		LineV	52.5	9.5	50					Hannover/Stroehen	Germany		SALK	2011-03-22	2011-03-22
HSm.SALK	SNP	HSm SNP		HSm	SRX144912			LineV	49.33	15.76						Horni Smrcne	CZE		SALK	2012-03-26	2012-03-26
ICE102.MPI	SNP	ICE102 SNP		ICE102		CS76423			40.5711	15.3215			Field margin		Galdo-1	Galdo	Italy		MPI	2010-02-02	2010-05-20
ICE104.MPI	SNP	ICE104 SNP		ICE104		CS76367			39.1776	16.2601			Meadow		Rocigliano-Lago, Lago-1	Rocigliano-Lago	Italy		MPI	2010-02-02	2010-05-20
ICE106.MPI	SNP	ICE106 SNP		ICE106		CS76365			38.3623	16.2304			Ruderal place below streed in olive grove		Mammola, Mammo-1	Mammola	Italy		MPI	2010-02-02	2010-05-20
ICE107.MPI	SNP	ICE107 SNP		ICE107		CS76364			38.3782	16.2174			Old terraced vineyard		Mammola, Mammo-2	Mammola	Italy		MPI	2010-02-02	2010-05-20
ICE111.MPI	SNP	ICE111 SNP		ICE111		CS76361			40.2803	15.655			Concrete ramp to field		Montesano Scalo, Monte-1	Montesano Scalo	Italy		MPI	2010-02-02	2010-05-20
ICE112.MPI	SNP	ICE112 SNP		ICE112		CS76363			39.8315	16.1726			Slope in chipping stone place		Morane Moran-1	Morane	Italy		MPI	2010-02-02	2010-05-20
ICE119.MPI	SNP	ICE119 SNP		ICE119		CS76424			39.2729	16.2677			Plain place above road embarkment		Timpo Ulivi, Timpo-1	Timpo Ulivi, Cosenza	Italy		MPI	2010-02-02	2010-05-20
ICE120.MPI	SNP	ICE120 SNP		ICE120		CS76425			40.1763	16.4533			Olive grove on limestone		Valsi-1	Valsinnica	Italy		MPI	2010-02-02	2010-05-20
ICE127.MPI	SNP	ICE127 SNP		ICE127		CS76385			51.3391	82.5724	538		Margin of pine forest		Kly-1	Kolyvan	Russia		MPI	2010-02-02	2010-05-20
ICE130.MPI	SNP	ICE130 SNP		ICE130		CS76384			51.3184	82.5528	505		Steppe		Kly-4	Kolyvan	Russia		MPI	2010-02-02	2010-05-20
ICE134.MPI	SNP	ICE134 SNP		ICE134		CS76383			51.3284	82.185	565		Steppe		Koz-2	Altaijskij Kraj, Kolyvanskoe ozero bei Sawwuschka	Russia		MPI	2010-02-02	2010-05-20
ICE138.MPI	SNP	ICE138 SNP		ICE138		CS76426			51.655	80.8151	301		Pine forest		Leb-3	Altaijskij Kraj, Lebjashje	Russia		MPI	2010-02-02	2010-05-20
ICE150.MPI	SNP	ICE150 SNP		ICE150		CS76379			41.45	70.05					Sij-1	Sidzhak	Uzbekistan		MPI	2010-02-02	2010-05-20
ICE152.MPI	SNP	ICE152 SNP		ICE152		CS76380			41.45	70.05					Sij-2	Sidzhak	Uzbekistan		MPI	2010-02-02	2010-05-20
ICE153.MPI	SNP	ICE153 SNP		ICE153		CS76381			41.45	70.05					Sij-4	Sidzhak	Uzbekistan		MPI	2010-02-02	2010-05-20
ICE163.MPI	SNP	ICE163 SNP		ICE163		CS76353			46.3715	11.2376			Stark		Altenb-2	Altenburg	Italy		MPI	2010-02-02	2010-05-20
ICE169.MPI	SNP	ICE169 SNP		ICE169		CS76357			46.513	11.331			Maessig		Bozen-1.1	Bozen-Guntschnaberg	Italy		MPI	2010-02-02	2010-05-20
ICE173.MPI	SNP	ICE173 SNP		ICE173		CS76358			46.513	11.331			Maessig		Bozen-1.2	Bozen-Guntschnaberg	Italy		MPI	2010-02-02	2010-05-20
ICE181.MPI	SNP	ICE181 SNP		ICE181		CS76354			46.3646	11.2835			Ungestoert		Mitterberg-1	Mitterberg	Italy		MPI	2010-02-02	2010-05-20
ICE1.MPI	SNP	ICE1 SNP		ICE1		CS76373			44.4604	25.7356			Fallow field		Bolin-1	Bolintin Vale	Romania		MPI	2010-02-02	2010-05-20
ICE212.MPI	SNP	ICE212 SNP		ICE212		CS76355			46.3378	11.2928			Maessig		Castelfed-4.1	Castel Feder	Italy		MPI	2010-02-02	2010-05-20
ICE213.MPI	SNP	ICE213 SNP		ICE213		CS76356			46.3378	11.2928			Maessig		Castelfed-4.2	Castel Feder	Italy		MPI	2010-02-02	2010-05-20
ICE216.MPI	SNP	ICE216 SNP		ICE216		CS76351			46.2543	11.167			Mittel		Rovero-1	Rovero d. Luna	Italy		MPI	2010-02-02	2010-05-20
ICE21.MPI	SNP	ICE21 SNP		ICE21		CS76370			44.3386	21.4603			Fallow Field		Petro-1	Petrovac	Serbia		MPI	2010-02-02	2010-05-20
ICE226.MPI	SNP	ICE226 SNP		ICE226		CS76349			46.6295	10.8161			Gering		Vezzano-2	Vezzano	Italy		MPI	2010-02-02	2010-05-20
ICE228.MPI	SNP	ICE228 SNP		ICE228		CS76350			46.6295	10.8161			Gering		Vezzano-2.2	Vezzano	Italy		MPI	2010-02-02	2010-05-20
ICE29.MPI	SNP	ICE29 SNP		ICE29		CS76419			41.4275	23.6471			Track margin		Slavi-1	Slavianka mountains	Bulgaria		MPI	2010-02-02	2010-05-20
ICE33.MPI	SNP	ICE33 SNP		ICE33		CS76372			41.588	25.1988			Ruderal		Jablo-1	Jablokovec	Bulgaria		MPI	2010-02-02	2010-05-20
ICE36.MPI	SNP	ICE36 SNP		ICE36		CS76369			44.8373	20.1566			Fallow field		Dobra-1	Dobranovci, Belgrade	Serbia		MPI	2010-02-02	2010-05-20
ICE49.MPI	SNP	ICE49 SNP		ICE49		CS76347			31.484	-7.4499			Meadow	N Africa	Aitba-2	Ait Barka, Marrakech	Morocco		MPI	2010-02-02	2010-05-20
ICE50.MPI	SNP	ICE50 SNP		ICE50		CS76348			31.4687	-7.41662			Forest	N Africa	Toufl-1	Toufliht, Marrakech	Morocco		MPI	2010-02-02	2010-05-20
ICE60.MPI	SNP	ICE60 SNP		ICE60		CS76377			54.0599	60.4789			Steppe		Stepn-2	Stepnoje, Tscheljabinskaja Oblast	Russia		MPI	2010-02-02	2010-05-20
ICE61.MPI	SNP	ICE61 SNP		ICE61		CS76378			54.0599	60.4789			Steppe		Stepn-1	Stepnoje, Tscheljabinskaja Oblast	Russia		MPI	2010-02-02	2010-05-20
ICE63.MPI	SNP	ICE63 SNP		ICE63		CS76420			46.1088	21.9523			Fallow maize field		Copac-1	Copac	Serbia		MPI	2010-02-02	2010-05-20
ICE70.MPI	SNP	ICE70 SNP		ICE70		CS76421			53.0389	51.7457			Steppe (disturbed)		Borsk-2	Borskoje, Samarskaja Oblast	Russia		MPI	2010-02-02	2010-05-20
ICE71.MPI	SNP	ICE71 SNP		ICE71		CS76375			53.3328	49.4807			Disturbed		Shigu-1	Aleksandrovka, Shiguljovsk, Samarskaja Oblast	Russia		MPI	2010-02-02	2010-05-20
ICE72.MPI	SNP	ICE72 SNP		ICE72		CS76374			53.332	49.4804					Shigu-2	Aleksandrovka, Shiguljovsk, Samarskaja Oblast	Russia		MPI	2010-02-02	2010-05-20
ICE73.MPI	SNP	ICE73 SNP		ICE73		CS76376			51.3071	57.5612			Steppe		Kidr-1	Kidrjasovo, Orenburgskaja Oblast	Russia		MPI	2010-02-02	2010-05-20
ICE75.MPI	SNP	ICE75 SNP		ICE75		CS76422			53.088	52.0001			Pine forest		Krazo-2	Krasnaja Zorka	Russia		MPI	2010-02-02	2010-05-20
ICE79.MPI	SNP	ICE79 SNP		ICE79		CS76352			46.36	11.23			Rock outcrops		Voeran-1	Voeran, South Tyrolia	Italy		MPI	2010-02-02	2010-05-20
ICE7.MPI	SNP	ICE7 SNP		ICE7		CS76371			41.428	23.4993			Grazed meadow		Lecho-1	Lechovo	Romania		MPI	2010-02-02	2010-05-20
ICE91.MPI	SNP	ICE91 SNP		ICE91		CS76362			38.6191	16.1678			Sandy narrow path in Olive grove		Angel-1	Sant Angelo	Italy		MPI	2010-02-02	2010-05-20
ICE92.MPI	SNP	ICE92 SNP		ICE92		CS76366			38.7631	16.2416			Open slop in Quercus liex forest		Angit-1	Ponte Angitola	Italy		MPI	2010-02-02	2010-05-20
ICE93.MPI	SNP	ICE93 SNP		ICE93		CS76368			39.0085	16.4678			Road margin		Apost-1	Sant Piedro Apostolo	Italy		MPI	2010-02-02	2010-05-20
ICE97.MPI	SNP	ICE97 SNP		ICE97		CS76359			41.6156	12.8687			Olive grove		Ciste-1	Cisterna de Latina	Italy		MPI	2010-02-02	2010-05-20
ICE98.MPI	SNP	ICE98 SNP		ICE98		CS76360			41.6156	12.8687			Olive grove		Ciste-2	Cisterna de Latina	Italy		MPI	2010-02-02	2010-05-20
In_0.SALK	SNP	In-0 SNP		In-0	SRX144913			LineV	47.5	11.5	550		Botanic Garden			Innsbruck	Austria		SALK	2011-04-11	2011-04-11
Is_0.SALK	SNP	Is-0 SNP		Is-0	SRX144914			LineV	50.5	7.5	150					Isenburg/Neuwied	Germany		SALK	2011-04-11	2011-04-11
Istisu-1.MPI	SNP	Istisu-1 SNP		Istisu-1		CS76389			38.9786	48.5594			Disturbed hillside and roadside			Istisu	Azerbaijan		MPI	2010-02-02	2010-05-20
Je_0.SALK	SNP	Je-0 SNP		Je-0	SRX144915	CS76518		LineV	51	11.5			haded new red sandstone			Jena	Germany		SALK	2011-04-11	2011-04-11
Jea.JGI	SNP	Jea SNP		Jea				LineV	43.6833	7.33333						JEA	FRA		JGI	2011-11-15	2011-11-21
Jl_3.SALK	SNP	Jl-3 SNP		Jl-3	SRX144916	CS76519		LineV	49.2	16.6	460		Distr. Brno-Country, 2-3 km W, surroundings of forest nursery, U Jelinka, wet waste place			Vranov uBrna	Czech Republic		SALK	2011-03-22	2011-03-22
Jm_0.SALK	SNP	Jm-0 SNP		Jm-0	SRX144917	CS76520		LineV	49.07	16.25	365					Jamolice	Czech Republic		SALK	2011-04-29	2011-04-29
Kaevlinge-1.GMI	SNP	Kaevlinge-1 SNP		Kaevlinge-1				LineV	55.8	13.1						Kävlinge	SWE	Magnus Nordborg	GMI	2011-08-04	2011-09-16
Kal-2.GMI	SNP	Kal-2 SNP		Kal-2				LineV	56.047	13.9519						Kalvaboda	SWE	Magnus Nordborg	GMI	2011-08-04	2011-09-16
Kar_1.SALK	SNP	Kar-1 SNP		Kar-1	SRX144918	CS76522		LineV	42.3	74.3667						Karakol	KGZ		SALK	2011-03-04	2011-03-04
Kas_1.SALK	SNP	Kas-1 SNP		Kas-1	SRX144919			LineV	35	77	1580		disturbed site			Kashmir	India		SALK	2011-03-17	2011-03-17
Kas_2.SALK	SNP	Kas-2 SNP		Kas-2	SRX144920			LineV	35	77						Kas	IND		SALK	2012-03-26	2012-03-26
Kastel-1.MPI	SNP	Kastel-1 SNP		Kastel-1		CS76395			44.6419	34.3814	389		Open rocky outcrop and adjacent roadside, full sun			Crimea; near Alushta; Kastel Mt.	Ukraine		MPI	2010-02-02	2010-05-20
Kb_0.SALK	SNP							LineV											SALK
Kelsterbach_4.SALK	SNP	Kelsterbach-4 SNP		Kelsterbach-4	SRX144922	CS76525		LineV	50.0667	8.5333						Kelsterbach	Germany		SALK	2011-05-03	2011-05-03
Kent.SALK	SNP	Kent SNP		Kent	SRX144923			LineV	51.15	0.4						Kent	UK		SALK	2012-03-26	2012-03-26
Kia-1.GMI	SNP	Kia-1 SNP		Kia-1				LineV	56.0573	14.302						Kiaby	SWE	Magnus Nordborg	GMI	2011-08-04	2011-09-16
Kil_0.SALK	SNP	Kil-0 SNP		Kil-0	SRX144924	CS76526		LineV	55.6395	-5.66364						Killean	UK		SALK	2011-05-03	2011-05-03
Kin_0.SALK	SNP	Kin-0 SNP		Kin-0	SRX144925	CS76527		LineV	43.35	-84.42						Kindalville, MI	USA		SALK	2011-05-17	2011-05-17
Kl_5.SALK	SNP	Kl-5 SNP		Kl-5	SRX144926	CS76528		LineV	51	7	50					Koeln	Germany		SALK	2011-03-04	2011-03-04
Kn-0.WTC	SNP	Kn-0 SNP		Kn-0				LineV	54.8969	23.8924						Kn	LTU		WTC	2010-10-20	2011-11-21
Kni-1.GMI	SNP	Kni-1 SNP		Kni-1				LineV	55.66	13.4						Kni1	SWE	Magnus Nordborg	GMI	2011-08-04	2011-09-16
Kno_10.SALK	SNP	Kno-10 SNP		Kno-10				LineV	41.2816	-86.621						Knox	USA		SALK	2012-03-26	2012-03-26
Knox_18.SALK	SNP	Knox-18 SNP		Knox-18	SRX144928	CS76530		LineV	41.28	-86.65						Knox, IN	USA		SALK	2011-03-15	2011-03-15
Ko_2.SALK	SNP	Ko-2 SNP		Ko-2	SRX144929	CS76531		LineV	55.5	11.5	50					Copenhagen	Denmark		SALK	2011-04-11	2011-04-11
Koch-1.MPI	SNP	Koch-1 SNP		Koch-1		CS76396			50.3553	29.3244	173		Sandy field margin and waste place, full sun			Zhytomir Oblast; Radomyshlsky	Ukraine		MPI	2010-02-02	2010-05-20
Koln.SALK	SNP	Koln SNP		Koln	SRX144930			LineV	50.95	6.967						Koln	GER		SALK	2012-03-26	2012-03-26
Kondara.SALK	SNP	Kondara SNP		Kondara	SRX144931	CS76532		LineV	38.5	68.5						Khurmatov	Tadjikistan		SALK	2011-05-17	2011-05-17
Kor-3.GMI	SNP	Kor-3 SNP		Kor-3				LineV	57.2746	16.1494						Korsvägen	SWE	Magnus Nordborg	GMI	2011-08-04	2011-09-16
Kro-0.MPI	SNP	Kro-0 SNP		Kro-0	SRX144932	CS6766		LineV	50.1	8.97	350					Krotzenburg	Germany		MPI	2010-07-01	2010-07-26
Kro_0.SALK	SNP	Kro-0 SNP		Kro-0	SRX144932	CS76533		LineV	50.083	8.966	100					Krotzenburg	Germany		SALK	2011-03-15	2011-03-15
Krot_0.SALK	SNP	Krot-0 SNP		Krot-0	SRX144933	CS76534		LineV	50.97	11.02	510					Krottensee, Thuringia	Germany		SALK	2011-03-04	2011-03-04
Kru-3.GMI	SNP	Kru-3 SNP		Kru-3				LineV	57.7215	18.3837						Krusmyntagården	SWE	Magnus Nordborg	GMI	2011-08-04	2011-09-16
Kulturen-1.GMI	SNP	Kulturen-1 SNP		Kulturen-1				LineV	55.705	13.196						Kulturen	SWE	Magnus Nordborg	GMI	2011-08-04	2011-09-16
Kyoto.SALK	SNP	Kyoto SNP		Kyoto	SRX144934	CS76535		LineV	35.25	135.75						Kyoto	Japan		SALK	2011-03-04	2011-03-04
Kz_9.SALK	SNP	Kz-9 SNP		Kz-9, KZ9		CS76537		LineV	49.6708	73.3344						Karagandy	Kazakhstan		SALK	2011-05-17	2011-05-17
La_0.SALK	SNP	La-0 SNP		La-0	SRX144936	CS76538		LineV	52.5	15.5	50					Landsberg/Warthe	Germany		SALK	2011-03-04	2011-03-04
Lag2.2.MPI	SNP	Lag2.2 SNP		Lag2.2		CS76390			41.8296	46.2831	508		Grazed pasture and rock pile		Lag2-2	Lagodechi village	Georgia		MPI	2010-02-02	2010-05-20
Lan_0.SALK	SNP	Lan-0 SNP		Lan-0	SRX144937	CS76539		LineV	55.5	-3.5	150		railway ballast			Lanark	United Kingdom		SALK	2011-03-15	2011-03-15
Lan-1.GMI	SNP	Lan-1 SNP		Lan-1				LineV	55.9745	14.3997						Landoen	SWE	Magnus Nordborg	GMI	2011-08-04	2011-09-16
Lc-0.UNIL	SNP	Lc-0 SNP		Lc-0		CS6769		LineV	57.5	-4.5	50		Rock ledges, moine schist			Loch Ness	United Kingdom		UNIL	2009-08-13	2010-07-26
Le_0.SALK	SNP	Le-0 SNP		Le-0	SRX144938	CS76540		LineV	52.5	4.5	50		Botanic Garden			Leiden	Netherlands		SALK	2011-03-22	2011-03-22
Leo-1.MPI	SNP	Leo-1 SNP		Leo-1		CS76413			41.7959	-3.11466	1010		Rocky slopes and sandy riversides			San Leonardo de Yague	Spain		MPI	2010-02-02	2010-05-20
Ler-0.WTC	SNP	Ler-0 SNP		Ler-0				LineV	47.984	10.8719						Ler	GER		WTC	2010-10-20	2011-11-21
Ler-1.MPI	SNP	Ler-1 SNP		Ler-1		CS22686		LineV	52.5	15.5	50					Landsberg	Germany		MPI	2010-07-01	2010-07-26
Lerik1-3.MPI	SNP	Lerik1-3 SNP		Lerik1-3		CS76388			38.7406	48.6131	275		Open roadside and trailside			Lerik	Azerbaijan		MPI	2010-02-02	2010-05-20
Ler-1.SALK	SNP	Ler-1 SNP		Ler-1		CS22686		LineV	48	10.55						Landsberg	Germany		SALK	2010-04-06	2011-08-01
Li_2:1.SALK	SNP	Li-2:1 SNP		Li-2:1	SRX144939	CS76541		LineV	50.5	8	150		near a lock			Limburg	Germany		SALK	2011-03-22	2011-03-22
Liarum.GMI	SNP	Liarum SNP		Liarum				LineV	55.9473	13.821						Liarum	SWE	Magnus Nordborg	GMI	2011-08-04	2011-09-16
Lilloe-1.GMI	SNP	Lilloe-1 SNP		Lilloe-1				LineV	56.1494	15.7884						Lilloe	SWE	Magnus Nordborg	GMI	2011-08-04	2011-09-16
Lip_0.SALK	SNP	Lip-0 SNP		Lip-0	SRX144940	CS76542		LineV	50	19	500		loamy soil/limestone			Lipowiec/Chrzanow	Poland		SALK	2011-04-19	2011-04-19
Lis-2.GMI	SNP	Lis-2 SNP		Lis-2				LineV	56.0328	14.775						Lis	SWE	Magnus Nordborg	GMI	2011-08-04	2011-09-16
Lis-3.GMI	SNP	Lis-3 SNP		Lis-3				LineV	56.0328	14.775						Lis	SWE	Magnus Nordborg	GMI	2011-08-04	2011-09-16
Lisse.SALK	SNP	Lisse SNP		Lisse	SRX144941			LineV	52.25	4.5667						Lisse	NED		SALK	2012-03-26	2012-03-26
Litva.SALK	SNP	Litva SNP		Litva	SRX144942	CS76543		LineV	56	24							Lithuania		SALK	2011-03-22	2011-03-22
LL_0.SALK	SNP	LL-0 SNP		LL-0	SRX144943			LineV	41.59	2.49						Ll	ESP		SALK	2012-03-26	2012-03-26
Lm_2.SALK	SNP	Lm-2 SNP		Lm-2	SRX144944	CS76545		LineV	48	0.5	50					Le Mans	France		SALK	2011-05-13	2011-05-13
Lom1-1.GMI	SNP	Lom1-1 SNP		Lom1-1				LineV	56.09	13.9						Lom1	SWE	Magnus Nordborg	GMI	2011-08-04	2011-09-16
love-1.GMI	SNP	love-1 SNP		love-1				LineV	62.801	18.079						Loev	SWE	Magnus Nordborg	GMI	2011-08-04	2011-09-16
love-5.GMI	SNP	love-5 SNP		love-5				LineV	62.801	18.079						Loev	SWE	Magnus Nordborg	GMI	2011-08-04	2011-09-16
Lp2_2.SALK	SNP	Lp2-2 SNP		Lp2-2	SRX144945	CS76546		LineV	49.9167	15.5333	297					Lipovec, Brno area	Czech Republic		SALK	2011-05-13	2011-05-13
Lp2_6.SALK	SNP	Lp2-6 SNP		Lp2-6	SRX144946			LineV	49.38	16.81						Lp2	CZE		SALK	2012-03-26	2012-03-26
Lu-1.GMI	SNP	Lu-1 SNP		Lu-1				LineV	55.71	13.2						Lund	SWE	Magnus Nordborg	GMI	2011-08-04	2011-09-16
Lund.GMI	SNP	Lund SNP		Lund				LineV	55.71	13.2						Lund	SWE	Magnus Nordborg	GMI	2011-08-04	2011-09-16
Mc_0.SALK	SNP	Mc-0 SNP		Mc-0	SRX144948	CS76548		LineV	57	-4			Rocky ground on limestone			Mickles Fell	United Kingdom		SALK	2011-03-15	2011-03-15
Mer-6.MPI	SNP	Mer-6 SNP		Mer-6		CS76414			38.9159	-6.33764	238		Stone walls and sandy areas of roman ruins			Merida	Spain		MPI	2010-02-02	2010-05-20
Mh_0.SALK	SNP	Mh-0 SNP		Mh-0	SRX144949	CS76550		LineV	53.5	20.5	150					Muhlen	Poland		SALK	2011-03-22	2011-03-22
Mir_0.SALK	SNP	Mir-0 SNP		Mir-0	SRX144950			LineV	44	12.37						Mir	ITA		SALK	2012-03-26	2012-03-26
Mnz_0.SALK	SNP	Mnz-0 SNP		Mnz-0	SRX144951	CS76552		LineV	50	8.5	50		sandy soil, cemetery			Mainz	Germany		SALK	2011-03-22	2011-03-22
Mrk_0.SALK	SNP	Mrk-0 SNP		Mrk-0		CS76554		LineV	49	9.5	250					Markt/Baden	Germany		SALK	2011-03-04	2011-03-04
Ms_0.SALK	SNP	Ms-0 SNP		Ms-0	SRX144952	CS76555		LineV	55.45	37.36						Moscow	Russia		SALK	2011-03-04	2011-03-04
Mt-0.WTC	SNP	Mt-0 SNP		Mt-0				LineV	32.34	22.46						Mt	LIB		WTC	2010-10-20	2011-11-21
Mv_0.SALK	SNP	Mv-0 SNP		Mv-0	SRX144953			LineV	41.3923	-70.6652						Mv	USA		SALK	2012-03-26	2012-03-26
Mz_0.SALK	SNP	Mz-0 SNP		Mz-0	SRX144954	CS76557		LineV	50.5	8.5	450		roadside, stony loam			Merzhausen/Ts	Germany		SALK	2011-03-31	2011-03-31
N13.SALK	SNP	N13 SNP		N13				LineV	61.36	34.15			agnostic			Konchezero	RUS		SALK	2012-05-02	2012-05-02
Na_1.SALK	SNP	Na-1 SNP		Na-1	SRX144955			LineV	47.5	1.5						Na	FRA		SALK	2012-03-26	2012-03-26
Naes-2.GMI	SNP	Naes-2 SNP		Naes-2				LineV	62.8815	18.4055						Näsänget	SWE	Magnus Nordborg	GMI	2011-08-04	2011-09-16
Nc_1.SALK	SNP	Nc-1 SNP		Nc-1	SRX144956	CS76559		LineV	48.615	6.255						Ville-en-Vermois	France		SALK	2011-03-31	2011-03-31
NC_6.SALK	SNP	NC-6 SNP		NC-6	SRX144957			LineV	35	-79.18						NC	USA		SALK	2012-03-26	2012-03-26
Nd-1.CeBiT	SNP	Nd-1 SNP		Nd-1				LineV	50	10			agnostic			Niederzenz	SUI		CeBiTec	2012-08-04	2012-09-10
Nemrut-1.MPI	SNP	Nemrut-1 SNP		Nemrut-1		CS76398			38.6425	42.2394			Nemrut Dag			Nemrut Mountain	Turkey		MPI	2010-02-02	2010-05-20
Neo_6.SALK	SNP	Neo-6 SNP		Neo-6	SRX144958	CS76560		LineV	37.35	72.4667						Neo-Shahdara	TJK		SALK	2011-05-13	2011-05-13
NFA_10.SALK	SNP	NFA-10 SNP		NFA-10	SRX144959			LineV	51.4083	-0.6383						NFA	UK		SALK	2012-03-26	2012-03-26
NFA_8.SALK	SNP	NFA-8 SNP		NFA-8	SRX144960			LineV	51.4083	-0.6383						NFA	UK		SALK	2012-03-26	2012-03-26
Nie1-2.MPI	SNP	Nie1-2 SNP		Nie1-2		CS76402			48.5179	8.80256			Niederreutin			Niederreutin	Germany		MPI	2010-02-02	2010-05-20
No-0.WTC	SNP	No-0 SNP		No-0				LineV	51.0581	13.2995						No	GER		WTC	2010-10-20	2011-11-21
Nok_3.SALK	SNP	Nok-3 SNP		Nok-3	SRX144961	CS76562		LineV	52	4	50		dune sand, rel. high salt content, ruderal soil at estec			Noordwijk	Netherlands		SALK	2011-03-04	2011-03-04
Np_0.SALK	SNP	Np-0 SNP		Np-0	SRX144962	CS76563		LineV	52.5	11.5	50		railway embankment, sand			Nieps/Salzwedel	Germany		SALK	2011-03-31	2011-03-31
Nw_0.SALK	SNP	Nw-0 SNP		Nw-0	SRX144963	CS76564		LineV	50.5	8.5	150					Neuweilnau	Germany		SALK	2011-03-31	2011-03-31
Nyl-13.GMI	SNP	Nyl-13 SNP		Nyl-13				LineV	62.9513	18.2763						Nyland	SWE	Magnus Nordborg	GMI	2011-08-04	2011-09-16
Nyl-2.GMI	SNP	Nyl-2 SNP		Nyl-2				LineV	62.9513	18.2763						Nyl	SWE	Magnus Nordborg	GMI	2011-08-04	2011-09-16
Nyl-7.GMI	SNP	Nyl-7 SNP		Nyl-7				LineV	62.9513	18.2763						Nyl	SWE	Magnus Nordborg	GMI	2011-08-04	2011-09-16
Nz_1.SALK	SNP	Nz-1 SNP		Nz-1	SRX144964			LineV	-2.667	36.2	2775		Ketumbeine Forest Reserve			Tanzania	Tanzania		SALK
Ob_0.SALK	SNP	Ob-0 SNP		Ob-0	SRX144965	CS76566		LineV	50.2	8.58						Oberursel/Hasen	Germany		SALK	2011-03-31	2011-03-31
Oede-2.GMI	SNP	Oede-2 SNP		Oede-2				LineV	62.8959	18.3659						Oeden	SWE	Magnus Nordborg	GMI	2011-08-04	2011-09-16
Oemoe1-7.GMI	SNP	Oemoe1-7 SNP		Oemoe1-7				LineV	56.1481	15.8155						OeMoe1	SWE	Magnus Nordborg	GMI	2011-08-04	2011-09-16
Oemoe2-1.GMI	SNP	Oemoe2-1 SNP		Oemoe2-1				LineV	56.1481	15.8199						OeMoe2	SWE	Magnus Nordborg	GMI	2011-08-04	2011-09-16
Oer-1.GMI	SNP	Oer-1 SNP		Oer-1				LineV	56.4573	16.1408						Oerrevet	SWE	Magnus Nordborg	GMI	2011-08-04	2011-09-16
Old_1.SALK	SNP	Old-1 SNP		Old-1	SRX144966	CS76567		LineV	53	8	50		Botanic Gardens			Oldenburg	Germany		SALK	2011-03-15	2011-03-15
Omn-1.GMI	SNP	Omn-1 SNP		Omn-1				LineV	62.9308	18.3448						Omn	SWE	Magnus Nordborg	GMI	2011-08-04	2011-09-16
Omn-5.GMI	SNP	Omn-5 SNP		Omn-5				LineV	62.9308	18.3448						Omn	SWE	Magnus Nordborg	GMI	2011-08-04	2011-09-16
Or_0.SALK	SNP	Or-0 SNP		Or-0	SRX144967			LineV	50.3827	8.01161						Or	GER		SALK	2012-03-26	2012-03-26
Ove_0.SALK	SNP	Ove-0 SNP		Ove-0	SRX144968	CS76569		LineV	53.5	8.5	50					Ovelgoenne	Germany		SALK	2011-03-04	2011-03-04
Oy-0.JGI	SNP	Oy-0 SNP		Oy-0				LineV	60.23	6.13						Oy	NOR		JGI	2011-11-15	2011-11-21
Oy-0.WTC	SNP	Oy-0 SNP		Oy-0				LineV	60.23	6.13						Oy	NOR		WTC	2010-10-20	2011-11-21
Ped-0.MPI	SNP	Ped-0 SNP		Ped-0		CS76415			40.7385	-3.89783			Mediterranean xeric scrublands			Pedriza	Spain		MPI	2010-02-02	2010-05-20
Per_1.SALK	SNP	Per-1 SNP		Per-1	SRX144969	CS76571		LineV	58	56	50					Perm	Russia		SALK	2011-03-31	2011-03-31
PHW_2.SALK	SNP	PHW-2 SNP		PHW-2	SRX144970			LineV	43.7703	11.2547						Florence	ITA		SALK	2012-03-26	2012-03-26
PHW_34.SALK	SNP	PHW-34 SNP		PHW-34	SRX144971			LineV	48.6103	2.3086						Bretagny Sur Orge	FRA		SALK	2012-03-26	2012-03-26
Pi_0.SALK	SNP	Pi-0 SNP		Pi-0	SRX144972	CS76572		LineV	47	11	1250		roadside			Pitztal/Tirol	Austria		SALK	2011-04-01	2011-04-01
Pla_0.SALK	SNP	Pla-0 SNP		Pla-0	SRX144973	CS76573		LineV	41.5	2.5	50					Playa de Aro	Spain		SALK	2011-03-04	2011-03-04
Pna_10.SALK	SNP	Pna-10 SNP		Pna-10		CS76574		LineV	42.167	-86.4525						Benton Harbor, MI	USA		SALK	2011-03-15	2011-09-14
Pna_17.SALK	SNP	Pna-17 SNP		Pna-17		CS76575		LineV	42.167	-86.4525						Benton Harbor, MI	USA		SALK	2011-03-04	2011-03-04
Po-0.WTC	SNP	Po-0 SNP		Po-0				LineV	50.7167	7.1						Po	GER		WTC	2010-10-20	2011-11-21
Pog_0.SALK	SNP	Pog-0 SNP		Pog-0	SRX144975	CS76576		LineV	49	-123	50		field border			Point Grey, British Columbia	Canada		SALK	2011-04-01	2011-04-01
Pra-6.MPI	SNP	Pra-6 SNP		Pra-6		CS76416			41.0504	-3.53949	1120		Trackway and riverside along a grassland			Pradena del Rincon	Spain		MPI	2010-02-02	2010-05-20
Pro_0.SALK	SNP	Pro-0 SNP		Pro-0	SRX144976	CS76577		LineV	43.2355	-6.034						Proaza, Asturios	Spain		SALK	2011-05-13	2011-05-13
Pt_0.SALK	SNP	Pt-0 SNP		Pt-0	SRX144977			LineV	53.5	10.5	50		sandy fallow land			Poetrau/Lauenburg	Germany		SALK	2011-04-29	2011-04-29
Pu2_23.SALK	SNP	Pu2-23 SNP		Pu2-23	SRX144978	CS76579		LineV	49.41	16.37						Prudka	Czech Republic		SALK	2011-04-01	2011-04-01
Pu2_7.SALK	SNP	Pu2-7 SNP		Pu2-7	SRX144979	CS76580		LineV	49.41	16.37						Prudka	Czech Republic		SALK	2011-03-04	2011-03-04
Pu2_8.SALK	SNP	Pu2-8 SNP		Pu2-8	SRX144980			LineV	49.42	16.36						Pu2	CZE		SALK	2012-03-26	2012-03-26
Puk-2.GMI	SNP	Puk-2 SNP		Puk-2				LineV	56.1633	14.6806						Pukavik Bus	SWE	Magnus Nordborg	GMI	2011-08-04	2011-09-16
Qar_8a.SALK	SNP	Qar-8a SNP		Qar-8a	SRX144981	CS76581		LineV	34.09	35.85						Qartaba	Lebanon		SALK	2011-03-04	2011-03-04
Qui-0.MPI	SNP	Qui-0 SNP		Qui-0		CS76417			42.6918	-6.93011	700		Roadsides in the surroundings of a village			Quintela	Spain		MPI	2010-02-02	2010-05-20
Ra_0.SALK	SNP	Ra-0 SNP		Ra-0	SRX144982	CS76582		LineV	46	3	450					Randan, Puy-de-Dome	France		SALK	2011-03-15	2011-03-15
Ragl_1.SALK	SNP							LineV											SALK
Rak_2.SALK	SNP	Rak-2 SNP		Rak-2	SRX144984			LineV	49	16						Rak	CZE		SALK	2012-03-26	2012-03-26
Rd_0.SALK	SNP	Rd-0 SNP		Rd-0	SRX144985	CS76584		LineV	50.5	8.5	750					Rodenbach/Dill	Germany		SALK	2011-03-08	2011-03-08
Ren_11.SALK	SNP	Ren-11 SNP		Ren-11	SRX144987			LineV	48.5	-1.41						REN	FRA		SALK	2012-03-26	2012-03-26
Ren_1.SALK	SNP	Ren-1 SNP		Ren-1	SRX144986			LineV	48.5	-1.41						REN	FRA		SALK	2012-03-26	2012-03-26
Rennes_1.SALK	SNP	Rennes-1 SNP		Rennes-1	SRX144988			LineV	48.7	-1.41						Rennes	France		SALK	2011-03-04	2011-03-04
Rev-1.GMI	SNP	Rev-1 SNP		Rev-1				LineV	55.6942	13.4504						Rev1	SWE	Magnus Nordborg	GMI	2011-08-04	2011-09-16
Rev-2.GMI	SNP	Rev-2 SNP		Rev-2				LineV	55.6942	13.4504						Rev2	SWE	Magnus Nordborg	GMI	2011-08-04	2011-09-16
Rhen_1.SALK	SNP	Rhen-1 SNP		Rhen-1	SRX144989			LineV	52	5.6			roadside			Rhenen	Netherlands		SALK	2011-04-19	2011-04-19
Ri-0.JGI	SNP	Ri-0 SNP		Ri-0				LineV	49.1632	-123.137						Ri	CAN		JGI	2011-11-15	2011-11-21
Rld_1.SALK	SNP	Rld-1 SNP		Rld-1	SRX144990	CS76588		LineV	56.25	34.31						Rschew	Russia		SALK	2011-04-01	2011-04-01
Rmx_A02.SALK	SNP	Rmx-A02 SNP		Rmx-A02	SRX144991	CS76589		LineV	41.897	-85.528						St. Joseph, Midwest Michigan	USA		SALK	2011-06-09	2011-06-09
Rmx_A180.SALK	SNP	Rmx-A180 SNP		Rmx-A180	SRX144992			LineV	42.036	-86.511						RMX	USA		SALK	2012-03-26	2012-03-26
Roed-17-319.GMI	SNP	Roed-17-319 SNP		Roed-17-319				LineV	62.8	18.2						Roed	SWE	Magnus Nordborg	GMI	2011-08-04	2011-09-16
Rome_1.SALK	SNP	Rome-1 SNP		Rome-1	SRX144993	CS76590		LineV	41.9	12.5			cerveteri monument			Rome	Italy		SALK	2011-04-01	2011-04-01
Rou_0.SALK	SNP	Rou-0 SNP		Rou-0	SRX144994	CS76591		LineV	49.5	3	50		roadside			Rouen	France		SALK	2011-04-19	2011-04-19
RRs_10.SALK	SNP	RRs-10 SNP		RRs-10	SRX144995	CS76592		LineV	41.5888	-86.4119						North Liberty, Midwest (Indiana)	USA		SALK	2011-04-29	2011-04-29
RRS_7.SALK	SNP	RRS-7 SNP		RRS-7	SRX144996	CS76593		LineV	41.5888	-86.4119						North Liberty, Midwest (Indiana)	USA		SALK	2011-03-04	2011-03-04
Rsch-4.WTC	SNP	Rsch-4 SNP		Rsch-4				LineV	56.3	34						Rsch	RUS		WTC	2010-10-20	2011-11-21
Rubeznhoe_1.SALK	SNP	Rubezhnoe-1 SNP		Rubezhnoe-1	SRX144997	CS76594		LineV	49.0158	38.3669			Near Lake			Rubezhnoe	Ukraine		SALK	2011-04-05	2011-04-05
Rue3-1-31.MPI	SNP	Rue3-1-31 SNP		Rue3-1-31		CS76406			48.564	9.15947					Ru3.1-31	Rubgarten - 3	Germany		MPI	2010-02-02	2010-05-20
Sakata.JGI	SNP	Sakata SNP		Sakata				LineV	38.9	139.85						Sakata	JPN		JGI	2011-11-15	2011-11-21
San-2.GMI	SNP	San-2 SNP		San-2				LineV	56.07	13.74						Sandåkra	SWE	Magnus Nordborg	GMI	2011-08-04	2011-09-16
Sanna-2.GMI	SNP	Sanna-2 SNP		Sanna-2				LineV	62.69	18						San	SWE	Magnus Nordborg	GMI	2011-08-04	2011-09-16
Sap_0.SALK	SNP	Sap-0 SNP		Sap-0	SRX144998			LineV	49.49	14.24						Sap	CZE		SALK	2012-03-26	2012-03-26
Sav-0.UNIL	SNP	Sav-0 SNP		Sav-0		CS6826		LineV	49.75	15.5	510		Distr. Trebic, nurseries of the Plant Breeding Station, clower			Slavice	Czech		UNIL	2009-08-13	2010-07-26
Se_0.SALK	SNP	Se-0 SNP		Se-0	SRX144999	CS76597		LineV	41.5	2.5	100					San Eleno	Spain		SALK	2011-03-15	2011-03-15
Seattle_0.SALK	SNP	Seattle-0 SNP		Seattle-0	SRX145000	CS76598		LineV	47	-122	75		Park			Seattle, WA	USA		SALK	2011-04-05	2011-04-05
Sei_0.SALK	SNP	Sei-0 SNP		Sei-0	SRX145001	CS76599		LineV	46.5	11.5	1250					Seis am Schlern	Italy		SALK	2011-04-05	2011-04-05
Sf_1.SALK	SNP	Sf-1 SNP		Sf-1	SRX145002			LineV	41.7833	3.03333						Sf	ESP		SALK	2012-03-26	2012-03-26
Sf-2.WTC	SNP	Sf-2 SNP		Sf-2				LineV	41.7833	3.03333						Sf	ESP		WTC	2010-10-20	2011-11-21
Sg_1.SALK	SNP	Sg-1 SNP		Sg-1	SRX145003	CS76600		LineV	48	7.5	250		Fallow land			St.Georgen	Germany		SALK	2011-04-05	2011-04-05
Sha.JGI	SNP	Shahdara SNP		Shahdara				LineV	38.35	68.48						Sha	TJK		JGI	2011-11-15	2011-11-21
Sha.MPI	SNP	Sha SNP		Sha		CS76382			39	72	3400		Mountains			Pamiro-Alay	Tadjikistan		MPI	2010-02-02	2010-05-20
Si_0.SALK	SNP	Si-0 SNP		Si-0	SRX145004	CS76601		LineV	51	8	250		roadside to Hermesbach			Siegen	Germany		SALK	2011-04-21	2011-04-21
Sim-1.GMI	SNP	Sim-1 SNP		Sim-1				LineV	55.5678	14.3398						Simrishamn	SWE	Magnus Nordborg	GMI	2011-08-04	2011-09-16
Sorbo.SALK	SNP	Sorbo SNP		Sorbo	SRX145005			LineV	38.82	69.487			mountains			Sorbo	Tadjikistan		SALK	2011-04-21	2011-04-21
Sp_0.SALK	SNP	Sp-0 SNP		Sp-0	SRX145006	CS76603		LineV	52.5	13.5	50					Berlin/Spandau	Germany		SALK	2011-04-05	2011-04-05
Sparta-1.GMI	SNP	Sparta-1 SNP		Sparta-1				LineV	55.7097	13.2145						Sparta (Student corridor)	SWE	Magnus Nordborg	GMI	2011-08-04	2011-09-16
Spr1-2.GMI	SNP	Spr1-2 SNP		Spr1-2				LineV	58.4168	14.1612						Spr1	SWE	Magnus Nordborg	GMI	2011-08-04	2011-09-16
Spr1-6.GMI	SNP	Spr1-6 SNP		Spr1-6				LineV	58.4168	14.1612						Spr1	SWE	Magnus Nordborg	GMI	2011-08-04	2011-09-16
Spro-1.GMI	SNP	Spro-1 SNP		Spro-1				LineV	57.2545	18.2109						Sproge	SWE	Magnus Nordborg	GMI	2011-08-04	2011-09-16
Spro-2.GMI	SNP	Spro-2 SNP		Spro-2				LineV	57.2545	18.2109						Sproge	SWE	Magnus Nordborg	GMI	2011-08-04	2011-09-16
Spro-3.GMI	SNP	Spro-3 SNP		Spro-3				LineV	57.2545	18.2109						Sproge	SWE	Magnus Nordborg	GMI	2011-08-04	2011-09-16
Sq_1.SALK	SNP	Sq-1 SNP		Sq-1	SRX145007			LineV	51.4083	-0.6383						SQ	UK		SALK	2012-03-26	2012-03-26
Sq_8.SALK	SNP	Sq-8 SNP		Sq-8	SRX145008	CS76604		LineV	51.4	-0.67						Ascot	United Kingdom		SALK	2011-04-05	2011-04-05
Sr:3.GMI	SNP	Sr:3 SNP		Sr:3				LineV	58.9	11.2						Sr	SWE	Magnus Nordborg	GMI	2011-08-04	2011-09-16
Sr:5.GMI	SNP	Sr:5 SNP		Sr:5				LineV	58.9	11.2						Sr	SWE	Magnus Nordborg	GMI	2011-08-04	2011-09-16
St-0.GMI	SNP	St-0 SNP		St-0				LineV	59	18						St	SWE	Magnus Nordborg	GMI	2011-08-04	2011-09-16
Star-8.MPI	SNP	Star-8 SNP		Star-8		CS76400			48.4345	8.81672						Starzach	Germany		MPI	2010-02-02	2010-05-20
Ste-2.GMI	SNP	Ste-2 SNP		Ste-2				LineV	57.8009	18.5162						Stenkyrka	SWE	Magnus Nordborg	GMI	2011-08-04	2011-09-16
Ste-3.GMI	SNP	Ste-3 SNP		Ste-3				LineV	57.8009	18.5162						Stenkyrka	SWE	Magnus Nordborg	GMI	2011-08-04	2011-09-16
Ste-4.GMI	SNP	Ste-4 SNP		Ste-4				LineV	57.8009	18.5162						Stenkyrka	SWE	Magnus Nordborg	GMI	2011-08-04	2011-09-16
Stu1-1.GMI	SNP	Stu1-1 SNP		Stu1-1				LineV	56.4666	16.1284						Stu1	SWE	Magnus Nordborg	GMI	2011-08-04	2011-09-16
Stw_0.SALK	SNP	Stw-0 SNP		Stw-0	SRX145009	CS76605		LineV	52.5	36.5	150					Stobowa/Orel	Russia		SALK	2011-05-13	2011-05-13
Su_0.SALK	SNP	Su-0 SNP		Su-0	SRX145010	CS76606		LineV	53.5	-3	50		sand dune			Southport	United Kingdom		SALK	2011-03-15	2011-03-15
Sus_1.SALK	SNP	Sus-1 SNP		Sus-1	SRX145011	CS76607		LineV	42.1833	73.4						Susamyr	KGZ		SALK	2011-04-05	2011-04-05
T1000.GMI	SNP	T1000 SNP		T1000				LineV	55.6525	13.2197						Staff 2	SWE	Magnus Nordborg	GMI	2011-08-04	2011-09-16
T1020.GMI	SNP	T1020 SNP		T1020				LineV	55.6514	13.2233						Staff 6	SWE	Magnus Nordborg	GMI	2011-08-04	2011-09-16
T1070.GMI	SNP	T1070 SNP		T1070				LineV	55.6481	13.2264						Staff 9	SWE	Magnus Nordborg	GMI	2011-08-04	2011-09-16
T1080.GMI	SNP	T1080 SNP		T1080				LineV	55.6561	13.2178						Staff 11	SWE	Magnus Nordborg	GMI	2011-08-04	2011-09-16
T1090.GMI	SNP	T1090 SNP		T1090				LineV	55.6575	13.2386						Staff 12	SWE	Magnus Nordborg	GMI	2011-08-04	2011-09-16
T1110.GMI	SNP	T1110 SNP		T1110				LineV	55.6	13.2						Staff 17	SWE	Magnus Nordborg	GMI	2011-08-04	2011-09-16
T1130.GMI	SNP	T1130 SNP		T1130				LineV	55.6	13.2						Staff 15	SWE	Magnus Nordborg	GMI	2011-08-04	2011-09-16
T1160.GMI	SNP	T1160 SNP		T1160				LineV	55.7	13.2						Lund 16	SWE	Magnus Nordborg	GMI	2011-08-04	2011-09-16
T460.GMI	SNP	T460 SNP		T460				LineV	55.7931	13.1186						Kävlinge 8	SWE	Magnus Nordborg	GMI	2011-08-04	2011-09-16
T470.GMI	SNP	T470 SNP		T470				LineV	55.7942	13.1222						Kävlinge 9	SWE	Magnus Nordborg	GMI	2011-08-04	2011-09-16
T480.GMI	SNP	T480 SNP		T480				LineV	55.7989	13.1206						Kävlinge 3	SWE	Magnus Nordborg	GMI	2011-08-04	2011-09-16
T530.GMI	SNP	T530 SNP		T530				LineV	55.7989	13.1219						Kävlinge 1	SWE	Magnus Nordborg	GMI	2011-08-04	2011-09-16
T540.GMI	SNP	T540 SNP		T540				LineV	55.7967	13.1044						Kävlinge 10	SWE	Magnus Nordborg	GMI	2011-08-04	2011-09-16
T550.GMI	SNP	T550 SNP		T550				LineV	55.8078	13.1028						Kävlinge 11	SWE	Magnus Nordborg	GMI	2011-08-04	2011-09-16
T570.GMI	SNP	T570 SNP		T570				LineV	55.8097	13.1342						Kävlinge 13	SWE	Magnus Nordborg	GMI	2011-08-04	2011-09-16
T710.GMI	SNP	T710 SNP		T710				LineV	55.8403	13.3106						Esloev 5	SWE	Magnus Nordborg	GMI	2011-08-04	2011-09-16
T720.GMI	SNP	T720 SNP		T720				LineV	55.8411	13.3047						Esloev 6	SWE	Magnus Nordborg	GMI	2011-08-04	2011-09-16
T740.GMI	SNP	T740 SNP		T740				LineV	55.8397	13.2881						Esloev 13	SWE	Magnus Nordborg	GMI	2011-08-04	2011-09-16
T780.GMI	SNP	T780 SNP		T780				LineV	55.8369	13.3181						Esloev 14	SWE	Magnus Nordborg	GMI	2011-08-04	2011-09-16
T790.GMI	SNP	T790 SNP		T790				LineV	55.8386	13.3186						Esloev 17	SWE	Magnus Nordborg	GMI	2011-08-04	2011-09-16
T800.GMI	SNP	T800 SNP		T800				LineV	55.8364	13.2906						Esloev 16	SWE	Magnus Nordborg	GMI	2011-08-04	2011-09-16
T840.GMI	SNP	T840 SNP		T840				LineV	55.9336	13.5519						Hoeoer 3	SWE	Magnus Nordborg	GMI	2011-08-04	2011-09-16
T850.GMI	SNP	T850 SNP		T850				LineV	55.9419	13.5603						Hoeoer 6	SWE	Magnus Nordborg	GMI	2011-08-04	2011-09-16
T860.GMI	SNP	T860 SNP		T860				LineV	55.9403	13.5511						Hoeoer 9	SWE	Magnus Nordborg	GMI	2011-08-04	2011-09-16
T880.GMI	SNP	T880 SNP		T880				LineV	55.9392	13.5539						Hoeoer 7	SWE	Magnus Nordborg	GMI	2011-08-04	2011-09-16
T900.GMI	SNP	T900 SNP		T900				LineV	55.9428	13.5558						Hoeoer 5	SWE	Magnus Nordborg	GMI	2011-08-04	2011-09-16
T930.GMI	SNP	T930 SNP		T930				LineV	55.9497	13.5533						Hoeoer 11	SWE	Magnus Nordborg	GMI	2011-08-04	2011-09-16
T960.GMI	SNP	T960 SNP		T960				LineV	55.9319	13.5508						Hoeoer 17	SWE	Magnus Nordborg	GMI	2011-08-04	2011-09-16
T980.GMI	SNP	T980 SNP		T980				LineV	55.9261	13.5319						Hoeoer 15	SWE	Magnus Nordborg	GMI	2011-08-04	2011-09-16
T990.GMI	SNP	T990 SNP		T990				LineV	55.6528	13.2244						Staff 3	SWE	Magnus Nordborg	GMI	2011-08-04	2011-09-16
Ta_0.SALK	SNP	Ta-0 SNP		Ta-0	SRX145012	CS76608		LineV	49.5	14.5	450					Tabor	Czech Republic		SALK	2011-04-05	2011-04-05
TAA-04.GMI	SNP	TAA-04 SNP		TAA-04				LineV	62.6422	17.7406						TAA	SWE	Magnus Nordborg	GMI	2011-08-04	2011-09-16
TAA-14.GMI	SNP	TAA-14 SNP		TAA-14				LineV	62.6425	17.7356						TAA	SWE	Magnus Nordborg	GMI	2011-08-04	2011-09-16
TAA-18.GMI	SNP	TAA-18 SNP		TAA-18				LineV	62.6425	17.7397						TAA	SWE	Magnus Nordborg	GMI	2011-08-04	2011-09-16
TAAD-01.GMI	SNP	TAAD-01 SNP		TAAD-01				LineV	62.8714	18.3447						TAAD	SWE	Magnus Nordborg	GMI	2011-08-04	2011-09-16
TAAD-03.GMI	SNP	TAAD-03 SNP		TAAD-03				LineV	62.8717	18.3444						TAAD	SWE	Magnus Nordborg	GMI	2011-08-04	2011-09-16
TAAD-04.GMI	SNP	TAAD-04 SNP		TAAD-04				LineV	62.8717	18.3436						TAAD	SWE	Magnus Nordborg	GMI	2011-08-04	2011-09-16
TAAD-05.GMI	SNP	TAAD-05 SNP		TAAD-05				LineV	62.8717	18.3419						TAAD	SWE	Magnus Nordborg	GMI	2011-08-04	2011-09-16
TAAD-06.GMI	SNP	TAAD-06 SNP		TAAD-06				LineV	62.8719	18.3422						TAAD	SWE	Magnus Nordborg	GMI	2011-08-04	2011-09-16
TAAL-03.GMI	SNP	TAAL-03 SNP		TAAL-03				LineV	62.6322	17.69						TAAL	SWE	Magnus Nordborg	GMI	2011-08-04	2011-09-16
TAAL-07.GMI	SNP	TAAL-07 SNP		TAAL-07				LineV	62.6322	17.6906						TAAL	SWE	Magnus Nordborg	GMI	2011-08-04	2011-09-16
Tac_0.SALK	SNP	Tac-0 SNP		Tac-0		CS76609		LineV	47.2289	-122.377	8					Tacoma, Washington	USA		SALK	2011-04-05	2011-04-05
Tamm_27.SALK	SNP	Tamm-27 SNP		Tamm-27	SRX145014			LineV	60	23.5						Tamm	FIN		SALK	2012-03-26	2012-03-26
Tamm-2.GMI	SNP	Tamm-2 SNP		Tamm-2	SRX145013			LineV	59.82	23.58						Tammisari	FIN	Magnus Nordborg	GMI	2011-08-04	2011-09-16
Tamm_2.SALK	SNP	Tamm-2 SNP		Tamm-2	SRX145013	CS76610		LineV	59.98	23.44						Tammisari	Finland		SALK	2011-03-15	2011-03-15
TBO-01.GMI	SNP	TBO-01 SNP		TBO-01				LineV	62.8892	18.4522						TBOe	SWE	Magnus Nordborg	GMI	2011-08-04	2011-09-16
TDr-13.GMI	SNP	TDr-13 SNP		TDr-13				LineV	55.7708	14.1331						TDr	SWE	Magnus Nordborg	GMI	2011-08-04	2011-09-16
TDr-16.GMI	SNP	TDr-16 SNP		TDr-16				LineV	55.7719	14.1211						TDr	SWE	Magnus Nordborg	GMI	2011-08-04	2011-09-16
TDr-17.GMI	SNP	TDr-17 SNP		TDr-17				LineV	55.7717	14.1206						TDr	SWE	Magnus Nordborg	GMI	2011-08-04	2011-09-16
TDr-1.GMI	SNP	TDr-1 SNP		TDr-1				LineV	55.7683	14.1386						TDr	SWE	Magnus Nordborg	GMI	2011-08-04	2011-09-16
TDr-2.GMI	SNP	TDr-2 SNP		TDr-2				LineV	55.7686	14.1383						TDr	SWE	Magnus Nordborg	GMI	2011-08-04	2011-09-16
TDr-7.GMI	SNP	TDr-7 SNP		TDr-7				LineV	55.7694	14.1347						TDr	SWE	Magnus Nordborg	GMI	2011-08-04	2011-09-16
TDr-8.GMI	SNP	TDr-8 SNP		TDr-8				LineV	55.7706	14.1342						TDr	SWE	Magnus Nordborg	GMI	2011-08-04	2011-09-16
TDr-9.GMI	SNP	TDr-9 SNP		TDr-9				LineV	55.7708	14.1342						TDr	SWE	Magnus Nordborg	GMI	2011-08-04	2011-09-16
TEDEN-02.GMI	SNP	TEDEN-02 SNP		TEDEN-02				LineV	62.8836	18.1842						TED	SWE	Magnus Nordborg	GMI	2011-08-04	2011-09-16
TEDEN-03.GMI	SNP	TEDEN-03 SNP		TEDEN-03				LineV	62.8839	18.1836						TED	SWE	Magnus Nordborg	GMI	2011-08-04	2011-09-16
TFAE-06.GMI	SNP	TFAE-06 SNP		TFAE-06				LineV	63.0167	18.3283						TFAA	SWE	Magnus Nordborg	GMI	2011-08-04	2011-09-16
TFAE-07.GMI	SNP	TFAE-07 SNP		TFAE-07				LineV	63.0169	18.3283						TFAA	SWE	Magnus Nordborg	GMI	2011-08-04	2011-09-16
TFAE-08.GMI	SNP	TFAE-08 SNP		TFAE-08				LineV	63.0172	18.3283						TFAA	SWE	Magnus Nordborg	GMI	2011-08-04	2011-09-16
Tgr-01.GMI	SNP	Tgr-01 SNP		Tgr-01				LineV	62.806	18.1896						TGR	SWE	Magnus Nordborg	GMI	2011-08-04	2011-09-16
Tha_1.SALK	SNP	Tha-1 SNP		Tha-1	SRX145015			LineV	52.1	4.3			street near railwaystation			The Hague	Netherlands		SALK	2011-04-21	2011-04-21
Ting_1.SALK	SNP	Ting-1 SNP		Ting-1	SRX145016	CS76612		LineV	56.5	15			along main road in village			Tingsryd	Sweden		SALK	2011-04-21	2011-04-21
Tny-04.GMI	SNP	Tny-04 SNP		Tny-04				LineV	62.96	18.2844						TNY	SWE	Magnus Nordborg	GMI	2011-08-04	2011-09-16
Tol_0.SALK	SNP	Tol-0 SNP		Tol-0	SRX145017	CS76614		LineV	41.66	-83.555						Toledo, OH	USA		SALK	2011-04-21	2011-04-21
TOM-04.GMI	SNP	TOM-04 SNP		TOM-04				LineV	62.9619	18.35						TOM	SWE	Magnus Nordborg	GMI	2011-08-04	2011-09-16
TOM-06.GMI	SNP	TOM-06 SNP		TOM-06				LineV	62.9622	18.35						TOM	SWE	Magnus Nordborg	GMI	2011-08-04	2011-09-16
TOM-07.GMI	SNP	TOM-07 SNP		TOM-07				LineV	62.9614	18.3608						TOM	SWE	Magnus Nordborg	GMI	2011-08-04	2011-09-16
Tomegap-2.GMI	SNP	Tomegap-2 SNP		Tomegap-2				LineV	55.7	13.2						Tomegap	SWE	Magnus Nordborg	GMI	2011-08-04	2011-09-16
Tottarp-2.GMI	SNP	Tottarp-2 SNP		Tottarp-2				LineV	55.95	13.85						Tottarp	SWE	Magnus Nordborg	GMI	2011-08-04	2011-09-16
TRAE-01.GMI	SNP	TRAE-01 SNP		TRAE-01				LineV	62.9169	18.4728						TRAA	SWE	Magnus Nordborg	GMI	2011-08-04	2011-09-16
Ts_1.SALK	SNP	Ts-1 SNP		Ts-1	SRX145018	CS76615		LineV	41.5	3	50		Gravel pit, sandy and disturbed soil			Tossa del Mar	Spain		SALK	2011-04-05	2011-04-05
Ts_5.SALK	SNP	Ts-5 SNP		Ts-5	SRX145019			LineV	41.7194	2.93056						Ts	ESP		SALK	2012-03-26	2012-03-26
Tscha_1.SALK	SNP	Tscha-1 SNP		Tscha-1	SRX145020	CS76616		LineV	47.1	9.9			camping site			Tsagguns	Austria		SALK	2011-03-04	2011-03-04
Tsu-0.WTC	SNP	Tsu-0 SNP		Tsu-0				LineV	34.43	136.31						Tsu	JPN		WTC	2010-10-20	2011-11-21
Tsu-1.MPI	SNP	Tsu-1 SNP		Tsu-1		CS22693		LineV	34.5	136.5	50					Tsushima	Japan		MPI	2008-06-05	2011-08-01
Tu_0.SALK	SNP	Tu-0 SNP		Tu-0	SRX145021	CS76617		LineV	45	7.5	250					Turin	Italy		SALK	2011-03-04	2011-03-04
TueSB30-3.MPI	SNP	TueSB30-3 SNP		TueSB30-3		CS76403			48.5334	9.05831					Tu-SB30-3	Tubingen - Schonblick 30	Germany		MPI	2010-02-02	2010-05-20
Tuescha9.MPI	SNP	Tuescha9 SNP		Tuescha9		CS76401			48.5344	9.05033					Tu-Scha-9	Tubingen - Schaal	Germany		MPI	2010-02-02	2010-05-20
TueV13.MPI	SNP	TueV13 SNP		TueV13		CS76407			48.5232	9.05198					Tu-V-13	Tubingen - Volksbank	Germany		MPI	2010-02-02	2010-05-20
TueWa1-2.MPI	SNP	TueWa1-2 SNP		TueWa1-2		CS76405			48.5342	9.03452					Tu-Wa1-2	Tubingen - Wanne	Germany		MPI	2010-02-02	2010-05-20
Tul_0.SALK	SNP	Tul-0 SNP		Tul-0	SRX145022	CS76618		LineV	43.27	-85.25			near tree nursery			Turk Lake, MI	USA		SALK	2011-04-21	2011-04-21
Tur-4.GMI	SNP	Tur-4 SNP		Tur-4				LineV	57.6511	14.8043						Turlunda	SWE	Magnus Nordborg	GMI	2011-08-04	2011-09-16
TV-10.GMI	SNP	TV-10 SNP		TV-10				LineV	55.5796	14.3336						TV	SWE	Magnus Nordborg	GMI	2011-08-04	2011-09-16
TV-22.GMI	SNP	TV-22 SNP		TV-22				LineV	55.5796	14.3336						TV	SWE	Magnus Nordborg	GMI	2011-08-04	2011-09-16
TV-30.GMI	SNP	TV-30 SNP		TV-30				LineV	55.5796	14.3336						TV	SWE	Magnus Nordborg	GMI	2011-08-04	2011-09-16
TV-38.GMI	SNP	TV-38 SNP		TV-38				LineV	55.5796	14.3336						TV	SWE	Magnus Nordborg	GMI	2011-08-04	2011-09-16
TV-7.GMI	SNP	TV-7 SNP		TV-7				LineV	55.5796	14.3336						TV	SWE	Magnus Nordborg	GMI	2011-08-04	2011-09-16
Ty_0.SALK	SNP	Ty-0 SNP		Ty-0	SRX145023	CS76619		LineV	56.44	-5.23						Taynuilt	United Kingdom		SALK	2011-03-04	2011-03-04
Uk_1.SALK	SNP	UK-1 SNP		UK-1	SRX145024	CS76620		LineV	48	7.5	250		embankment/river Dreisam			Umkirch	Germany		SALK	2011-04-05	2011-04-05
Ull2-3.GMI	SNP	Ull2-3 SNP		Ull2-3				LineV	56.0648	13.9707						Ull2	SWE	Magnus Nordborg	GMI	2011-08-04	2011-09-16
Ull2-5.GMI	SNP	Ull2-5 SNP		Ull2-5				LineV	56.0648	13.9707						Ull2	SWE	Magnus Nordborg	GMI	2011-08-04	2011-09-16
Ull-A-1.GMI	SNP	Ull-A-1 SNP		Ull-A-1				LineV	56.0648	13.9707						Ullstorp	SWE	Magnus Nordborg	GMI	2011-08-04	2011-09-16
Uod_1.SALK	SNP	Uod-1 SNP		Uod-1	SRX145025	CS76621		LineV	47.33	13.33						Ottenhof	Austria		SALK	2011-05-17	2011-05-17
Uod_7.SALK	SNP	Uod-7 SNP		Uod-7	SRX145026			LineV	48.3	14.45						Uod	AUT		SALK	2012-03-26	2012-03-26
Utrecht.SALK	SNP	Utrecht SNP		Utrecht	SRX145027	CS76622		LineV	52.5	5.8						Utrecht	Netherlands		SALK	2011-04-05	2011-04-05
Vaar-1.GMI	SNP	Vaar-1 SNP		Vaar-1				LineV	55.5796	14.3336						Vaarhallarna	SWE	Magnus Nordborg	GMI	2011-08-04	2011-09-16
Vaar2-1.GMI	SNP	Vaar2-1 SNP		Vaar2-1				LineV	55.58	14.334						Vaar2	SWE	Magnus Nordborg	GMI	2011-08-04	2011-09-16
Vaar2-6.GMI	SNP	Vaar2-6 SNP		Vaar2-6				LineV	55.58	14.334						Vaar2	SWE	Magnus Nordborg	GMI	2011-08-04	2011-09-16
Vaestervik.GMI	SNP	Vaestervik SNP		Vaestervik				LineV	57.75	16.6333						Västervik	SWE	Magnus Nordborg	GMI	2011-08-04	2011-09-16
Van_0.SALK	SNP	Van-0 SNP		Van-0	SRX145028	CS76623		LineV	49	-123	50		field border			Vancouver	Canada		SALK	2011-03-15	2011-03-15
Vash-1.MPI	SNP	Vash-1 SNP		Vash-1		CS76391			41.2381	46.3728	406		Shrubby riverbank with Juniperus			Vashlovani Reserve	Georgia		MPI	2010-02-02	2010-05-20
Ven_1.SALK	SNP	Ven-1 SNP		Ven-1	SRX145029	CS76624		LineV	52	5.6						Veenendaal	Netherlands		SALK	2011-04-21	2011-04-21
Vie-0.MPI	SNP	Vie-0 SNP		Vie-0		CS76418			42.6266	0.76259			Riverside in the surroundings of sub-alpine meadows			Viella	Spain		MPI	2010-02-02	2010-05-20
Vimmerby.GMI	SNP	Vimmerby SNP		Vimmerby				LineV	57.7	15.8						Vimmerby	SWE	Magnus Nordborg	GMI	2011-08-04	2011-09-16
Vind_1.SALK	SNP	Vind-1 SNP		Vind-1	SRX145030	CS76625		LineV	55	-2.3						Vindolanda	United Kingdom		SALK	2011-05-17	2011-05-17
Vinsloev.GMI	SNP	Vinsloev SNP		Vinsloev				LineV	56.1	13.9167						Vinsloev	SWE	Magnus Nordborg	GMI	2011-08-04	2011-09-16
Wa_1.SALK	SNP	Wa-1 SNP		Wa-1	SRX145031	CS76626		LineV	52.3	21	150					Warsaw	Poland		SALK	2011-05-17	2011-05-17
WalhaesB4.MPI	SNP	WalhaesB4 SNP		WalhaesB4		CS76408			48.5956	9.18553					Wal-HasB-4	Walddorf-Haslach	Germany		MPI	2010-02-02	2010-05-20
Wc_1.SALK	SNP	Wc-1 SNP		Wc-1	SRX145032	CS76627		LineV	53	10	50					Westercelle	Germany		SALK	2011-05-17	2011-05-17
Wei_0.SALK	SNP	Wei-0 SNP		Wei-0	SRX145033	CS76628		LineV	47.416	8.433						Weiningen	Switzerland		SALK	2011-03-15	2011-03-15
Westkar_4.SALK	SNP	Westkar-4 SNP		WestKar-4	SRX145034	CS76629		LineV	42.3	74						West Karakol	KGZ		SALK	2011-04-21	2011-04-21
Wil_1.SALK	SNP	Wil-1 SNP		Wil-1	SRX145035			LineV	54.6833	25.3167						Wil	LTU		SALK	2012-03-26	2012-03-26
Wil-2.WTC	SNP	Wil-2 SNP		Wil-2				LineV	54.6833	25.3167						Wil	LTU		WTC	2010-10-20	2011-11-21
Wl_0.SALK	SNP	Wl-0 SNP		Wl-0	SRX145036	CS76630		LineV	48.5	8.5	750					Wildbad	Germany		SALK	2011-05-10	2011-05-10
Wl_1.SALK	SNP	Wl-1 SNP		Wl-1				LineV	48.5	8.5						Wildbad	Germany		SALK	2011-04-21	2011-04-21
Ws-0.WTC	SNP	Ws-0 SNP		Ws-0				LineV	52.3	30						Ws	RUS		WTC	2010-10-20	2011-11-21
Ws_2.SALK	SNP	Ws-2 SNP		Ws-2	SRX145037	CS76631		LineV	52.3	30	150					Wassilewskija	Russia		SALK	2011-05-19	2011-05-19
Wt_5.SALK	SNP	Wt-5 SNP		Wt-5	SRX145038	CS76632		LineV	52.5	9.5	50					Wietze	Germany		SALK	2011-04-21	2011-04-21
Wu-0.WTC	SNP	Wu-0 SNP		Wu-0				LineV	49.7878	9.9361						Wü	GER		WTC	2010-10-20	2011-11-21
Xan-1.MPI	SNP	Xan-1 SNP		Xan-1		CS76387			38.6536	48.7992	37		Partially shaded roadside and open pasture			Xanbulan village	Azerbaijan		MPI	2010-02-02	2010-05-20
Yeg-1.MPI	SNP	Yeg-1 SNP		Yeg-1		CS76394			39.8692	45.3622	1528		Disturbed, open area			Near Yeghegis village	Armenia		MPI	2010-02-02	2010-05-20
Yo_0.SALK	SNP	Yo-0 SNP		Yo-0	SRX145039	CS76633		LineV	37.6997	-119.675	1450		granite sand valley			Yosemite Nat. Park, CA	USA		SALK	2011-03-04	2011-03-04
Yst-1.GMI	SNP	Yst-1 SNP		Yst-1				LineV	55.4242	13.8484						Ystad	SWE	Magnus Nordborg	GMI	2011-08-04	2011-09-16
Zal_1.SALK	SNP	Zal-1 SNP		Zal-1	SRX145040	CS76634		LineV	42.8	76.35						Zalisky	KGZ		SALK	2011-04-21	2011-04-21
Zdr_1.SALK	SNP	Zdr-1 SNP		Zdr-1	SRX145041	CS76635		LineV	49.1	16.35						Zdarec, Czech Republic (Brno area)	Czech Republic		SALK	2011-03-15	2011-03-15
Zu-0.WTC	SNP	Zu-0 SNP		Zu-0				LineV	47.3667	8.55						Zu	SUI		WTC	2010-10-20	2011-11-21
Transposon	TE	Transposable Elements						Arrow							TAIR9				TAIR
CYR.88.MON-MPI	SNP	CYR SNP		CYR			88	LineV	47.4	0.683333						CYR	FRA	C Wang	MON-MPI	2013-04-07	2013-08-20
LDV-18.108.MON-MPI	SNP	LDV-18 SNP		LDV-18			108	LineV	48.5167	-4.06667						LDV	FRA	C Wang	MON-MPI	2013-04-07	2013-08-20
LDV-46.139.MON-MPI	SNP	LDV-46 SNP		LDV-46			139	LineV	48.5167	-4.06667						LDV	FRA	C Wang	MON-MPI	2013-04-07	2013-08-20
MAR2-3.159.MON-MPI	SNP	MAR2-3 SNP		MAR2-3			159	LineV	47.35	3.93333						2021-03-02	FRA	C Wang	MON-MPI	2013-04-07	2013-08-20
PYL-6.265.MON-MPI	SNP	PYL-6 SNP		PYL-6			265	LineV	44.65	-1.16667						PYL	FRA	C Wang	MON-MPI	2013-04-07	2013-08-20
TOU-A1-88.350.MON-MPI	SNP	TOU-A1-88 SNP		TOU-A1-88			350	LineV	46.6667	4.11667						TOU-A1	FRA	C Wang	MON-MPI	2013-04-07	2013-08-20
TOU-A1-89.351.MON-MPI	SNP	TOU-A1-89 SNP		TOU-A1-89			351	LineV	46.6667	4.11667						TOU-A1	FRA	C Wang	MON-MPI	2013-04-07	2013-08-20
Zdarec3.403.MON-MPI	SNP	Zdarec3 SNP		Zdarec3			403	LineV	49.3667	16.2667						Zda-2	CZE	C Wang	MON-MPI	2013-04-07	2013-08-20
Doubravnik7.410.MON-MPI	SNP	Doubravnik7 SNP		Doubravnik7			410	LineV	49.4211	16.3497						Dou	CZE	C Wang	MON-MPI	2013-04-07	2013-08-20
Draha2.424.MON-MPI	SNP	Draha2 SNP		Draha2			424	LineV	49.4112	16.2815						Dra-1	CZE	C Wang	MON-MPI	2013-04-07	2013-08-20
Borky1.428.MON-MPI	SNP	Borky1 SNP		Borky1			428	LineV	49.403	16.232						Borky	CZE	C Wang	MON-MPI	2013-04-07	2013-08-20
LI-OF-065.630.MON-MPI	SNP	LI-OF-065 SNP		LI-OF-065			630	LineV	40.7777	-72.9069						Organic Farm - OF	USA	C Wang	MON-MPI	2013-04-07	2013-08-20
KYC-33.801.MON-MPI	SNP	KYC-33 SNP		KYC-33			801	LineV	37.9169	-84.4639						KYC	USA	C Wang	MON-MPI	2013-04-07	2013-08-20
MIC-31.870.MON-MPI	SNP	MIC-31 SNP		MIC-31			870	LineV	41.8266	-86.4366						MIC	USA	C Wang	MON-MPI	2013-04-07	2013-08-20
LIN S-5.915.MON-MPI	SNP	LIN S-5 SNP		LIN S-5			915	LineV	41.8972	-71.4378						LIN S	USA	C Wang	MON-MPI	2013-04-07	2013-08-20
CHA-41.932.MON-MPI	SNP	CHA-41 SNP		CHA-41			932	LineV	42.3634	-71.1445						CHA	USA	C Wang	MON-MPI	2013-04-07	2013-08-20
Mdn-1.1829.MON-MPI	SNP	Mdn-1 SNP		Mdn-1			1829	LineV	42.051	-86.509						Mdn	USA	C Wang	MON-MPI	2013-04-07	2013-08-20
MNF-Pot-21.1853.MON-MPI	SNP	MNF-Pot-21 SNP		MNF-Pot-21			1853	LineV	43.595	-86.2657						MNF-Potter	USA	C Wang	MON-MPI	2013-04-07	2013-08-20
MNF-Pot-75.1872.MON-MPI	SNP	MNF-Pot-75 SNP		MNF-Pot-75			1872	LineV	43.595	-86.2657						MNF-Potter	USA	C Wang	MON-MPI	2013-04-07	2013-08-20
MNF-Riv-21.1890.MON-MPI	SNP	MNF-Riv-21 SNP		MNF-Riv-21			1890	LineV	43.5139	-86.1859						MNF River	USA	C Wang	MON-MPI	2013-04-07	2013-08-20
MNF-Che-2.1925.MON-MPI	SNP	MNF-Che-2 SNP		MNF-Che-2			1925	LineV	43.5251	-86.1843						MNF-Cherry	USA	C Wang	MON-MPI	2013-04-07	2013-08-20
MNF-Jac-12.1954.MON-MPI	SNP	MNF-Jac-12 SNP		MNF-Jac-12			1954	LineV	43.5187	-86.1739						MNF-Jack	USA	C Wang	MON-MPI	2013-04-07	2013-08-20
MNF-Pin-39.2016.MON-MPI	SNP	MNF-Pin-39 SNP		MNF-Pin-39			2016	LineV	43.5356	-86.1788						MNF-Pine	USA	C Wang	MON-MPI	2013-04-07	2013-08-20
Paw-26.2171.MON-MPI	SNP	Paw-26 SNP		Paw-26			2171	LineV	42.148	-86.431						Paw	USA	C Wang	MON-MPI	2013-04-07	2013-08-20
SLSP-31.2276.MON-MPI	SNP	SLSP-31 SNP		SLSP-31			2276	LineV	43.665	-86.496						SLSP	USA	C Wang	MON-MPI	2013-04-07	2013-08-20
SLSP-35.2278.MON-MPI	SNP	SLSP-35 SNP		SLSP-35			2278	LineV	43.665	-86.496						SLSP	USA	C Wang	MON-MPI	2013-04-07	2013-08-20
UKSW06-179.4779.MON-MPI	SNP	UKSW06-179 SNP		UKSW06-179			4779	LineV	50.4	-4.9						St Columb	UK	C Wang	MON-MPI	2013-04-07	2013-08-20
UKSW06-207.4807.MON-MPI	SNP	UKSW06-207 SNP		UKSW06-207			4807	LineV	50.4	-4.9						Indian Queen	UK	C Wang	MON-MPI	2013-04-07	2013-08-20
UKSW06-226.4826.MON-MPI	SNP	UKSW06-226 SNP		UKSW06-226			4826	LineV	50.4	-4.9						St Dennis	UK	C Wang	MON-MPI	2013-04-07	2013-08-20
UKSW06-285.4884.MON-MPI	SNP	UKSW06-285 SNP		UKSW06-285			4884	LineV	50.3	-4.9						St Stephens	UK	C Wang	MON-MPI	2013-04-07	2013-08-20
UKSW06-302.4900.MON-MPI	SNP	UKSW06-302 SNP		UKSW06-302			4900	LineV	50.3	-4.8						St Austel	UK	C Wang	MON-MPI	2013-04-07	2013-08-20
UKSW06-333.4931.MON-MPI	SNP	UKSW06-333 SNP		UKSW06-333			4931	LineV	50.3276	-4.6						Fowey	UK	C Wang	MON-MPI	2013-04-07	2013-08-20
UKSW06-360.4958.MON-MPI	SNP	UKSW06-360 SNP		UKSW06-360			4958	LineV	50.5	-4.5						Liskeard	UK	C Wang	MON-MPI	2013-04-07	2013-08-20
UKSE06-118.5023.MON-MPI	SNP	UKSE06-118 SNP		UKSE06-118			5023	LineV	51.3	0.5						East Malling Research Station	UK	C Wang	MON-MPI	2013-04-07	2013-08-20
UKSE06-252.5104.MON-MPI	SNP	UKSE06-252 SNP		UKSE06-252			5104	LineV	51.3	0.5						East Malling village	UK	C Wang	MON-MPI	2013-04-07	2013-08-20
UKSE06-325.5151.MON-MPI	SNP	UKSE06-325 SNP		UKSE06-325			5151	LineV	52.2	-1.7						West Malling village	UK	C Wang	MON-MPI	2013-04-07	2013-08-20
UKSE06-362.5165.MON-MPI	SNP	UKSE06-362 SNP		UKSE06-362			5165	LineV	51.3	0.4						Wateringbury	UK	C Wang	MON-MPI	2013-04-07	2013-08-20
UKSE06-432.5210.MON-MPI	SNP	UKSE06-432 SNP		UKSE06-432			5210	LineV	51.2	0.3						Tonbridge castle	UK	C Wang	MON-MPI	2013-04-07	2013-08-20
UKSE06-470.5236.MON-MPI	SNP	UKSE06-470 SNP		UKSE06-470			5236	LineV	51.2	0.4						Paddock Wood	UK	C Wang	MON-MPI	2013-04-07	2013-08-20
UKSE06-500.5253.MON-MPI	SNP	UKSE06-500 SNP		UKSE06-500			5253	LineV	51.1	0.6						Sissinghurst Castle garden	UK	C Wang	MON-MPI	2013-04-07	2013-08-20
UKSE06-533.5276.MON-MPI	SNP	UKSE06-533 SNP		UKSE06-533			5276	LineV	51.3	1.1						Cnt	UK	C Wang	MON-MPI	2013-04-07	2013-08-20
UKNW06-003.5353.MON-MPI	SNP	UKNW06-003 SNP		UKNW06-003			5353	LineV	54.5	-3						Dove Cottage,Wordsworth Trust, nr Grasmere	UK	C Wang	MON-MPI	2013-04-07	2013-08-20
UKNW06-403.5577.MON-MPI	SNP	UKNW06-403 SNP		UKNW06-403			5577	LineV	54.7	-3.4						Cockermouth	UK	C Wang	MON-MPI	2013-04-07	2013-08-20
UKNW06-481.5644.MON-MPI	SNP	UKNW06-481 SNP		UKNW06-481			5644	LineV	54.4	-2.9						Windemere	UK	C Wang	MON-MPI	2013-04-07	2013-08-20
Cnt-1.5726.MON-MPI	SNP	Cnt-1 SNP		Cnt-1			5726	LineV	51.3	1.1						Canterbury (Sullivan garden)	UK	C Wang	MON-MPI	2013-04-07	2013-08-20
UKID63.5768.MON-MPI	SNP	UKID63 SNP		UKID63			5768	LineV	54.1	-1.5						Ripon	UK	C Wang	MON-MPI	2013-04-07	2013-08-20
Set-1.5772.MON-MPI	SNP	Set-1 SNP		Set-1			5772	LineV	54.1	-2.3						Settle	UK	C Wang	MON-MPI	2013-04-07	2013-08-20
UKID74.5779.MON-MPI	SNP	UKID74 SNP		UKID74			5779	LineV	51	-3.1						Taunton	UK	C Wang	MON-MPI	2013-04-07	2013-08-20
Ty-1.5784.MON-MPI	SNP	Ty-1 SNP		Ty-1			5784	LineV	56.4	-5.2						Taynuilt	UK	C Wang	MON-MPI	2013-04-07	2013-08-20
UKID96.5800.MON-MPI	SNP	UKID96 SNP		UKID96			5800	LineV	57.4	-5.5						Lochcarron (Barlow)	UK	C Wang	MON-MPI	2013-04-07	2013-08-20
UKID107.5811.MON-MPI	SNP	UKID107 SNP		UKID107			5811	LineV	52.9	-3.1						Chirk	UK	C Wang	MON-MPI	2013-04-07	2013-08-20
UKID114.5818.MON-MPI	SNP	UKID114 SNP		UKID114			5818	LineV	51.8	-0.6						Tring (N.History Museum)	UK	C Wang	MON-MPI	2013-04-07	2013-08-20
DraII-6.5874.MON-MPI	SNP	DraII-6 SNP		DraII-6			5874	LineV	49.4112	16.2815						DraII	CZE	C Wang	MON-MPI	2013-04-07	2013-08-20
DraI.5890.MON-MPI	SNP	DraIV 1-8 SNP		DraIV 1-8			5890	LineV	49.4112	16.2815						DraIV 1	CZE	C Wang	MON-MPI	2013-04-07	2013-08-20
DraIV.5893.MON-MPI	SNP	DraIV 1-11 SNP		DraIV 1-11			5893	LineV	49.4112	16.2815						DraIV 1	CZE	C Wang	MON-MPI	2013-04-07	2013-08-20
DraIV.5907.MON-MPI	SNP	DraIV 2-9 SNP		DraIV 2-9			5907	LineV	49.4112	16.2815						DraIV 2	CZE	C Wang	MON-MPI	2013-04-07	2013-08-20
DraIV.5950.MON-MPI	SNP	DraIV 5-12 SNP		DraIV 5-12			5950	LineV	49.4112	16.2815						DraIV 5	CZE	C Wang	MON-MPI	2013-04-07	2013-08-20
DraIV.5984.MON-MPI	SNP	DraIV 6-13 SNP		DraIV 6-13			5984	LineV	49.4112	16.2815						DraIV 6	CZE	C Wang	MON-MPI	2013-04-07	2013-08-20
DraIV.5993.MON-MPI	SNP	DraIV 6-22 SNP		DraIV 6-22			5993	LineV	49.4112	16.2815						DraIV 6	CZE	C Wang	MON-MPI	2013-04-07	2013-08-20
UduI.6296.MON-MPI	SNP	UduI 1-11 SNP		UduI 1-11			6296	LineV	49.2771	16.6314						UduI 1	CZE	C Wang	MON-MPI	2013-04-07	2013-08-20
UduI.6390.MON-MPI	SNP	UduI 3-36 SNP		UduI 3-36			6390	LineV	49.2771	16.6314						UduI 3	CZE	C Wang	MON-MPI	2013-04-07	2013-08-20
UduI.6396.MON-MPI	SNP	UduI 4-9 SNP		UduI 4-9			6396	LineV	49.2771	16.6314						UduI 4	CZE	C Wang	MON-MPI	2013-04-07	2013-08-20
ZdrI.6424.MON-MPI	SNP	ZdrI 1-23 SNP		ZdrI 1-23			6424	LineV	49.3853	16.2544						ZdrI 1	CZE	C Wang	MON-MPI	2013-04-07	2013-08-20
ZdrI.6434.MON-MPI	SNP	ZdrI 2-9 SNP		ZdrI 2-9			6434	LineV	49.3853	16.2544						ZdrI 2	CZE	C Wang	MON-MPI	2013-04-07	2013-08-20
ZdrI.6445.MON-MPI	SNP	ZdrI 2-21 SNP		ZdrI 2-21			6445	LineV	49.3853	16.2544						ZdrI 2	CZE	C Wang	MON-MPI	2013-04-07	2013-08-20
CSHL-5.6744.MON-MPI	SNP	CSHL-5 SNP		CSHL-5			6744	LineV	40.8585	-73.4675						CSHL	USA	C Wang	MON-MPI	2013-04-07	2013-08-20
Gr-5.7158.MON-MPI	SNP	Gr-5 SNP		Gr-5			7158	LineV	47	15.5						Graz	AUT	C Wang	MON-MPI	2013-04-07	2013-08-20
Li-7.7231.MON-MPI	SNP	Li-7 SNP		Li-7			7231	LineV	50.3833	8.0666						Li	GER	C Wang	MON-MPI	2013-04-07	2013-08-20
Petergof.7296.MON-MPI	SNP	Petergof SNP		Petergof			7296	LineV	59	29						Petergof	RUS	C Wang	MON-MPI	2013-04-07	2013-08-20
Ste-0.7346.MON-MPI	SNP	Ste-0 SNP		Ste-0			7346	LineV	52.6058	11.8558						Stendal	GER	C Wang	MON-MPI	2013-04-07	2013-08-20
Zu-1.7418.MON-MPI	SNP	Zu-1 SNP		Zu-1			7418	LineV	47.3667	8.55						Zu	SUI	C Wang	MON-MPI	2013-04-07	2013-08-20
WAR.7477.MON-MPI	SNP	WAR SNP		WAR			7477	LineV	41.7302	-71.2825						Lincoln Woods State Park	USA	C Wang	MON-MPI	2013-04-07	2013-08-20
PNA3.40.7947.MON-MPI	SNP	PNA3.40 SNP		PNA3.40			7947	LineV	42.0945	-86.3253						PNA	USA	C Wang	MON-MPI	2013-04-07	2013-08-20
PT2.21.8077.MON-MPI	SNP	PT2.21 SNP		PT2.21			8077	LineV	41.3423	-86.7368						PT (La Porte)	USA	C Wang	MON-MPI	2013-04-07	2013-08-20
RMX3.22.8132.MON-MPI	SNP	RMX3.22 SNP		RMX3.22			8132	LineV	42.036	-86.511						RMX	USA	C Wang	MON-MPI	2013-04-07	2013-08-20
Boo2-1.8266.MON-MPI	SNP	Boo2-1 SNP		Boo2-1			8266	LineV	55.86	13.51						Boo2	SWE	C Wang	MON-MPI	2013-04-07	2013-08-20
Uod-2.8428.MON-MPI	SNP	Uod-2 SNP		Uod-2			8428	LineV	48.3	14.45						Uod	AUT	C Wang	MON-MPI	2013-04-07	2013-08-20
LP3413.41.8472.MON-MPI	SNP	LP3413.41 SNP		LP3413.41			8472	LineV	41.6862	-86.8513						LP	USA	C Wang	MON-MPI	2013-04-07	2013-08-20
Lag1-2.9100.MON-MPI	SNP	Lag1-2 SNP		Lag1-2			9100	LineV	41.8296	46.2831						Lagodechi	GEO	C Wang	MON-MPI	2013-04-07	2013-08-20
Lag1-4.9102.MON-MPI	SNP	Lag1-4 SNP		Lag1-4			9102	LineV	41.8296	46.2831						Lagodechi	GEO	C Wang	MON-MPI	2013-04-07	2013-08-20
Lag1-6.9104.MON-MPI	SNP	Lag1-6 SNP		Lag1-6			9104	LineV	41.8296	46.2831						Lagodechi	GEO	C Wang	MON-MPI	2013-04-07	2013-08-20
Geg-14.9125.MON-MPI	SNP	Geg-14 SNP		Geg-14			9125	LineV	40.1408	44.8203						Geghard	ARM	C Wang	MON-MPI	2013-04-07	2013-08-20
Yeg-2.9128.MON-MPI	SNP	Yeg-2 SNP		Yeg-2			9128	LineV	39.8692	45.3622						Yeghegis	ARM	C Wang	MON-MPI	2013-04-07	2013-08-20
Yeg-4.9130.MON-MPI	SNP	Yeg-4 SNP		Yeg-4			9130	LineV	39.8692	45.3622						Yeghegis	ARM	C Wang	MON-MPI	2013-04-07	2013-08-20
Yeg-5.9131.MON-MPI	SNP	Yeg-5 SNP		Yeg-5			9131	LineV	39.8692	45.3622						Yeghegis	ARM	C Wang	MON-MPI	2013-04-07	2013-08-20
Yeg-7.9133.MON-MPI	SNP	Yeg-7 SNP		Yeg-7			9133	LineV	39.8692	45.3622						Yeghegis	ARM	C Wang	MON-MPI	2013-04-07	2013-08-20
Yeg-8.9134.MON-MPI	SNP	Yeg-8 SNP		Yeg-8			9134	LineV	39.8692	45.3622						Yeghegis	ARM	C Wang	MON-MPI	2013-04-07	2013-08-20
Ullapool-8.9312.MON-MPI	SNP	Ullapool-8 SNP		Ullapool-8			9312	LineV	57.9	-5.1525						Ullapool	UK	C Wang	MON-MPI	2013-04-07	2013-08-20
Gol-2.9314.MON-MPI	SNP	Gol-2 SNP		Gol-2			9314	LineV	57.9672	-3.96722						Golspie	UK	C Wang	MON-MPI	2013-04-07	2013-08-20
11C1.9503.MON-MPI	SNP	11C1 SNP		11C1			9503	LineV	55.8877	-3.21072						11 Hillend	UK	C Wang	MON-MPI	2013-04-07	2013-08-20
IP-Alo-0.9506.MON-MPI	SNP	IP-Alo-0 SNP		IP-Alo-0			9506	LineV	40.11	-7.47							POR	C Wang	MON-MPI	2013-04-07	2013-08-20
IP-Coa-0.9507.MON-MPI	SNP	IP-Coa-0 SNP		IP-Coa-0			9507	LineV	38.45	-7.5							POR	C Wang	MON-MPI	2013-04-07	2013-08-20
IP-Mos-1.9508.MON-MPI	SNP	IP-Mos-1 SNP		IP-Mos-1			9508	LineV	40.04	-7.11							POR	C Wang	MON-MPI	2013-04-07	2013-08-20
IP-Rei-0.9510.MON-MPI	SNP	IP-Rei-0 SNP		IP-Rei-0			9510	LineV	38.75	-7.59							POR	C Wang	MON-MPI	2013-04-07	2013-08-20
IP-Vav-0.9511.MON-MPI	SNP	IP-Vav-0 SNP		IP-Vav-0			9511	LineV	38.53	-8.02							POR	C Wang	MON-MPI	2013-04-07	2013-08-20
IP-Vid-1.9512.MON-MPI	SNP	IP-Vid-1 SNP		IP-Vid-1			9512	LineV	38.22	-7.84							POR	C Wang	MON-MPI	2013-04-07	2013-08-20
IP-Adm-0.9514.MON-MPI	SNP	IP-Adm-0 SNP		IP-Adm-0			9514	LineV	39.15	-4.54							ESP	C Wang	MON-MPI	2013-04-07	2013-08-20
IP-Ala-0.9515.MON-MPI	SNP	IP-Ala-0 SNP		IP-Ala-0			9515	LineV	39.72	-6.89							ESP	C Wang	MON-MPI	2013-04-07	2013-08-20
IP-All-0.9517.MON-MPI	SNP	IP-All-0 SNP		IP-All-0			9517	LineV	42.19	-7.8							ESP	C Wang	MON-MPI	2013-04-07	2013-08-20
IP-Alm-0.9518.MON-MPI	SNP	IP-Alm-0 SNP		IP-Alm-0			9518	LineV	39.88	-0.36							ESP	C Wang	MON-MPI	2013-04-07	2013-08-20
IP-Ang-0.9519.MON-MPI	SNP	IP-Ang-0 SNP		IP-Ang-0			9519	LineV	41.94	2.64							ESP	C Wang	MON-MPI	2013-04-07	2013-08-20
IP-Ara-4.9520.MON-MPI	SNP	IP-Ara-4 SNP		IP-Ara-4			9520	LineV	41.7	-3.68							ESP	C Wang	MON-MPI	2013-04-07	2013-08-20
IP-Bar-1.9521.MON-MPI	SNP	IP-Bar-1 SNP		IP-Bar-1			9521	LineV	41.43	2.13							ESP	C Wang	MON-MPI	2013-04-07	2013-08-20
IP-Bea-0.9522.MON-MPI	SNP	IP-Bea-0 SNP		IP-Bea-0			9522	LineV	36.52	-5.27							ESP	C Wang	MON-MPI	2013-04-07	2013-08-20
IP-Ben-0.9523.MON-MPI	SNP	IP-Ben-0 SNP		IP-Ben-0			9523	LineV	38.37	-2.66							ESP	C Wang	MON-MPI	2013-04-07	2013-08-20
IP-Ber-0.9524.MON-MPI	SNP	IP-Ber-0 SNP		IP-Ber-0			9524	LineV	42.52	-0.56							ESP	C Wang	MON-MPI	2013-04-07	2013-08-20
IP-Bis-0.9525.MON-MPI	SNP	IP-Bis-0 SNP		IP-Bis-0			9525	LineV	42.49	0.54							ESP	C Wang	MON-MPI	2013-04-07	2013-08-20
IP-Cab-3.9526.MON-MPI	SNP	IP-Cab-3 SNP		IP-Cab-3			9526	LineV	41.54	2.39							ESP	C Wang	MON-MPI	2013-04-07	2013-08-20
IP-Cad-0.9527.MON-MPI	SNP	IP-Cad-0 SNP		IP-Cad-0			9527	LineV	40.37	-5.74							ESP	C Wang	MON-MPI	2013-04-07	2013-08-20
IP-Cal-0.9528.MON-MPI	SNP	IP-Cal-0 SNP		IP-Cal-0			9528	LineV	40.94	-1.37							ESP	C Wang	MON-MPI	2013-04-07	2013-08-20
IP-Cap-1.9529.MON-MPI	SNP	IP-Cap-1 SNP		IP-Cap-1			9529	LineV	36.97	-3.36							ESP	C Wang	MON-MPI	2013-04-07	2013-08-20
IP-Car-1.9530.MON-MPI	SNP	IP-Car-1 SNP		IP-Car-1			9530	LineV	38.25	-4.32							ESP	C Wang	MON-MPI	2013-04-07	2013-08-20
IP-Cdc-3.9531.MON-MPI	SNP	IP-Cdc-3 SNP		IP-Cdc-3			9531	LineV	41.21	-4.54							ESP	C Wang	MON-MPI	2013-04-07	2013-08-20
IP-Cdo-0.9532.MON-MPI	SNP	IP-Cdo-0 SNP		IP-Cdo-0			9532	LineV	42.23	-4.64							ESP	C Wang	MON-MPI	2013-04-07	2013-08-20
IP-Cem-0.9533.MON-MPI	SNP	IP-Cem-0 SNP		IP-Cem-0			9533	LineV	41.15	-4.32							ESP	C Wang	MON-MPI	2013-04-07	2013-08-20
IP-Cmo-3.9534.MON-MPI	SNP	IP-Cmo-3 SNP		IP-Cmo-3			9534	LineV	40.05	-4.65							ESP	C Wang	MON-MPI	2013-04-07	2013-08-20
IP-Coc-1.9535.MON-MPI	SNP	IP-Coc-1 SNP		IP-Coc-1			9535	LineV	42.31	3.19							ESP	C Wang	MON-MPI	2013-04-07	2013-08-20
IP-Cor-0.9536.MON-MPI	SNP	IP-Cor-0 SNP		IP-Cor-0			9536	LineV	40.83	-2							ESP	C Wang	MON-MPI	2013-04-07	2013-08-20
IP-Cum-1.9537.MON-MPI	SNP	IP-Cum-1 SNP		IP-Cum-1			9537	LineV	38.07	-6.66							ESP	C Wang	MON-MPI	2013-04-07	2013-08-20
IP-Cur-4.9538.MON-MPI	SNP	IP-Cur-4 SNP		IP-Cur-4			9538	LineV	43.12	-8.09							ESP	C Wang	MON-MPI	2013-04-07	2013-08-20
IP-Deh-1.9539.MON-MPI	SNP	IP-Deh-1 SNP		IP-Deh-1			9539	LineV	40.29	-6.67							ESP	C Wang	MON-MPI	2013-04-07	2013-08-20
IP-Elb-0.9540.MON-MPI	SNP	IP-Elb-0 SNP		IP-Elb-0			9540	LineV	41.81	2.34							ESP	C Wang	MON-MPI	2013-04-07	2013-08-20
IP-Fue-2.9541.MON-MPI	SNP	IP-Fue-2 SNP		IP-Fue-2			9541	LineV	38.26	-5.42							ESP	C Wang	MON-MPI	2013-04-07	2013-08-20
IP-Fun-0.9542.MON-MPI	SNP	IP-Fun-0 SNP		IP-Fun-0			9542	LineV	40.79	-4.05							ESP	C Wang	MON-MPI	2013-04-07	2013-08-20
IP-Gra-0.9543.MON-MPI	SNP	IP-Gra-0 SNP		IP-Gra-0			9543	LineV	36.77	-5.39							ESP	C Wang	MON-MPI	2013-04-07	2013-08-20
IP-Gua-1.9544.MON-MPI	SNP	IP-Gua-1 SNP		IP-Gua-1			9544	LineV	39.4	-5.33							ESP	C Wang	MON-MPI	2013-04-07	2013-08-20
IP-Her-12.9545.MON-MPI	SNP	IP-Her-12 SNP		IP-Her-12			9545	LineV	39.4	-5.78							ESP	C Wang	MON-MPI	2013-04-07	2013-08-20
IP-Hom-4.9546.MON-MPI	SNP	IP-Hom-4 SNP		IP-Hom-4			9546	LineV	40.82	-1.68							ESP	C Wang	MON-MPI	2013-04-07	2013-08-20
IP-Hor-0.9547.MON-MPI	SNP	IP-Hor-0 SNP		IP-Hor-0			9547	LineV	41.67	2.62							ESP	C Wang	MON-MPI	2013-04-07	2013-08-20
IP-Hum-2.9549.MON-MPI	SNP	IP-Hum-2 SNP		IP-Hum-2			9549	LineV	42.23	-3.69							ESP	C Wang	MON-MPI	2013-04-07	2013-08-20
IP-Iso-4.9550.MON-MPI	SNP	IP-Iso-4 SNP		IP-Iso-4			9550	LineV	43.05	-5.37							ESP	C Wang	MON-MPI	2013-04-07	2013-08-20
IP-Jim-1.9551.MON-MPI	SNP	IP-Jim-1 SNP		IP-Jim-1			9551	LineV	42.28	-5.92							ESP	C Wang	MON-MPI	2013-04-07	2013-08-20
IP-Lab-7.9552.MON-MPI	SNP	IP-Lab-7 SNP		IP-Lab-7			9552	LineV	40.87	-4.5							ESP	C Wang	MON-MPI	2013-04-07	2013-08-20
IP-Ldd-0.9553.MON-MPI	SNP	IP-Ldd-0 SNP		IP-Ldd-0			9553	LineV	41.58	-4.71							ESP	C Wang	MON-MPI	2013-04-07	2013-08-20
IP-Lso-0.9554.MON-MPI	SNP	IP-Lso-0 SNP		IP-Lso-0			9554	LineV	38.86	-3.16							ESP	C Wang	MON-MPI	2013-04-07	2013-08-20
IP-Mar-1.9555.MON-MPI	SNP	IP-Mar-1 SNP		IP-Mar-1			9555	LineV	39.58	-3.93							ESP	C Wang	MON-MPI	2013-04-07	2013-08-20
IP-Men-2.9556.MON-MPI	SNP	IP-Men-2 SNP		IP-Men-2			9556	LineV	39.66	-4.34							ESP	C Wang	MON-MPI	2013-04-07	2013-08-20
IP-Moa-0.9557.MON-MPI	SNP	IP-Moa-0 SNP		IP-Moa-0			9557	LineV	42.46	0.7							ESP	C Wang	MON-MPI	2013-04-07	2013-08-20
IP-Moc-11.9558.MON-MPI	SNP	IP-Moc-11 SNP		IP-Moc-11			9558	LineV	41.57	-5.64							ESP	C Wang	MON-MPI	2013-04-07	2013-08-20
IP-Mon-5.9559.MON-MPI	SNP	IP-Mon-5 SNP		IP-Mon-5			9559	LineV	38.06	-4.38							ESP	C Wang	MON-MPI	2013-04-07	2013-08-20
IP-Mot-0.9560.MON-MPI	SNP	IP-Mot-0 SNP		IP-Mot-0			9560	LineV	38.19	-6.24							ESP	C Wang	MON-MPI	2013-04-07	2013-08-20
IP-Mun-0.9561.MON-MPI	SNP	IP-Mun-0 SNP		IP-Mun-0			9561	LineV	40.71	-5.04							ESP	C Wang	MON-MPI	2013-04-07	2013-08-20
IP-Mur-0.9562.MON-MPI	SNP	IP-Mur-0 SNP		IP-Mur-0			9562	LineV	41.67	2							ESP	C Wang	MON-MPI	2013-04-07	2013-08-20
IP-Nav-0.9563.MON-MPI	SNP	IP-Nav-0 SNP		IP-Nav-0			9563	LineV	40.42	-4.65							ESP	C Wang	MON-MPI	2013-04-07	2013-08-20
IP-Nog-17.9564.MON-MPI	SNP	IP-Nog-17 SNP		IP-Nog-17			9564	LineV	40.45	-1.6							ESP	C Wang	MON-MPI	2013-04-07	2013-08-20
IP-Orb-10.9565.MON-MPI	SNP	IP-Orb-10 SNP		IP-Orb-10			9565	LineV	42.97	-1.23							ESP	C Wang	MON-MPI	2013-04-07	2013-08-20
IP-Oso-0.9566.MON-MPI	SNP	IP-Oso-0 SNP		IP-Oso-0			9566	LineV	42.44	-4.36							ESP	C Wang	MON-MPI	2013-04-07	2013-08-20
IP-Pal-0.9567.MON-MPI	SNP	IP-Pal-0 SNP		IP-Pal-0			9567	LineV	42.34	1.3							ESP	C Wang	MON-MPI	2013-04-07	2013-08-20
IP-Pan-0.9568.MON-MPI	SNP	IP-Pan-0 SNP		IP-Pan-0			9568	LineV	42.76	-0.23							ESP	C Wang	MON-MPI	2013-04-07	2013-08-20
IP-Pds-1.9569.MON-MPI	SNP	IP-Pds-1 SNP		IP-Pds-1			9569	LineV	42.87	-6.45							ESP	C Wang	MON-MPI	2013-04-07	2013-08-20
IP-Pob-0.9570.MON-MPI	SNP	IP-Pob-0 SNP		IP-Pob-0			9570	LineV	41.35	1.03							ESP	C Wang	MON-MPI	2013-04-07	2013-08-20
IP-Pro-0.9571.MON-MPI	SNP	IP-Pro-0 SNP		IP-Pro-0			9571	LineV	43.28	-6.01							ESP	C Wang	MON-MPI	2013-04-07	2013-08-20
IP-Pue-0.9572.MON-MPI	SNP	IP-Pue-0 SNP		IP-Pue-0			9572	LineV	42.75	-3.05							ESP	C Wang	MON-MPI	2013-04-07	2013-08-20
IP-Rds-0.9573.MON-MPI	SNP	IP-Rds-0 SNP		IP-Rds-0			9573	LineV	41.86	2.99							ESP	C Wang	MON-MPI	2013-04-07	2013-08-20
IP-Rel-0.9574.MON-MPI	SNP	IP-Rel-0 SNP		IP-Rel-0			9574	LineV	38.6	-2.7							ESP	C Wang	MON-MPI	2013-04-07	2013-08-20
IP-Ren-6.9575.MON-MPI	SNP	IP-Ren-6 SNP		IP-Ren-6			9575	LineV	42.77	-4.21							ESP	C Wang	MON-MPI	2013-04-07	2013-08-20
IP-Rev-0.9576.MON-MPI	SNP	IP-Rev-0 SNP		IP-Rev-0			9576	LineV	40.86	-4.11							ESP	C Wang	MON-MPI	2013-04-07	2013-08-20
IP-Ria-0.9577.MON-MPI	SNP	IP-Ria-0 SNP		IP-Ria-0			9577	LineV	42.34	2.17							ESP	C Wang	MON-MPI	2013-04-07	2013-08-20
IP-Sac-0.9578.MON-MPI	SNP	IP-Sac-0 SNP		IP-Sac-0			9578	LineV	42.13	-6.7							ESP	C Wang	MON-MPI	2013-04-07	2013-08-20
IP-San-10.9579.MON-MPI	SNP	IP-San-10 SNP		IP-San-10			9579	LineV	38.33	-3.51							ESP	C Wang	MON-MPI	2013-04-07	2013-08-20
IP-Scm-0.9580.MON-MPI	SNP	IP-Scm-0 SNP		IP-Scm-0			9580	LineV	38.68	-3.57							ESP	C Wang	MON-MPI	2013-04-07	2013-08-20
IP-Sdv-3.9581.MON-MPI	SNP	IP-Sdv-3 SNP		IP-Sdv-3			9581	LineV	42.84	-5.12							ESP	C Wang	MON-MPI	2013-04-07	2013-08-20
IP-Ses-0.9582.MON-MPI	SNP	IP-Ses-0 SNP		IP-Ses-0			9582	LineV	41.48	-1.63							ESP	C Wang	MON-MPI	2013-04-07	2013-08-20
IP-Sne-0.9583.MON-MPI	SNP	IP-Sne-0 SNP		IP-Sne-0			9583	LineV	37.09	-3.38							ESP	C Wang	MON-MPI	2013-04-07	2013-08-20
IP-Stp-0.9584.MON-MPI	SNP	IP-Stp-0 SNP		IP-Stp-0			9584	LineV	41.19	-3.58							ESP	C Wang	MON-MPI	2013-04-07	2013-08-20
IP-Svi-0.9585.MON-MPI	SNP	IP-Svi-0 SNP		IP-Svi-0			9585	LineV	43.4	-7.39							ESP	C Wang	MON-MPI	2013-04-07	2013-08-20
IP-Tam-0.9586.MON-MPI	SNP	IP-Tam-0 SNP		IP-Tam-0			9586	LineV	41.03	-3.27							ESP	C Wang	MON-MPI	2013-04-07	2013-08-20
IP-Tdc-0.9587.MON-MPI	SNP	IP-Tdc-0 SNP		IP-Tdc-0			9587	LineV	41.5	-1.88							ESP	C Wang	MON-MPI	2013-04-07	2013-08-20
IP-Tol-7.9588.MON-MPI	SNP	IP-Tol-7 SNP		IP-Tol-7			9588	LineV	42.11	0.6							ESP	C Wang	MON-MPI	2013-04-07	2013-08-20
IP-Tor-1.9589.MON-MPI	SNP	IP-Tor-1 SNP		IP-Tor-1			9589	LineV	41.6	-2.83							ESP	C Wang	MON-MPI	2013-04-07	2013-08-20
IP-Trs-0.9590.MON-MPI	SNP	IP-Trs-0 SNP		IP-Trs-0			9590	LineV	43.37	-5.49							ESP	C Wang	MON-MPI	2013-04-07	2013-08-20
IP-Vad-0.9591.MON-MPI	SNP	IP-Vad-0 SNP		IP-Vad-0			9591	LineV	42.86	-3.59							ESP	C Wang	MON-MPI	2013-04-07	2013-08-20
IP-Vae-2.9592.MON-MPI	SNP	IP-Vae-2 SNP		IP-Vae-2			9592	LineV	42.1	-5.44							ESP	C Wang	MON-MPI	2013-04-07	2013-08-20
IP-Vaz-0.9593.MON-MPI	SNP	IP-Vaz-0 SNP		IP-Vaz-0			9593	LineV	42.26	-2.99							ESP	C Wang	MON-MPI	2013-04-07	2013-08-20
IP-Vdm-0.9594.MON-MPI	SNP	IP-Vdm-0 SNP		IP-Vdm-0			9594	LineV	42.04	1.01							ESP	C Wang	MON-MPI	2013-04-07	2013-08-20
IP-Vdt-0.9595.MON-MPI	SNP	IP-Vdt-0 SNP		IP-Vdt-0			9595	LineV	40.89	-5.5							ESP	C Wang	MON-MPI	2013-04-07	2013-08-20
IP-Ver-5.9596.MON-MPI	SNP	IP-Ver-5 SNP		IP-Ver-5			9596	LineV	41.95	-7.45							ESP	C Wang	MON-MPI	2013-04-07	2013-08-20
IP-Vig-1.9597.MON-MPI	SNP	IP-Vig-1 SNP		IP-Vig-1			9597	LineV	42.31	-2.53							ESP	C Wang	MON-MPI	2013-04-07	2013-08-20
IP-Vim-0.9598.MON-MPI	SNP	IP-Vim-0 SNP		IP-Vim-0			9598	LineV	41.88	-6.51							ESP	C Wang	MON-MPI	2013-04-07	2013-08-20
IP-Vin-0.9599.MON-MPI	SNP	IP-Vin-0 SNP		IP-Vin-0			9599	LineV	42.8	-5.77							ESP	C Wang	MON-MPI	2013-04-07	2013-08-20
IP-Vis-0.9600.MON-MPI	SNP	IP-Vis-0 SNP		IP-Vis-0			9600	LineV	39.85	-6.04							ESP	C Wang	MON-MPI	2013-04-07	2013-08-20
IP-Voz-0.9601.MON-MPI	SNP	IP-Voz-0 SNP		IP-Voz-0			9601	LineV	41.85	-1.88							ESP	C Wang	MON-MPI	2013-04-07	2013-08-20
IP-Vpa-1.9602.MON-MPI	SNP	IP-Vpa-1 SNP		IP-Vpa-1			9602	LineV	40.5	-3.96							ESP	C Wang	MON-MPI	2013-04-07	2013-08-20
Aitba-1.9606.MON-MPI	SNP	Aitba-1 SNP		Aitba-1			9606	LineV	31.48	-7.45							MAR	C Wang	MON-MPI	2013-04-07	2013-08-20
Panik-1.9607.MON-MPI	SNP	Panik-1 SNP		Panik-1			9607	LineV	53.05	52.15							RUS	C Wang	MON-MPI	2013-04-07	2013-08-20
Karag-2.9608.MON-MPI	SNP	Karag-2 SNP		Karag-2			9608	LineV	51.37	59.44							RUS	C Wang	MON-MPI	2013-04-07	2013-08-20
Adam-1.9609.MON-MPI	SNP	Adam-1 SNP		Adam-1			9609	LineV	51.41	59.98							RUS	C Wang	MON-MPI	2013-04-07	2013-08-20
Lesno-4.9610.MON-MPI	SNP	Lesno-4 SNP		Lesno-4			9610	LineV	53.04	51.96							RUS	C Wang	MON-MPI	2013-04-07	2013-08-20
Lesno-1.9611.MON-MPI	SNP	Lesno-1 SNP		Lesno-1			9611	LineV	53.04	51.9							RUS	C Wang	MON-MPI	2013-04-07	2013-08-20
Lesno-2.9612.MON-MPI	SNP	Lesno-2 SNP		Lesno-2			9612	LineV	53.04	51.94							RUS	C Wang	MON-MPI	2013-04-07	2013-08-20
Balan-1.9613.MON-MPI	SNP	Balan-1 SNP		Balan-1			9613	LineV	55.36	61.41							RUS	C Wang	MON-MPI	2013-04-07	2013-08-20
Parti-1.9615.MON-MPI	SNP	Parti-1 SNP		Parti-1			9615	LineV	52.99	52.16							RUS	C Wang	MON-MPI	2013-04-07	2013-08-20
Karag-1.9617.MON-MPI	SNP	Karag-1 SNP		Karag-1			9617	LineV	51.37	59.44							RUS	C Wang	MON-MPI	2013-04-07	2013-08-20
Basta-1.9619.MON-MPI	SNP	Basta-1 SNP		Basta-1			9619	LineV	51.84	79.48							RUS	C Wang	MON-MPI	2013-04-07	2013-08-20
Basta-2.9620.MON-MPI	SNP	Basta-2 SNP		Basta-2			9620	LineV	51.82	79.48							RUS	C Wang	MON-MPI	2013-04-07	2013-08-20
Bijisk-4.9622.MON-MPI	SNP	Bijisk-4 SNP		Bijisk-4			9622	LineV	52.52	85.27							RUS	C Wang	MON-MPI	2013-04-07	2013-08-20
Chaba-2.9624.MON-MPI	SNP	Chaba-2 SNP		Chaba-2			9624	LineV	53.6	79.37							RUS	C Wang	MON-MPI	2013-04-07	2013-08-20
Kolyv-2.9625.MON-MPI	SNP	Kolyv-2 SNP		Kolyv-2			9625	LineV	51.31	82.59							RUS	C Wang	MON-MPI	2013-04-07	2013-08-20
Kolyv-3.9626.MON-MPI	SNP	Kolyv-3 SNP		Kolyv-3			9626	LineV	51.36	82.59							RUS	C Wang	MON-MPI	2013-04-07	2013-08-20
Kolyv-5.9627.MON-MPI	SNP	Kolyv-5 SNP		Kolyv-5			9627	LineV	51.32	82.55							RUS	C Wang	MON-MPI	2013-04-07	2013-08-20
Kolyv-6.9628.MON-MPI	SNP	Kolyv-6 SNP		Kolyv-6			9628	LineV	51.33	82.54							RUS	C Wang	MON-MPI	2013-04-07	2013-08-20
K-oze-1.9629.MON-MPI	SNP	K-oze-1 SNP		K-oze-1			9629	LineV	51.35	82.18							RUS	C Wang	MON-MPI	2013-04-07	2013-08-20
K-oze-3.9630.MON-MPI	SNP	K-oze-3 SNP		K-oze-3			9630	LineV	51.34	82.16							RUS	C Wang	MON-MPI	2013-04-07	2013-08-20
Lebja-2.9632.MON-MPI	SNP	Lebja-2 SNP		Lebja-2			9632	LineV	51.67	80.82							RUS	C Wang	MON-MPI	2013-04-07	2013-08-20
Lebja-4.9633.MON-MPI	SNP	Lebja-4 SNP		Lebja-4			9633	LineV	51.63	80.83							RUS	C Wang	MON-MPI	2013-04-07	2013-08-20
Masl-1.9634.MON-MPI	SNP	Masl-1 SNP		Masl-1			9634	LineV	54.13	81.31							RUS	C Wang	MON-MPI	2013-04-07	2013-08-20
Nosov-1.9635.MON-MPI	SNP	Nosov-1 SNP		Nosov-1			9635	LineV	51.87	80.6							RUS	C Wang	MON-MPI	2013-04-07	2013-08-20
Noveg-1.9636.MON-MPI	SNP	Noveg-1 SNP		Noveg-1			9636	LineV	51.75	80.82							RUS	C Wang	MON-MPI	2013-04-07	2013-08-20
Noveg-2.9637.MON-MPI	SNP	Noveg-2 SNP		Noveg-2			9637	LineV	51.77	80.85							RUS	C Wang	MON-MPI	2013-04-07	2013-08-20
Noveg-3.9638.MON-MPI	SNP	Noveg-3 SNP		Noveg-3			9638	LineV	51.73	80.86							RUS	C Wang	MON-MPI	2013-04-07	2013-08-20
Panke-1.9639.MON-MPI	SNP	Panke-1 SNP		Panke-1			9639	LineV	53.82	80.31							RUS	C Wang	MON-MPI	2013-04-07	2013-08-20
Rakit-1.9640.MON-MPI	SNP	Rakit-1 SNP		Rakit-1			9640	LineV	51.87	80.06							RUS	C Wang	MON-MPI	2013-04-07	2013-08-20
Rakit-3.9642.MON-MPI	SNP	Rakit-3 SNP		Rakit-3			9642	LineV	51.84	80.06							RUS	C Wang	MON-MPI	2013-04-07	2013-08-20
Sever-1.9643.MON-MPI	SNP	Sever-1 SNP		Sever-1			9643	LineV	52.1	79.31							RUS	C Wang	MON-MPI	2013-04-07	2013-08-20
Zupan-1.9644.MON-MPI	SNP	Zupan-1 SNP		Zupan-1			9644	LineV	45.07	18.72							CRO	C Wang	MON-MPI	2013-04-07	2013-08-20
Gradi-1.9645.MON-MPI	SNP	Gradi-1 SNP		Gradi-1			9645	LineV	45.17	18.7							CRO	C Wang	MON-MPI	2013-04-07	2013-08-20
Aiell-1.9646.MON-MPI	SNP	Aiell-1 SNP		Aiell-1			9646	LineV	39.13	16.17							ITA	C Wang	MON-MPI	2013-04-07	2013-08-20
Bivio-1.9649.MON-MPI	SNP	Bivio-1 SNP		Bivio-1			9649	LineV	39.13	16.17							ITA	C Wang	MON-MPI	2013-04-07	2013-08-20
Corig-1.9650.MON-MPI	SNP	Corig-1 SNP		Corig-1			9650	LineV	39.6	16.51							ITA	C Wang	MON-MPI	2013-04-07	2013-08-20
Filet-1.9651.MON-MPI	SNP	Filet-1 SNP		Filet-1			9651	LineV	40.68	14.87							ITA	C Wang	MON-MPI	2013-04-07	2013-08-20
Fondi-1.9652.MON-MPI	SNP	Fondi-1 SNP		Fondi-1			9652	LineV	41.36	13.4							ITA	C Wang	MON-MPI	2013-04-07	2013-08-20
Giffo-1.9653.MON-MPI	SNP	Giffo-1 SNP		Giffo-1			9653	LineV	38.44	16.13							ITA	C Wang	MON-MPI	2013-04-07	2013-08-20
Liri-1.9654.MON-MPI	SNP	Liri-1 SNP		Liri-1			9654	LineV	41.41	13.77							ITA	C Wang	MON-MPI	2013-04-07	2013-08-20
Marce-1.9655.MON-MPI	SNP	Marce-1 SNP		Marce-1			9655	LineV	38.92	16.47							ITA	C Wang	MON-MPI	2013-04-07	2013-08-20
Melic-1.9657.MON-MPI	SNP	Melic-1 SNP		Melic-1			9657	LineV	38.45	16.04							ITA	C Wang	MON-MPI	2013-04-07	2013-08-20
Nicas-1.9658.MON-MPI	SNP	Nicas-1 SNP		Nicas-1			9658	LineV	38.97	16.34							ITA	C Wang	MON-MPI	2013-04-07	2013-08-20
Pigna-1.9659.MON-MPI	SNP	Pigna-1 SNP		Pigna-1			9659	LineV	41.18	14.18							ITA	C Wang	MON-MPI	2013-04-07	2013-08-20
Sarno-1.9660.MON-MPI	SNP	Sarno-1 SNP		Sarno-1			9660	LineV	40.84	14.57							ITA	C Wang	MON-MPI	2013-04-07	2013-08-20
Cimin-1.9661.MON-MPI	SNP	Cimin-1 SNP		Cimin-1			9661	LineV	39.58	16.21							ITA	C Wang	MON-MPI	2013-04-07	2013-08-20
Stilo-1.9662.MON-MPI	SNP	Stilo-1 SNP		Stilo-1			9662	LineV	38.47	16.47							ITA	C Wang	MON-MPI	2013-04-07	2013-08-20
Teano-1.9663.MON-MPI	SNP	Teano-1 SNP		Teano-1			9663	LineV	41.33	14.09							ITA	C Wang	MON-MPI	2013-04-07	2013-08-20
Mitterberg-1-180.9665.MON-MPI	SNP	Mitterberg-1-180 SNP		Mitterberg-1-180			9665	LineV	46.36	11.28							ITA	C Wang	MON-MPI	2013-04-07	2013-08-20
Mitterberg-1-182.9666.MON-MPI	SNP	Mitterberg-1-182 SNP		Mitterberg-1-182			9666	LineV	46.36	11.28							ITA	C Wang	MON-MPI	2013-04-07	2013-08-20
Mitterberg-1-183.9667.MON-MPI	SNP	Mitterberg-1-183 SNP		Mitterberg-1-183			9667	LineV	46.36	11.28							ITA	C Wang	MON-MPI	2013-04-07	2013-08-20
Mitterberg-2-184.9668.MON-MPI	SNP	Mitterberg-2-184 SNP		Mitterberg-2-184			9668	LineV	46.37	11.28							ITA	C Wang	MON-MPI	2013-04-07	2013-08-20
Mitterberg-2-185.9669.MON-MPI	SNP	Mitterberg-2-185 SNP		Mitterberg-2-185			9669	LineV	46.37	11.28							ITA	C Wang	MON-MPI	2013-04-07	2013-08-20
Mitterberg-3-187.9671.MON-MPI	SNP	Mitterberg-3-187 SNP		Mitterberg-3-187			9671	LineV	46.37	11.28							ITA	C Wang	MON-MPI	2013-04-07	2013-08-20
Castelfed-1-197.9681.MON-MPI	SNP	Castelfed-1-197 SNP		Castelfed-1-197			9681	LineV	46.34	11.29							ITA	C Wang	MON-MPI	2013-04-07	2013-08-20
Castelfed-4-211.9695.MON-MPI	SNP	Castelfed-4-211 SNP		Castelfed-4-211			9695	LineV	46.34	11.29							ITA	C Wang	MON-MPI	2013-04-07	2013-08-20
Castelfed-4-214.9696.MON-MPI	SNP	Castelfed-4-214 SNP		Castelfed-4-214			9696	LineV	46.34	11.29							ITA	C Wang	MON-MPI	2013-04-07	2013-08-20
Dolen-1.9697.MON-MPI	SNP	Dolen-1 SNP		Dolen-1			9697	LineV	41.62	23.94							BUL	C Wang	MON-MPI	2013-04-07	2013-08-20
Goced-1.9698.MON-MPI	SNP	Goced-1 SNP		Goced-1			9698	LineV	41.57	23.85							BUL	C Wang	MON-MPI	2013-04-07	2013-08-20
Kolar-1.9699.MON-MPI	SNP	Kolar-1 SNP		Kolar-1			9699	LineV	41.37	23.14							BUL	C Wang	MON-MPI	2013-04-07	2013-08-20
Kolar-2.9702.MON-MPI	SNP	Kolar-2 SNP		Kolar-2			9702	LineV	41.38	23.14							BUL	C Wang	MON-MPI	2013-04-07	2013-08-20
Melni-2.9704.MON-MPI	SNP	Melni-2 SNP		Melni-2			9704	LineV	41.53	23.39							BUL	C Wang	MON-MPI	2013-04-07	2013-08-20
Dospa-1.9706.MON-MPI	SNP	Dospa-1 SNP		Dospa-1			9706	LineV	41.64	24.18							BUL	C Wang	MON-MPI	2013-04-07	2013-08-20
Dolna-1.9712.MON-MPI	SNP	Dolna-1 SNP		Dolna-1			9712	LineV	42.32	23.1							BUL	C Wang	MON-MPI	2013-04-07	2013-08-20
Stara-1.9713.MON-MPI	SNP	Stara-1 SNP		Stara-1			9713	LineV	42.49	25.61							BUL	C Wang	MON-MPI	2013-04-07	2013-08-20
Grivo-1.9714.MON-MPI	SNP	Grivo-1 SNP		Grivo-1			9714	LineV	41.84	25.75							BUL	C Wang	MON-MPI	2013-04-07	2013-08-20
Leska-1.9716.MON-MPI	SNP	Leska-1 SNP		Leska-1			9716	LineV	41.54	24.98							BUL	C Wang	MON-MPI	2013-04-07	2013-08-20
Smolj-1.9718.MON-MPI	SNP	Smolj-1 SNP		Smolj-1			9718	LineV	41.55	24.75							BUL	C Wang	MON-MPI	2013-04-07	2013-08-20
Koren-1.9719.MON-MPI	SNP	Koren-1 SNP		Koren-1			9719	LineV	41.83	25.69							BUL	C Wang	MON-MPI	2013-04-07	2013-08-20
Schip-1.9721.MON-MPI	SNP	Schip-1 SNP		Schip-1			9721	LineV	42.72	25.33							BUL	C Wang	MON-MPI	2013-04-07	2013-08-20
Slavi-2.9723.MON-MPI	SNP	Slavi-2 SNP		Slavi-2			9723	LineV	41.42	23.67							BUL	C Wang	MON-MPI	2013-04-07	2013-08-20
Epidauros-1.9725.MON-MPI	SNP	Epidauros-1 SNP		Epidauros-1			9725	LineV	37.6	23.08							GRC	C Wang	MON-MPI	2013-04-07	2013-08-20
Faneronemi-3.9726.MON-MPI	SNP	Faneronemi-3 SNP		Faneronemi-3			9726	LineV	37.07	22.04							GRC	C Wang	MON-MPI	2013-04-07	2013-08-20
Olympia-2.9727.MON-MPI	SNP	Olympia-2 SNP		Olympia-2			9727	LineV	37.63	21.62							GRC	C Wang	MON-MPI	2013-04-07	2013-08-20
Stiav-1.9728.MON-MPI	SNP	Stiav-1 SNP		Stiav-1			9728	LineV	48.46	18.9							SVK	C Wang	MON-MPI	2013-04-07	2013-08-20
Bela-1.9730.MON-MPI	SNP	Bela-1 SNP		Bela-1			9730	LineV	48.47	18.94							SVK	C Wang	MON-MPI	2013-04-07	2013-08-20
Bela-2.9733.MON-MPI	SNP	Bela-2 SNP		Bela-2			9733	LineV	48.47	18.94							SVK	C Wang	MON-MPI	2013-04-07	2013-08-20
Teiu-2.9736.MON-MPI	SNP	Teiu-2 SNP		Teiu-2			9736	LineV	44.69	25.17							ROU	C Wang	MON-MPI	2013-04-07	2013-08-20
Ulies-1.9737.MON-MPI	SNP	Ulies-1 SNP		Ulies-1			9737	LineV	45.95	22.62							ROU	C Wang	MON-MPI	2013-04-07	2013-08-20
Toc-1.9739.MON-MPI	SNP	Toc-1 SNP		Toc-1			9739	LineV	46.01	22.33							ROU	C Wang	MON-MPI	2013-04-07	2013-08-20
Orast-1.9741.MON-MPI	SNP	Orast-1 SNP		Orast-1			9741	LineV	45.84	23.16							ROU	C Wang	MON-MPI	2013-04-07	2013-08-20
Furni-1.9743.MON-MPI	SNP	Furni-1 SNP		Furni-1			9743	LineV	45.14	25							ROU	C Wang	MON-MPI	2013-04-07	2013-08-20
Iasi-1.9744.MON-MPI	SNP	Iasi-1 SNP		Iasi-1			9744	LineV	47.16	27.59							ROU	C Wang	MON-MPI	2013-04-07	2013-08-20
Sij 1/96.9745.MON-MPI	SNP	Sij 1/96 SNP		Sij 1/96			9745	LineV	41.45	70.05							UZB	C Wang	MON-MPI	2013-04-07	2013-08-20
Malii-1.9746.MON-MPI	SNP	Malii-1 SNP		Malii-1			9746	LineV	43.71	22.3							SRB	C Wang	MON-MPI	2013-04-07	2013-08-20
Zagub-1.9748.MON-MPI	SNP	Zagub-1 SNP		Zagub-1			9748	LineV	44.23	21.71							SRB	C Wang	MON-MPI	2013-04-07	2013-08-20
Knjas-1.9749.MON-MPI	SNP	Knjas-1 SNP		Knjas-1			9749	LineV	43.54	22.29							SRB	C Wang	MON-MPI	2013-04-07	2013-08-20
Staro-1.9757.MON-MPI	SNP	Staro-1 SNP		Staro-1			9757	LineV	44.3	21.08							SRB	C Wang	MON-MPI	2013-04-07	2013-08-20
Ru4-16.9768.MON-MPI	SNP	Rü4-16 SNP		Rü4-16			9768	LineV	48.57	9.16							GER	C Wang	MON-MPI	2013-04-07	2013-08-20
HE-1.9769.MON-MPI	SNP	HE-1 SNP		HE-1			9769	LineV	48.55	8.99							GER	C Wang	MON-MPI	2013-04-07	2013-08-20
KBG2-13.9770.MON-MPI	SNP	KBG2-13 SNP		KBG2-13			9770	LineV	48.53	9.01							GER	C Wang	MON-MPI	2013-04-07	2013-08-20
Pfn-N2.2-6.9771.MON-MPI	SNP	Pfn-N2.2-6 SNP		Pfn-N2.2-6			9771	LineV	48.56	9.11							GER	C Wang	MON-MPI	2013-04-07	2013-08-20
Hof-1.9772.MON-MPI	SNP	Höf-1 SNP		Höf-1			9772	LineV	48.41	8.85							GER	C Wang	MON-MPI	2013-04-07	2013-08-20
Alt-1.9774.MON-MPI	SNP	Alt-1 SNP		Alt-1			9774	LineV	48.59	9.22							GER	C Wang	MON-MPI	2013-04-07	2013-08-20
Berg-1.9775.MON-MPI	SNP	Berg-1 SNP		Berg-1			9775	LineV	48.41	8.79							GER	C Wang	MON-MPI	2013-04-07	2013-08-20
Fell3-7.9776.MON-MPI	SNP	Fell3-7 SNP		Fell3-7			9776	LineV	48.43	8.79							GER	C Wang	MON-MPI	2013-04-07	2013-08-20
Gn-1.9777.MON-MPI	SNP	Gn-1 SNP		Gn-1			9777	LineV	48.57	9.17							GER	C Wang	MON-MPI	2013-04-07	2013-08-20
Bach-7.9778.MON-MPI	SNP	Bach-7 SNP		Bach-7			9778	LineV	48.41	8.84							GER	C Wang	MON-MPI	2013-04-07	2013-08-20
Bai-10.9779.MON-MPI	SNP	Bai-10 SNP		Bai-10			9779	LineV	48.5	8.78							GER	C Wang	MON-MPI	2013-04-07	2013-08-20
Fell2-4.9780.MON-MPI	SNP	Fell2-4 SNP		Fell2-4			9780	LineV	48.43	8.79							GER	C Wang	MON-MPI	2013-04-07	2013-08-20
Kus2-2.9781.MON-MPI	SNP	Kus2-2 SNP		Kus2-2			9781	LineV	48.52	9.11							GER	C Wang	MON-MPI	2013-04-07	2013-08-20
Lu3-30.9782.MON-MPI	SNP	Lu3-30 SNP		Lu3-30			9782	LineV	48.53	9.09							GER	C Wang	MON-MPI	2013-04-07	2013-08-20
Tu-PK-7.9783.MON-MPI	SNP	Tü-PK-7 SNP		Tü-PK-7			9783	LineV	48.52	9.05							GER	C Wang	MON-MPI	2013-04-07	2013-08-20
Erg2-6.9784.MON-MPI	SNP	Erg2-6 SNP		Erg2-6			9784	LineV	48.5	8.8							GER	C Wang	MON-MPI	2013-04-07	2013-08-20
Ha-HBT1-2.9785.MON-MPI	SNP	Ha-HBT1-2 SNP		Ha-HBT1-2			9785	LineV	48.54	9.02							GER	C Wang	MON-MPI	2013-04-07	2013-08-20
Ha-P-13.9786.MON-MPI	SNP	Ha-P-13 SNP		Ha-P-13			9786	LineV	48.54	9.01							GER	C Wang	MON-MPI	2013-04-07	2013-08-20
KBG1-14.9788.MON-MPI	SNP	KBG1-14 SNP		KBG1-14			9788	LineV	48.53	9.01							GER	C Wang	MON-MPI	2013-04-07	2013-08-20
Obh-13.9789.MON-MPI	SNP	Obh-13 SNP		Obh-13			9789	LineV	48.39	8.96							GER	C Wang	MON-MPI	2013-04-07	2013-08-20
Gn2-3.9790.MON-MPI	SNP	Gn2-3 SNP		Gn2-3			9790	LineV	48.58	9.18							GER	C Wang	MON-MPI	2013-04-07	2013-08-20
Haes-1.9791.MON-MPI	SNP	Haes-1 SNP		Haes-1			9791	LineV	48.6	9.2							GER	C Wang	MON-MPI	2013-04-07	2013-08-20
Lu4-2.9792.MON-MPI	SNP	Lu4-2 SNP		Lu4-2			9792	LineV	48.54	9.09							GER	C Wang	MON-MPI	2013-04-07	2013-08-20
Ru-N2.9793.MON-MPI	SNP	Rü-N2 SNP		Rü-N2			9793	LineV	48.57	9.16							GER	C Wang	MON-MPI	2013-04-07	2013-08-20
Tu-B1-2.9794.MON-MPI	SNP	Tü-B1-2 SNP		Tü-B1-2			9794	LineV	48.52	9.08							GER	C Wang	MON-MPI	2013-04-07	2013-08-20
Bach2-1.9796.MON-MPI	SNP	Bach2-1 SNP		Bach2-1			9796	LineV	48.41	8.84							GER	C Wang	MON-MPI	2013-04-07	2013-08-20
Ha-HBT2-10.9797.MON-MPI	SNP	Ha-HBT2-10 SNP		Ha-HBT2-10			9797	LineV	48.54	9.02							GER	C Wang	MON-MPI	2013-04-07	2013-08-20
Ha-P2-1.9798.MON-MPI	SNP	Ha-P2-1 SNP		Ha-P2-1			9798	LineV	48.54	9.01							GER	C Wang	MON-MPI	2013-04-07	2013-08-20
Hart-2.9799.MON-MPI	SNP	Hart-2 SNP		Hart-2			9799	LineV	48.39	8.85							GER	C Wang	MON-MPI	2013-04-07	2013-08-20
Ha-S-B.9800.MON-MPI	SNP	Ha-S-B SNP		Ha-S-B			9800	LineV	48.54	9.01							GER	C Wang	MON-MPI	2013-04-07	2013-08-20
Ha-SP-2.9801.MON-MPI	SNP	Ha-SP-2 SNP		Ha-SP-2			9801	LineV	48.54	9.01							GER	C Wang	MON-MPI	2013-04-07	2013-08-20
Muh-2.9803.MON-MPI	SNP	Müh-2 SNP		Müh-2			9803	LineV	48.42	8.76							GER	C Wang	MON-MPI	2013-04-07	2013-08-20
Obe1-15.9804.MON-MPI	SNP	Obe1-15 SNP		Obe1-15			9804	LineV	48.45	8.87							GER	C Wang	MON-MPI	2013-04-07	2013-08-20
Pfn-10.9805.MON-MPI	SNP	Pfn-10 SNP		Pfn-10			9805	LineV	48.54	9.09							GER	C Wang	MON-MPI	2013-04-07	2013-08-20
Ru-2.9806.MON-MPI	SNP	Rü-2 SNP		Rü-2			9806	LineV	48.56	9.16							GER	C Wang	MON-MPI	2013-04-07	2013-08-20
Schl-7.9807.MON-MPI	SNP	Schl-7 SNP		Schl-7			9807	LineV	48.6	9.22							GER	C Wang	MON-MPI	2013-04-07	2013-08-20
Tu-B2-3.9808.MON-MPI	SNP	Tü-B2-3 SNP		Tü-B2-3			9808	LineV	48.52	9.08							GER	C Wang	MON-MPI	2013-04-07	2013-08-20
Tu-KB-6.9809.MON-MPI	SNP	Tü-KB-6 SNP		Tü-KB-6			9809	LineV	48.52	9.05							GER	C Wang	MON-MPI	2013-04-07	2013-08-20
Tu-KS-7.9810.MON-MPI	SNP	Tü-KS-7 SNP		Tü-KS-7			9810	LineV	48.53	9.07							GER	C Wang	MON-MPI	2013-04-07	2013-08-20
Tu-NK-12.9811.MON-MPI	SNP	Tü-NK-12 SNP		Tü-NK-12			9811	LineV	48.52	9.05							GER	C Wang	MON-MPI	2013-04-07	2013-08-20
BI-4.9813.MON-MPI	SNP	BI-4 SNP		BI-4			9813	LineV	48.4	8.77							GER	C Wang	MON-MPI	2013-04-07	2013-08-20
Fell1-10.9814.MON-MPI	SNP	Fell1-10 SNP		Fell1-10			9814	LineV	48.42	8.79							GER	C Wang	MON-MPI	2013-04-07	2013-08-20
Ha-HBT3-11.9815.MON-MPI	SNP	Ha-HBT3-11 SNP		Ha-HBT3-11			9815	LineV	48.54	9.02							GER	C Wang	MON-MPI	2013-04-07	2013-08-20
Tu-WH.9816.MON-MPI	SNP	Tü-WH SNP		Tü-WH			9816	LineV	48.55	9.06							GER	C Wang	MON-MPI	2013-04-07	2013-08-20
ENC-2-1.9907.MON-MPI	SNP	ENC-2-1 SNP		ENC-2-1			9907	LineV	50.86	3.6							FRA	C Wang	MON-MPI	2013-04-07	2013-08-20
ESP-1-11.9908.MON-MPI	SNP	ESP-1-11 SNP		ESP-1-11			9908	LineV	50.72	3.47							FRA	C Wang	MON-MPI	2013-04-07	2013-08-20
GEN-8.9909.MON-MPI	SNP	GEN-8 SNP		GEN-8			9909	LineV	50.59	3.3							FRA	C Wang	MON-MPI	2013-04-07	2013-08-20
BRI-2.9910.MON-MPI	SNP	BRI-2 SNP		BRI-2			9910	LineV	50.68	3.52							FRA	C Wang	MON-MPI	2013-04-07	2013-08-20
ARGE-1-15.9911.MON-MPI	SNP	ARGE-1-15 SNP		ARGE-1-15			9911	LineV	47.16	4.28							FRA	C Wang	MON-MPI	2013-04-07	2013-08-20
CON-7.9913.MON-MPI	SNP	CON-7 SNP		CON-7			9913	LineV	47.24	4.43							FRA	C Wang	MON-MPI	2013-04-07	2013-08-20
IST-29.9914.MON-MPI	SNP	IST-29 SNP		IST-29			9914	LineV	47.58	5.33							FRA	C Wang	MON-MPI	2013-04-07	2013-08-20
MAR-4-16.9915.MON-MPI	SNP	MAR-4-16 SNP		MAR-4-16			9915	LineV	47.45	3.94							FRA	C Wang	MON-MPI	2013-04-07	2013-08-20
MOL-1.9916.MON-MPI	SNP	MOL-1 SNP		MOL-1			9916	LineV	47.1	4.22							FRA	C Wang	MON-MPI	2013-04-07	2013-08-20
RAD-21.9917.MON-MPI	SNP	RAD-21 SNP		RAD-21			9917	LineV	46.69	4.34							FRA	C Wang	MON-MPI	2013-04-07	2013-08-20
SAUL-24.9918.MON-MPI	SNP	SAUL-24 SNP		SAUL-24			9918	LineV	47.43	5.21							FRA	C Wang	MON-MPI	2013-04-07	2013-08-20
BRE-14.9919.MON-MPI	SNP	BRE-14 SNP		BRE-14			9919	LineV	48.85	4.45							FRA	C Wang	MON-MPI	2013-04-07	2013-08-20
DIR-9.9920.MON-MPI	SNP	DIR-9 SNP		DIR-9			9920	LineV	48.54	4.32							FRA	C Wang	MON-MPI	2013-04-07	2013-08-20
MIL-2.9922.MON-MPI	SNP	MIL-2 SNP		MIL-2			9922	LineV	48.52	4.7							FRA	C Wang	MON-MPI	2013-04-07	2013-08-20
PLO-1.9923.MON-MPI	SNP	PLO-1 SNP		PLO-1			9923	LineV	48.58	4.46							FRA	C Wang	MON-MPI	2013-04-07	2013-08-20
PLY-20.9924.MON-MPI	SNP	PLY-20 SNP		PLY-20			9924	LineV	48.59	4.24							FRA	C Wang	MON-MPI	2013-04-07	2013-08-20
RUM-20.9925.MON-MPI	SNP	RUM-20 SNP		RUM-20			9925	LineV	48.91	4.52							FRA	C Wang	MON-MPI	2013-04-07	2013-08-20
TRE-1.9926.MON-MPI	SNP	TRE-1 SNP		TRE-1			9926	LineV	48.86	4.1							FRA	C Wang	MON-MPI	2013-04-07	2013-08-20
ARR-17.9927.MON-MPI	SNP	ARR-17 SNP		ARR-17			9927	LineV	44.05	3.69							FRA	C Wang	MON-MPI	2013-04-07	2013-08-20
BEZ-9.9928.MON-MPI	SNP	BEZ-9 SNP		BEZ-9			9928	LineV	44.12	3.77							FRA	C Wang	MON-MPI	2013-04-07	2013-08-20
ISS-20.9929.MON-MPI	SNP	ISS-20 SNP		ISS-20			9929	LineV	43.92	3.71							FRA	C Wang	MON-MPI	2013-04-07	2013-08-20
LEC-25.9930.MON-MPI	SNP	LEC-25 SNP		LEC-25			9930	LineV	43.91	4.14							FRA	C Wang	MON-MPI	2013-04-07	2013-08-20
MOU2-25.9931.MON-MPI	SNP	MOU2-25 SNP		MOU2-25			9931	LineV	43.98	4.31							FRA	C Wang	MON-MPI	2013-04-07	2013-08-20
NOZ-6.9932.MON-MPI	SNP	NOZ-6 SNP		NOZ-6			9932	LineV	44.12	4.33							FRA	C Wang	MON-MPI	2013-04-07	2013-08-20
VED-10.9933.MON-MPI	SNP	VED-10 SNP		VED-10			9933	LineV	43.74	3.89							FRA	C Wang	MON-MPI	2013-04-07	2013-08-20
QUI-8.9934.MON-MPI	SNP	QUI-8 SNP		QUI-8			9934	LineV	44.07	4.08							FRA	C Wang	MON-MPI	2013-04-07	2013-08-20
CATS-6.9937.MON-MPI	SNP	CATS-6 SNP		CATS-6			9937	LineV	50.79	2.69							FRA	C Wang	MON-MPI	2013-04-07	2013-08-20
WAV-8.9938.MON-MPI	SNP	WAV-8 SNP		WAV-8			9938	LineV	50.65	2.99							FRA	C Wang	MON-MPI	2013-04-07	2013-08-20
Bla-1.7015.MON-MPI	SNP	Bla-1 SNP		Bla-1			7015	LineV	41.68	2.8							ESP	C Wang	MON-MPI	2013-04-07	2013-08-20
Rd-0.8411.MON-MPI	SNP	Rd-0 SNP		Rd-0			8411	LineV	50.5	8.5
